# Supplementary material for: The System of Self-Consistent Models: The Case of Henry’s Law Constants
Source: Molecules. 2023 Oct 23;28(20):7231. doi: 10.3390/molecules28207231 (PMC10609047; doi:10.3390/molecules28207231)
Supplement: Supplementary file 1 [file molecules-28-07231-s001.zip › SupplementaryMaterials.xlsx]

## Sheet: Table S1
Active training set	SMILES	DCW(3,15)	Expr	Calc	Expr-Calc	DefectSMILES	AD	ID
+	NC#N	3.6993	4.479	7.9362	-3.4572	0.0001	YES	4
+	OC=O	1.1547	6.125	5.123	1.002	0	YES	7
+	SC(S)=S	-0.4723	4.226	3.3244	0.9016	0	YES	9
+	NNC(S)=S	2.5567	6.472	6.673	-0.201	0	YES	19
+	CS(O)(=O)=O	4.9216	7.9	9.2875	-1.3875	0	YES	22
+	OS(=O)(=O)CS(O)(=O)=O	8.4749	14.668	13.2158	1.4522	0.0001	YES	25
+	NCS(O)(=O)=O	6.8022	9.218	11.3666	-2.1486	0	YES	29
+	NN(C(N)=N)[N+]([O-])=O	7.4487	13.726	12.0812	1.6448	0.0001	YES	35
+	NNC(=S)NN	5.7398	11.559	10.192	1.367	0	YES	38
+	[O-][N+](=O)C([N+]([O-])=O)([N+]([O-])=O)[N+]([O-])=O	6.4067	14.104	10.9293	3.1747	0.0001	YES	41
+	OC(=O)C=O	2.2724	8.526	6.3587	2.1673	0	YES	44
+	CC#N	1.6726	4.514	5.6956	-1.1816	0	YES	45
+	NC(=O)C(O)=O	5.959	12.308	10.4344	1.8736	0	YES	48
+	OS(=O)(=O)OCC#N	6.7913	7.652	11.3545	-3.7025	0.0001	YES	49
+	O=C1NNC(=O)N1	6.8408	11.222	11.4093	-0.1873	0	YES	53
+	NC(=O)C(N)=O	5.6005	10.799	10.0381	0.7609	0	YES	58
+	NC(=N)NC#N	7.224	9.648	11.8329	-2.1849	0.0001	YES	63
+	NC1=NC(=N1)N	5.9964	11.951	10.4757	1.4753	0	YES	68
+	N=C1NNC(=S)N1	4.479	10.499	8.7982	1.7008	0.0001	YES	75
+	OC(=O)CS	2.4304	7.712	6.5334	1.1786	0	YES	80
+	O=S1OCCO1	0.674	5.04	4.5916	0.4484	0	YES	82
+	CNC=O	3.1585	7.474	7.3384	0.1356	0	YES	86
+	COC(N)=O	3.0464	7.402	7.2144	0.1876	0	YES	90
+	CCO[N+]([O-])=O	2.1942	3.58	6.2723	-2.6923	0	YES	96
+	CNC(S)=S	1.7038	3.752	5.7301	-1.9781	0	YES	101
+	CN(N=O)C(N)=O	6.9956	10.004	11.5803	-1.5763	0	YES	103
+	NC(=S)NC(N)=S	4.3028	8.141	8.6034	-0.4624	0.0001	YES	105
+	NC(=N)NC1=NN=NN1	9.3593	14.836	14.1935	0.6425	0.0001	YES	108
+	NCC(N)=O	4.3368	10.638	8.641	1.997	0	YES	112
+	CC(=N)NO	4.0659	9.219	8.3414	0.8776	0.0001	YES	113
+	NC(=O)NCO	6.2677	12.233	10.7756	1.4574	0	YES	118
+	NN1C(=N)NNC1=N	9.0039	16.708	13.8006	2.9074	0	YES	129
+	NNC1=NNC(=S)N1N	8.7693	15.257	13.5413	1.7157	0.0001	YES	131
+	CS(C)=O	0.7987	7.305	4.7295	2.5755	0	YES	132
+	OCCS(O)(=O)=O	5.5386	12.214	9.9696	2.2444	0	YES	148
+	O[CH]([CH](O)S(O)(=O)=O)S(O)(=O)=O	13.5591	20.418	18.8365	1.5815	0.0001	YES	150
+	CSC(=N)NN(O)O	10.1212	16.39	15.0358	1.3542	0	YES	165
+	CN(C(=N)NN(O)O)[N+]([O-])=O	13.3571	18.783	18.6133	0.1697	0.0001	YES	169
+	NNC(=N)C(=N)NN	8.9335	16.788	13.7228	3.0652	0	YES	171
+	S=C1SSC(=S)SS1	-0.8452	5.565	2.9121	2.6529	0.0001	YES	173
+	NCC(O)CN	5.9099	13.299	10.3801	2.9189	0	YES	176
+	C[CH](O)CNN	5.6302	11.69	10.0709	1.6191	0	YES	177
+	CN(C)C(=N)NN(O)O	11.42	17.724	16.4717	1.2523	0	YES	178
+	C[N+](C)(C)N	7.757	15.3	12.4221	2.8779	0	YES	181
+	OC(=O)C#C	2.1055	6.818	6.1742	0.6438	0.0001	YES	187
+	C=CC#N	1.8058	3.86	5.8429	-1.9829	0	YES	191
+	O=C1CSC(=S)N1	1.661	7.583	5.6828	1.9002	0	YES	193
+	O=CC1=CNN=N1	4.0876	8.426	8.3654	0.0606	0	YES	199
+	NC(=O)C(=NO)C#N	7.5445	10.434	12.1872	-1.7532	0.0001	YES	203
+	[O-][N+](=O)C1=CNC(=N)S1	6.4093	10.886	10.9322	-0.0462	0.0001	YES	206
+	OC1=NC(=NC(=N1)O)O	8.9849	17.866	13.7796	4.0864	0	YES	208
+	OC1=CSC(=N)N1	4.7524	10.222	9.1004	1.1216	0	YES	217
+	O=C1CNC(=O)N1	5.8867	8.804	10.3544	-1.5504	0	YES	220
+	C=NC(=S)N=C	1.1284	1.189	5.094	-3.905	0	YES	223
+	OCC#C	0.8418	6.231	4.7771	1.4539	0	YES	228
+	S=C1SCCS1	0.3377	5.625	4.2199	1.4051	0.0001	YES	240
+	CCC#N	1.5266	4.391	5.5342	-1.1432	0	YES	241
+	CCSC#N	2.5707	4.235	6.6885	-2.4535	0.0001	YES	255
+	CC(=O)NC(N)=S	4.633	9.291	8.9684	0.3226	0	YES	276
+	NC(=O)CC(N)=O	5.4545	11.57	9.8766	1.6934	0	YES	277
+	O=CNCNC=O	6.3583	8.114	10.8758	-2.7618	0	YES	279
+	CC(C=NO)=NO	4.5828	9.329	8.9129	0.4161	0.0001	YES	281
+	CC(C)([N+]([O-])=O)[N+]([O-])=O	2.5025	7.373	6.6131	0.7599	0.0001	YES	288
+	C1COC1	0.2511	4.197	4.1242	0.0728	0	YES	308
+	O=S1(=O)CCOC1	0.9936	7.492	4.9449	2.5471	0	YES	326
+	OS(=O)(=O)OCC=C	5.0647	7.971	9.4457	-1.4747	0	YES	329
+	O=S1(=O)CS(=O)(=O)CS(=O)(=O)C1	6.8527	13.827	11.4224	2.4046	0.0001	YES	333
+	CNC(C)=O	3.0412	7.609	7.2086	0.4004	0	YES	340
+	CC(C)=NO	1.7379	5.108	5.7679	-0.6599	0.0001	YES	342
+	CNC(=O)OC	5.4088	7.061	9.8261	-2.7651	0	YES	353
+	OCCNC=O	3.7756	11.788	8.0205	3.7675	0	YES	354
+	NC(=O)OCCO	5.1395	11.717	9.5284	2.1886	0	YES	356
+	CN(C)C(S)=S	1.1337	3.411	5.0999	-1.6889	0	YES	367
+	N=C1NCCN1	4.0525	10.304	8.3267	1.9773	0	YES	369
+	NNC(=O)CNC=O	7.8961	12.171	12.5759	-0.4049	0	YES	373
+	NC(=N)NCC(O)=O	8.2199	14.118	12.9339	1.1841	0	YES	374
+	CNC(=O)N(C)N=O	7.2151	9.662	11.823	-2.161	0	YES	377
+	CNC(=O)NC	6.3909	8.754	10.9118	-2.1578	0	YES	382
+	CN(C)C(N)=O	4.799	8.754	9.152	-0.398	0	YES	384
+	C[CH](O)C(=O)NN	6.5285	11.014	11.0639	-0.0499	0	YES	389
+	CCN(O)C(N)=O	7.3394	9.801	11.9604	-2.1594	0	YES	390
+	OCNC(=O)NCO	7.917	12.029	12.599	-0.57	0	YES	391
+	NC(=N)SCSC(N)=N	6.8778	16.097	11.4501	4.6469	0	YES	398
+	CSCCO	1.4739	7.419	5.476	1.943	0	YES	403
+	CCCOS(O)(=O)=O	4.7854	7.845	9.1369	-1.2919	0	YES	418
+	CNCCS(O)(=O)=O	7.5425	11.423	12.1849	-0.7619	0	YES	432
+	OC1NC(O)NC(O)N1	11.5333	8.461	16.5969	-8.1359	0	YES	434
+	CCN(N=O)C(=N)NN(O)O	13.4705	18.851	18.7385	0.1125	0	YES	436
+	NN1CCOCC1	2.7939	9.322	6.9352	2.3868	0	YES	442
+	CC(=O)NCCN	5.2125	11.475	9.6091	1.8659	0	YES	446
+	CN(C)NC(C)=O	5.0185	9.648	9.3947	0.2533	0	YES	449
+	CC[CH](NN)C(O)=O	6.2469	11.082	10.7526	0.3294	0	YES	451
+	CC(C)OC(=O)NN	5.5456	9.536	9.9773	-0.4413	0	YES	454
+	N[CH](CCS(N)(=O)=O)C(O)=O	9.2476	13.246	14.07	-0.824	0	YES	458
+	CN(C)CNC(S)=S	3.9007	4.558	8.1588	-3.6008	0	YES	459
+	NNC(=O)CCC(=O)NN	8.9223	16.205	13.7104	2.4946	0	YES	464
+	CN(C(C)=O)C(=N)NN(O)O	12.5377	20.554	17.7073	2.8467	0	YES	469
+	NNC(=O)C[CH](O)C(=O)NN	11.266	17.012	16.3014	0.7106	0	YES	470
+	NNC(=O)CN(CC(=O)NN)N=O	13.3262	18.281	18.5791	-0.2981	0.0001	YES	472
+	CC(C)CO	0.2253	5	4.0956	0.9044	0	YES	474
+	CC[CH](C)O	1.0621	5	5.0207	-0.0207	0	YES	475
+	C[CH](O)[CH](C)O	3.5785	6.638	7.8027	-1.1647	0	YES	483
+	CCSS(=O)(=O)CC	2.8873	4.77	7.0385	-2.2685	0	YES	486
+	OCCSSCCO	2.2329	8.544	6.315	2.229	0	YES	487
+	OCCOSCCO	2.2469	8.921	6.3305	2.5905	0	YES	490
+	CCOS(=O)OCC	3.0302	4.439	7.1965	-2.7575	0	YES	492
+	CC(C)(C)S(O)(=O)=O	4.0196	7.53	8.2903	-0.7603	0	YES	494
+	OC[CH](O)[CH](O)CO	5.9069	9.511	10.3768	-0.8658	0	YES	497
+	CC(C)(C)S	-0.3523	2.214	3.457	-1.243	0	YES	507
+	CC(C)(C)N	1.0916	4.752	5.0533	-0.3013	0	YES	518
+	CC[CH](O)CN	3.745	9.188	7.9868	1.2012	0	YES	525
+	OCCNCCO	3.9598	10.407	8.2241	2.1829	0	YES	528
+	CCCNS(C)(=O)=O	1.979	5.087	6.0343	-0.9473	0.0001	YES	531
+	NC(CO)(CO)CO	5.3509	12.062	9.7621	2.2999	0	YES	533
+	CC[CH](N)CS(O)(=O)=O	6.4687	11.519	10.9979	0.5211	0	YES	534
+	CC(C)NNC(N)=O	6.3922	11.229	10.9132	0.3158	0	YES	538
+	COCCN(N=O)C(=N)NN(O)O	13.9148	20.783	19.2297	1.5533	0	YES	541
+	CN(C)CCN	3.8903	8.302	8.1474	0.1546	0	YES	547
+	NCCSSCCN	4.4681	10.646	8.7861	1.8599	0	YES	552
+	CSCCNC(=N)NN(O)O	12.7421	19.914	17.9333	1.9807	0	YES	556
+	COCCNC(=N)NN(O)O	12.2883	19.873	17.4316	2.4414	0	YES	557
+	OCCCNC(=N)NN(O)O	12.461	22.256	17.6225	4.6335	0	YES	558
+	CS(=O)(=O)CCNC(=N)NN(O)O	14.9227	22.014	20.344	1.67	0.0001	YES	560
+	CC[N+](C)(C)N	7.611	15.177	12.2607	2.9163	0	YES	561
+	N#CSC=CSC#N	5.6079	6.611	10.0462	-3.4352	0.0001	YES	566
+	SC(C#N)=C(S)C#N	4.7523	8.364	9.1003	-0.7363	0.0001	YES	567
+	S=C1N=CN=C2NSN=C12	0.05	6.866	3.9017	2.9643	0.0001	YES	571
+	OC(=O)C#CC(O)=O	4.9613	12.018	9.3313	2.6867	0.0001	YES	573
+	OC(=O)C1=NNC=C1[N+]([O-])=O	6.6121	12.533	11.1564	1.3766	0.0001	YES	577
+	OC1=NC(=C(C=N1)[N+]([O-])=O)O	6.8216	12.405	11.388	1.017	0.0001	YES	578
+	[O-][N+](=O)C1C(=O)NC(=O)NC1=O	10.0614	16.178	14.9697	1.2083	0	YES	582
+	OC1=NC(=C2N=NNC2=N1)O	9.4972	18.066	14.346	3.72	0.0001	YES	586
+	N=C1NC(=S)N=C2NSN=C12	1.5274	8.353	5.5351	2.8179	0.0002	YES	588
+	N#CCCC#N	3.2403	7.775	7.4288	0.3462	0.0001	YES	589
+	OC1=CC=NC=N1	2.8119	9.517	6.9551	2.5619	0	YES	590
+	OC1=NC(=NC=C1)S	4.3531	8.939	8.659	0.28	0	YES	595
+	OC1=NC(=CC=N1)S	3.4221	8.939	7.6297	1.3093	0	YES	597
+	O=C1NC(=S)CC(=S)N1	1.3595	9.374	5.3495	4.0245	0.0001	YES	599
+	OC1=CC=C(O)N=N1	4.9282	13.507	9.2948	4.2122	0	YES	607
+	OC(=O)[C]1(O)NC(=O)NC1=O	11.4371	13.44	16.4906	-3.0506	0	YES	615
+	SC1=NC=CC=N1	2.6397	4.959	6.7647	-1.8057	0	YES	616
+	S=C1CC(=S)NC(=S)N1	0.4368	6.738	4.3294	2.4086	0.0001	YES	621
+	NC(=O)C1=C(N=CN1)[N+]#N	15.478	12.796	20.958	-8.162	1.0001	NO	636
+	O=C1CCC(=O)O1	2.9332	4.804	7.0892	-2.2852	0	YES	639
+	OC(=O)[CH]1O[CH]1C(O)=O	5.6807	12.478	10.1267	2.3513	0	YES	643
+	C=CCC#N	1.6598	4.397	5.6814	-1.2844	0.0001	YES	646
+	COC(=O)CSC#N	4.2788	6.983	8.5768	-1.5938	0.0001	YES	660
+	CC1=CSC=N1	1.6328	5.374	5.6516	-0.2776	0	YES	668
+	NC1=CN=CC=N1	3.9295	8.987	8.1907	0.7963	0	YES	671
+	NC1=CC(=NC=N1)O	6.2065	12.971	10.708	2.263	0	YES	673
+	NC1=NC(=CC=N1)O	6.2065	9.419	10.708	-1.289	0	YES	677
+	NC1=CC(=NC(=N1)S)O	6.24	12.393	10.745	1.648	0	YES	678
+	NC1=NC(=CC(=N1)S)O	6.24	8.842	10.745	-1.903	0	YES	682
+	NC1=CC(=NC(=N1)O)S	7.1087	12.393	11.7054	0.6876	0	YES	683
+	CSC1=NC(=CN=N1)O	6.5509	9.854	11.0888	-1.2348	0	YES	684
+	N[CH]1C(=O)NC(=O)NC1=S	7.5636	12.863	12.2083	0.6547	0.0001	YES	694
+	CN1C=NC(=C1S)[N+]([O-])=O	5.0052	7.514	9.3799	-1.8659	0.0001	YES	695
+	NC1C(=O)NC(=O)NC1=O	10.1211	15.623	15.0357	0.5873	0	YES	696
+	NS(=O)(=O)C1=C(O)N=C(O)N=C1	9.4408	17.606	14.2836	3.3224	0.0001	YES	698
+	CC1=NON=C1C	3.3346	3.638	7.533	-3.895	0.0001	YES	716
+	CNC(=O)CC#N	5.5572	10.991	9.9902	1.0008	0.0001	YES	720
+	O=C1CCNC(=O)N1	5.7407	9.983	10.193	-0.21	0	YES	725
+	O=C1CCC(=O)NN1	4.5669	9.975	8.8953	1.0797	0	YES	726
+	OC(=O)[CH]1CSC(=N)N1	5.2925	12.458	9.6975	2.7605	0	YES	731
+	CC1=C(N=CN1)S(O)(=O)=O	8.031	11.712	12.7251	-1.0131	0.0001	YES	734
+	CSC1=NC=CN1	4.5457	6.963	8.872	-1.909	0	YES	736
+	CC1=CSC(=N)N1	3.8433	7.788	8.0954	-0.3074	0	YES	737
+	NC1=C(N)N=CN=C1	6.6184	12.439	11.1634	1.2756	0	YES	741
+	NNC(=O)C1=CNC=N1	8.3851	14.19	13.1166	1.0734	0	YES	749
+	NC1=C(N)C(=NC=N1)O	8.3299	16.421	13.0555	3.3655	0	YES	750
+	NC1=CC(=NC(=N1)N)O	8.4171	12.87	13.1518	-0.2818	0	YES	751
+	NC1=C(N)C(=NC(=N1)S)O	8.3634	15.845	13.0926	2.7524	0.0001	YES	752
+	NC1=C(N)C(=NC=N1)S	6.6631	11.863	11.2128	0.6502	0	YES	761
+	OCC#CCO	1.4588	7.842	5.4592	2.3828	0	YES	773
+	CC(=C)C(O)=O	2.8304	6.344	6.9756	-0.6316	0	YES	778
+	C1O[CH]1[CH]2CO2	1.834	6.084	5.8741	0.2099	0	YES	786
+	CC(=O)SC(C)=O	1.7704	5.305	5.8037	-0.4987	0	YES	789
+	CCOC(=O)C(O)=O	4.3766	7.991	8.685	-0.694	0	YES	800
+	O=COCCOC=O	1.567	5.983	5.5788	0.4042	0	YES	802
+	CC(C(O)=O)C(O)=O	6.2681	11.267	10.7761	0.4909	0	YES	805
+	OC(=O)CSCC(O)=O	5.5935	13.362	10.0302	3.3318	0	YES	810
+	OC(=O)C(O)(O)C(O)(O)C(O)=O	14.8223	12.754	20.233	-7.479	0	YES	819
+	CCCC#N	1.3805	4.269	5.3727	-1.1037	0	YES	822
+	OCCCC#N	2.1436	8.706	6.2163	2.4897	0.0001	YES	824
+	COCCC#N	1.9708	6.323	6.0253	0.2977	0.0001	YES	825
+	O=C1CCCN1	1.9295	7.842	5.9796	1.8624	0	YES	828
+	CC(=C)C(N)=O	2.472	8.034	6.5793	1.4547	0	YES	831
+	CC1=NCCO1	1.9873	4.479	6.0435	-1.5645	0	YES	833
+	N[CH]1CCSC1=O	2.4736	7.125	6.5812	0.5438	0	YES	835
+	OCNC(=O)C=C	4.7397	11.025	9.0864	1.9386	0	YES	838
+	O=C1COCCN1	2.5198	9.047	6.6322	2.4148	0	YES	841
+	OC(=O)[CH]1CSCN1	4.5347	8.265	8.8598	-0.5948	0	YES	845
+	CCOC(=O)C[N+]([O-])=O	2.1909	6.876	6.2686	0.6074	0	YES	855
+	NC(=O)NCCC#N	7.0723	12.356	11.6652	0.6908	0.0001	YES	858
+	CN(C(N)=N)C(=O)C(O)=O	9.5804	17.135	14.4379	2.6971	0	YES	861
+	NC1=NC(=C(N)C(=N1)O)N	10.676	16.322	15.6492	0.6728	0	YES	868
+	NNC1=CC(=NC(=N1)N)O	10.1562	15.25	15.0745	0.1755	0	YES	870
+	CCOC(=O)NC1=NN=NN1	7.9173	11.483	12.5994	-1.1164	0	YES	872
+	NC(=O)NCC=C	5.4918	8.979	9.9179	-0.9389	0	YES	878
+	ON=CCCC=NO	3.6058	9.206	7.8328	1.3732	0.0001	YES	887
+	CC(=O)NNC(C)=O	5.5325	9.62	9.9628	-0.3428	0	YES	894
+	NNC(=O)CCC(O)=O	7.4061	15.336	12.0342	3.3018	0	YES	900
+	CN(CCC(O)=O)[N+]([O-])=O	6.8026	10.502	11.367	-0.865	0	YES	904
+	NC(=S)NCC=C	3.1349	6.342	7.3122	-0.9702	0	YES	908
+	CC(C)C1=NN=NN1	3.4574	5.924	7.6688	-1.7448	0	YES	918
+	CC1=NN=C(C)N1N	4.4394	8.597	8.7544	-0.1574	0	YES	920
+	CS(=O)(=O)NC1=NCCN1[N+]([O-])=O	10.3209	11.234	15.2566	-4.0226	0.0001	YES	924
+	CC=CCO	0.563	5.057	4.4689	0.5881	0	YES	930
+	CC(C)OC(S)=S	0.0056	4.462	3.8527	0.6093	0	YES	942
+	C1COCCO1	0.8519	5.228	4.7884	0.4396	0	YES	950
+	C[C]1(CO)CO1	1.615	8.111	5.6319	2.4791	0	YES	952
+	CC(C)(O)C(O)=O	5.1186	6.821	9.5053	-2.6843	0	YES	960
+	COCC(=O)OC	2.9401	4.839	7.0969	-2.2579	0	YES	962
+	CCOC(=O)CO	2.1378	4.44	6.2099	-1.7699	0	YES	964
+	OC[CH]1COCO1	1.4768	8.967	5.4792	3.4878	0	YES	966
+	CC(=C)CS(O)(=O)=O	4.7914	7.587	9.1435	-1.5565	0	YES	968
+	NC1CCC1	1.3954	5.107	5.3892	-0.2822	0	YES	977
+	CCCC=NO	1.5633	4.983	5.5747	-0.5917	0.0001	YES	982
+	CCCNC=O	2.8665	7.227	7.0155	0.2115	0	YES	984
+	OCCN1CC1	2.2597	9.107	6.3447	2.7623	0	YES	990
+	CC(=O)NCCS	3.9227	8.936	8.1832	0.7528	0	YES	991
+	CC[CH](N)C(O)=O	4.5077	8.703	8.8299	-0.1269	0	YES	994
+	CCCCON=O	1.5441	3.815	5.5535	-1.7385	0.0001	YES	1000
+	N[CH](CCS)C(O)=O	4.3655	10.153	8.6727	1.4803	0	YES	1016
+	OCCNC(=O)CO	5.2235	9.73	9.6213	0.1087	0	YES	1018
+	C[CH](O)[CH](C)[N+]([O-])=O	2.8293	8.444	6.9744	1.4696	0	YES	1029
+	C[CH](O)[CH](N)C(O)=O	7.0241	13.14	11.6119	1.5281	0	YES	1036
+	CC(CO)(CO)[N+]([O-])=O	3.696	9.879	7.9326	1.9464	0	YES	1037
+	CC[CH](CS(O)(=O)=O)[N+]([O-])=O	6.0779	10.775	10.5659	0.2091	0.0001	YES	1041
+	CCC(=N)SC	1.1685	4.382	5.1383	-0.7563	0	YES	1042
+	CCCN(N=O)C(N)=O	6.7035	9.757	11.2574	-1.5004	0	YES	1052
+	NNC(=O)C[CH](N)C(O)=O	9.3913	18.024	14.2289	3.7951	0	YES	1054
+	NC(=N)C(NC=O)C(N)=N	8.8872	18.249	13.6716	4.5774	0	YES	1059
+	CCN(CC)C#N	3.7234	3.55	7.9629	-4.4129	0.0001	YES	1064
+	CC(=O)NCNC(C)=O	6.5603	8.387	11.0991	-2.7121	0	YES	1070
+	N[CH](CCC(N)=O)C(O)=O	7.1406	15.521	11.7406	3.7804	0	YES	1081
+	N[CH](CSCC(N)=O)C(O)=O	8.1847	17.616	12.895	4.721	0	YES	1082
+	CCOC(=O)N(CC)[N+]([O-])=O	4.341	7.532	8.6456	-1.1136	0	YES	1085
+	CN1CSC(=S)N(C)C1	3.4251	2.547	7.633	-5.086	0.0001	YES	1091
+	CC(C=NNC(N)=S)=NNC(N)=S	8.0458	11.37	12.7414	-1.3714	0.0001	YES	1099
+	C[CH]1CCCO1	-0.0226	3.951	3.8215	0.1295	0	YES	1100
+	CCOC=CC	0.2443	1.924	4.1165	-2.1925	0	YES	1102
+	CCSCCC=O	0.8516	5.893	4.788	1.105	0	YES	1111
+	O[CH]1CCC[CH]1S	0.8299	6.883	4.764	2.119	0	YES	1112
+	C1CSCSCCO1	2.2039	7.241	6.283	0.958	0	YES	1117
+	C[CH]1CCOCO1	0.5677	4.406	4.4741	-0.0681	0	YES	1118
+	CC[CH](C)OC=O	1.1762	3.25	5.1468	-1.8968	0	YES	1127
+	CCCC(=O)OC	2.2037	3.51	6.2828	-2.7728	0	YES	1130
+	O[CH]1CCC[CH]1O	1.3365	6.87	5.3241	1.5459	0	YES	1131
+	OC[CH]1CCCO1	0.7404	8.388	4.6651	3.7229	0	YES	1132
+	CCOC(=O)[CH](C)O	2.9429	4.317	7.0999	-2.7829	0	YES	1143
+	COC(=O)C(C)(C)O	3.0226	4.317	7.1881	-2.8711	0	YES	1144
+	CC[C](C)(O)C(O)=O	4.7138	6.699	9.0578	-2.3588	0	YES	1145
+	CC(C)OC(=O)CO	2.9083	4.317	7.0618	-2.7448	0	YES	1146
+	OCCC1OCCO1	1.6255	8.842	5.6435	3.1985	0	YES	1149
+	COC(OC)C(C)=O	1.9333	6.618	5.9839	0.6341	0	YES	1151
+	CO[CH](C)[CH](O)C(O)=O	6.2616	8.754	10.7689	-2.0149	0	YES	1154
+	COC(OC)C(=O)OC	4.3009	6.07	8.6013	-2.5313	0	YES	1155
+	CCOC(=O)COS(C)(=O)=O	3.8071	7.045	8.0554	-1.0104	0	YES	1160
+	OC[CH](O)[CH](O)[CH](O)C(O)=O	10.516	11.01	15.4723	-4.4623	0	YES	1162
+	CN(C)CC=C	2.1429	4.319	6.2155	-1.8965	0	YES	1168
+	CC(C)(C)C(N)=O	2.0738	7.582	6.1392	1.4428	0	YES	1176
+	CN(C)CCOC(S)=S	1.432	7.889	5.4296	2.4594	0	YES	1182
+	CCNC(=O)OCC	5.1167	6.815	9.5032	-2.6882	0	YES	1184
+	C[CH](N)CCC(O)=O	4.3617	9.879	8.6685	1.2105	0	YES	1192
+	CN(C)C[CH](O)C=O	4.6401	8.157	8.9763	-0.8193	0	YES	1195
+	CC(C)[CH](N)C(O)=O	4.476	8.58	8.7948	-0.2148	0	YES	1197
+	CNCCCC(O)=O	5.2894	9.662	9.6941	-0.0321	0	YES	1198
+	COC(=O)CN(C)C	3.7177	5.762	7.9565	-2.1945	0	YES	1202
+	CSCC[CH](N)C(O)=O	5.4058	10.676	9.8228	0.8532	0	YES	1214
+	COCC[CH](N)C(O)=O	4.952	10.635	9.3211	1.3139	0	YES	1216
+	CCC[CH](O)C[N+]([O-])=O	2.5345	8.321	6.6484	1.6726	0	YES	1222
+	CC[CH](O)[CH](C)[N+]([O-])=O	2.6833	8.321	6.8129	1.5081	0	YES	1223
+	C[N+](C)=C1SCCS1	7.9284	14.754	12.6116	2.1424	0.0001	YES	1243
+	CN(C)C1=NCCN1	5.5652	9.62	9.9991	-0.3791	0	YES	1246
+	CCCCN(N=O)C(N)=O	6.5575	9.635	11.096	-1.461	0	YES	1252
+	CCN(CC)C1=NN=NN1	5.8588	7.767	10.3236	-2.5566	0	YES	1259
+	CCCCN1N=NNC1=N	5.8983	9.682	10.3672	-0.6852	0	YES	1260
+	CCCCNC(N)=O	4.931	8.728	9.2978	-0.5698	0	YES	1267
+	CC(C)(C)NC(N)=O	4.6212	8.728	8.9554	-0.2274	0	YES	1268
+	CC[CH](C)NC(N)=O	4.3688	8.728	8.6763	0.0517	0	YES	1270
+	CC(C)[CH](NN)C(O)=O	6.2151	10.959	10.7175	0.2415	0	YES	1278
+	NCCC[CH](N)C(O)=O	6.2424	12.567	10.7476	1.8194	0	YES	1279
+	C[CH](CNC(N)=O)NC(N)=O	10.7274	20.014	15.706	4.308	0	YES	1286
+	OCCN1CCN=C1NN(O)O	11.5544	22.052	16.6203	5.4317	0	YES	1287
+	NCCC(CCN)([N+]([O-])=O)[N+]([O-])=O	6.6385	15.102	11.1856	3.9164	0.0001	YES	1290
+	NC(=N)SCCCSC(N)=N	6.5857	15.851	11.1272	4.7238	0	YES	1293
+	NC(=N)SCNC(=O)NCSC(N)=N	13.3099	18.38	18.561	-0.181	0.0001	YES	1294
+	CC(C)CCO	0.0793	4.876	3.9341	0.9419	0	YES	1298
+	CC[CH](C)CO	-0.0589	4.876	3.7813	1.0947	0	YES	1299
+	CCC(C)(C)O	1.1685	4.876	5.1383	-0.2623	0	YES	1301
+	OCCCCCO	0.9008	6.514	4.8423	1.6717	0	YES	1307
+	CCOCOCC	0.5553	4.05	4.4604	-0.4104	0	YES	1309
+	COCCOCCO	1.3184	9.187	5.304	3.883	0	YES	1313
+	OC[CH](O)[CH](O)[CH](O)CO	8.2773	10.824	12.9973	-2.1733	0	YES	1326
+	CS(=O)(=O)OCCCOS(C)(=O)=O	6.743	9.41	11.3012	-1.8912	0.0001	YES	1327
+	CCC[CH](C)N	0.6931	4.629	4.6128	0.0162	0	YES	1333
+	CC(C)CCN	1.1969	4.629	5.1697	-0.5407	0	YES	1335
+	CC(C)NCCO	2.6267	8.848	6.7504	2.0976	0	YES	1338
+	CN(C)C[CH](O)CO	4.9704	10.065	9.3414	0.7236	0	YES	1350
+	CCC(N)(CO)CO	3.9407	10.502	8.2031	2.2989	0	YES	1351
+	CN(CCO)CCO	4.192	10.065	8.4809	1.5841	0	YES	1354
+	CN(C)C(=N)N(C)C	5.1104	9.265	9.4962	-0.2312	0	YES	1358
+	CC(C)[CH](N)C(=O)NN	5.9922	12.65	10.4711	2.1789	0	YES	1361
+	CN(C)CCCN	3.7443	8.179	7.9859	0.1931	0	YES	1369
+	CCCCNC(=N)NN(O)O	11.5519	17.697	16.6175	1.0795	0	YES	1373
+	OC(=O)C1=C([N+]#N)C(=NC(=N1)O)O	18.1296	19.181	23.8894	-4.7084	1.0001	NO	1383
+	OC1=NC(=C2N=NC(=NC2=N1)S)O	9.1057	17.592	13.9131	3.6789	0.0001	YES	1384
+	OC(=O)C1=CC(=NC(=N1)S)S	4.5733	9.078	8.9024	0.1756	0	YES	1394
+	[O-][N+](=O)C1=CC=[N+]([O-])C=C1	2.6763	12.556	6.8052	5.7508	0	YES	1396
+	OC1=C(C=CC=N1)[N+]([O-])=O	2.9256	8.039	7.0808	0.9582	0	YES	1401
+	OC(=O)C1=CC(=NC(=N1)O)S	7.1088	13.636	11.7055	1.9305	0	YES	1405
+	NC(=O)C1=CC=C(O1)[N+]([O-])=O	6.4997	11.059	11.0321	0.0269	0.0001	YES	1408
+	OC(=O)C1=C(N=CN1)C(O)=O	8.4705	14.818	13.2109	1.6071	0	YES	1409
+	OC1=C(C=[N+]([O-])C=C1)[N+]([O-])=O	3.059	13.039	7.2284	5.8106	0.0001	YES	1413
+	OC1=C2N=CNC2=NC=N1	7.067	13.684	11.6593	2.0247	0.0001	YES	1417
+	OC1=C2N=CNC2=CN=N1	7.067	13.693	11.6593	2.0337	0.0001	YES	1418
+	OC1=NC(=C2N=CNC2=N1)S	7.6772	13.108	12.3339	0.7741	0.0001	YES	1423
+	SC1=C2NC(=O)NC2=NC=N1	9.2458	11.987	14.068	-2.081	0.0001	YES	1425
+	OC1=C2N=CNC2=NC(=N1)S	7.6772	13.108	12.3339	0.7741	0.0001	YES	1427
+	OC1=NC(=C2N=CNC2=N1)O	9.344	17.668	14.1766	3.4914	0.0001	YES	1433
+	OC1=NC(=C2NC(=S)NC2=N1)O	9.3381	17.893	14.1701	3.7229	0.0001	YES	1437
+	OS(=O)(=O)C1=NC2=CN=CN=C2N1	9.8573	16.032	14.744	1.288	0.0001	YES	1440
+	OS(=O)(=O)C1=NC(=C2NC(=O)NC2=N1)S(O)(=O)=O	17.1903	22.045	22.851	-0.806	0.0001	YES	1442
+	SC1=C2C=NNC2=NC=N1	6.6483	9.133	11.1964	-2.0634	0.0001	YES	1444
+	S=C1NC2=CN=CN=C2N1	5.5047	9.928	9.9322	-0.0042	0.0001	YES	1446
+	SC1=C2NC(=S)NC2=NC=N1	6.8889	9.351	11.4624	-2.1114	0.0001	YES	1451
+	SC1=NC=C2NC(=S)NC2=N1	6.8889	9.351	11.4624	-2.1114	0.0001	YES	1452
+	SC1=NC(=C2NC(=S)NC2=N1)S	7.4991	8.775	12.1369	-3.3619	0.0001	YES	1454
+	O=CC1=CC=CO1	1.3723	4.873	5.3637	-0.4907	0	YES	1459
+	OC1=CC=NC=C1	2.416	9.134	6.5174	2.6166	0	YES	1467
+	OC1=CC(=NC=C1)O	4.693	13.117	9.0348	4.0822	0	YES	1476
+	OC1=C(O)N=CC=C1	4.5323	13.117	8.8571	4.2599	0	YES	1480
+	OS(=O)(=O)C1=CC=NC=C1	5.2062	11.483	9.6022	1.8808	0	YES	1488
+	NC1=CC=C(C=N1)[N+]([O-])=O	4.0432	11.007	8.3164	2.6906	0.0001	YES	1499
+	NC1=NC(=CC(=N1)S)C(O)=O	7.3577	9.556	11.9807	-2.4247	0	YES	1500
+	NC1=NC(=CC(=N1)O)C(O)=O	9.8932	14.116	14.7838	-0.6678	0	YES	1502
+	NC1=C(N=C(O)N=C1O)C(O)=O	11.5355	21.648	16.5994	5.0486	0	YES	1511
+	NC1=C2C=NNC2=NC=N1	7.9381	13.161	12.6223	0.5387	0.0001	YES	1513
+	NC1=C2N=CNC2=NC=N1	8.1846	13.154	12.8948	0.2592	0.0001	YES	1515
+	NC1=NC2=C(NC=N2)C=N1	7.6169	9.604	12.2672	-2.6632	0.0001	YES	1516
+	CC1=C(C(=NC(=N1)O)O)S(=O)(=O)N=[N+]=[N-]	11.5663	16.194	16.6334	-0.4394	0.0001	YES	1528
+	NC1=C2NC(=S)NC2=NC=N1	8.1787	13.379	12.8883	0.4907	0.0001	YES	1531
+	CSC1=NC(=N)C2=NSNC2=N1	4.3261	10.166	8.6291	1.5369	0.0001	YES	1536
+	N#CCCCC#N	3.0943	7.652	7.2673	0.3847	0.0001	YES	1539
+	NC1=CC=CN=C1	3.5336	8.604	7.753	0.851	0	YES	1540
+	NC1=CC=NC=C1	3.5336	8.604	7.753	0.851	0	YES	1541
+	CC1=CN=CC=N1	1.9028	5.492	5.9501	-0.4581	0	YES	1543
+	CC1=C(O)N=C(S)N=C1	4.531	8.9	8.8557	0.0443	0	YES	1551
+	CSC1=CC(=NC=N1)O	5.224	9.463	9.6218	-0.1588	0	YES	1557
+	CC1=NNC(=C1)C(O)=O	6.6536	10.086	11.2023	-1.1163	0	YES	1559
+	CC1=NC(=CC(=N1)O)O	6.7488	13.457	11.3075	2.1495	0	YES	1560
+	CC1=CC(=NO1)C(N)=O	5.1221	10.59	9.5092	1.0808	0.0001	YES	1564
+	CC(=O)NC(=O)CC#N	6.3094	10.623	10.8217	-0.1987	0.0001	YES	1567
+	COC(=O)C1=CNC(=N)S1	6.1503	10.81	10.6459	0.1641	0	YES	1573
+	OC(=O)[CH]1CC(=O)NC(=S)N1	5.697	13.134	10.1447	2.9893	0.0001	YES	1584
+	OC(=O)C[CH]1NC(=O)NC1=O	8.1537	13.81	12.8607	0.9493	0	YES	1586
+	[O-][N+](=O)C1(CCC(=O)OC1)[N+]([O-])=O	5.5648	10.352	9.9986	0.3534	0.0001	YES	1589
+	CC1=C(S)N=C(S)N=C1	1.9955	4.339	6.0526	-1.7136	0	YES	1590
+	S=C1NCCNC(=S)SSC(=S)SS1	2.1767	7.587	6.2529	1.3341	0.0001	YES	1594
+	NC1=NC(=NC(=C1)C(O)=O)N	10.6014	13.585	15.5666	-1.9816	0	YES	1600
+	NNC1=CC=C(C=N1)[N+]([O-])=O	5.7824	13.386	10.2391	3.1469	0.0001	YES	1601
+	NNC(=O)C1=C(O)N=C(O)N=C1	11.9501	19.166	17.0577	2.1083	0	YES	1609
+	NC1=NC(=C2C=NNC2=N1)N	9.9922	13.063	14.8932	-1.8302	0.0001	YES	1612
+	NC1=C2NC(=N)NC2=NC=N1	10.3951	17.208	15.3387	1.8693	0.0001	YES	1614
+	NC1=NC(=C2NC(=N)NC2=N1)O	12.6722	17.642	17.856	-0.214	0.0001	YES	1620
+	CSC1=C2N=NNC2=NC(=N1)N	9.4093	9.947	14.2488	-4.3018	0.0001	YES	1627
+	OCC1=CC=CO1	1.7026	6.664	5.7288	0.9352	0	YES	1635
+	C[CH]1OC(=O)C=C1	1.5204	4.194	5.5274	-1.3334	0	YES	1636
+	OC(=O)C=CC=C	1.96	6.438	6.0133	0.4247	0	YES	1637
+	O=C1CCCC(=O)O1	2.7871	4.68	6.9278	-2.2478	0	YES	1639
+	C[CH]1OC(=O)CC1=O	2.3444	6.434	6.4384	-0.0044	0	YES	1640
+	COC(=O)C=CC(O)=O	4.5098	9.364	8.8322	0.5318	0	YES	1643
+	CN1C(=O)CCC1=O	3.7177	7.255	7.9565	-0.7015	0	YES	1658
+	CCOC(=O)CN=C=O	3.1217	4.234	7.2977	-3.0637	0	YES	1664
+	OCN1C(=O)CCC1=O	4.4807	10.391	8.8001	1.5909	0	YES	1670
+	CC1=C(C)SC(=S)N1	0.9027	3.595	4.8444	-1.2494	0	YES	1677
+	NC1=NC(=CC=C1)N	5.5877	12.055	10.0239	2.0311	0	YES	1679
+	CN(CC#N)CC#N	6.25	11.201	10.7561	0.4449	0.0001	YES	1681
+	CC1=C(N)C=NC=N1	4.0262	8.943	8.2976	0.6454	0	YES	1682
+	NC1=C(N)N=CC=C1	5.2914	12.055	9.6964	2.3586	0	YES	1683
+	CN1C=CC(=N)NC1=O	6.4039	9.975	10.9263	-0.9513	0	YES	1691
+	CC(=O)NC1=NN=C(C)S1	5.48	11.706	9.9048	1.8012	0.0001	YES	1693
+	CSC1=CC(=NC(=N1)N)O	7.4345	9.365	12.0656	-2.7006	0	YES	1694
+	CSC1=CC(=NC(=N1)O)N	7.57	12.914	12.2154	0.6986	0	YES	1696
+	NC1=C(CO)C=NC(=N1)O	7.5674	17.364	12.2125	5.1515	0	YES	1698
+	CC(=O)NNC(=O)CC#N	8.0486	13.002	12.7444	0.2576	0.0001	YES	1699
+	N[CH](COC(=O)C=[N+]=[N-])C(O)=O	5.9771	10.488	10.4544	0.0336	0.0001	YES	1702
+	CSC1=CC(=NC=N1)N	5.001	8.932	9.3753	-0.4433	0	YES	1705
+	CSC1=NC(=NC=C1)N	5.9321	5.382	10.4046	-5.0226	0	YES	1706
+	NNC1=NC(=C2N=CNC2=N1)N	11.9779	15.434	17.0884	-1.6544	0.0001	YES	1713
+	NNC1=C2N=CNC2=NC(=N1)N	11.9779	15.434	17.0884	-1.6544	0.0001	YES	1714
+	C1CC=CC1	-0.352	1.302	3.4574	-2.1554	0	YES	1715
+	CC1=NNC(=O)CC1	4.0973	7.635	8.3762	-0.7412	0	YES	1727
+	OC(=O)CSC1=NCCN1	6.1472	13.417	10.6425	2.7745	0	YES	1741
+	NC(=O)N[CH](CC(O)=O)C(O)=O	11.3102	17.932	16.3503	1.5817	0	YES	1744
+	CC1=C(C)N=C(N)N=N1	4.4176	5.742	8.7303	-2.9883	0	YES	1750
+	CC1=C(N)C=NC(=N1)N	6.0803	8.845	10.5685	-1.7235	0	YES	1751
+	CC1=CC(=NC(=N1)N)N	6.1674	8.845	10.6648	-1.8198	0	YES	1752
+	CNS(=O)(=O)C1=C(N=CN1C)[N+]([O-])=O	7.586	10.264	12.2331	-1.9691	0.0001	YES	1756
+	NNC(=O)C1=C(N=CN1)C(=O)NN	12.8435	19.757	18.0454	1.7116	0.0001	YES	1762
+	NNC1=NC2=C(NN)N=CN=C2N1	13.4208	21.364	18.6836	2.6804	0.0001	YES	1765
+	CC=C(C)C=O	0.0283	4.056	3.8778	0.1782	0	YES	1768
+	OCCCC#C	0.5497	5.983	4.4542	1.5288	0	YES	1771
+	C=CCOC=C	0.5235	2.123	4.4253	-2.3023	0	YES	1772
+	C=COC1CC1	0.2383	2.352	4.11	-1.758	0	YES	1774
+	CC(=C)C(C)=O	0.144	4.387	4.0057	0.3813	0	YES	1775
+	CCC(=O)OC=C	2.483	2.81	6.5915	-3.7815	0	YES	1786
+	C1OCC=CCO1	1.1417	4.461	5.1087	-0.6477	0	YES	1789
+	COC(=O)C=CC	1.508	3.839	5.5136	-1.6746	0	YES	1802
+	C1O[CH]1C[CH]2CO2	1.7197	5.963	5.7477	0.2153	0	YES	1803
+	CC(=O)CCC(O)=O	3.6402	9.311	7.8709	1.4401	0	YES	1808
+	CC(=O)COC(C)=O	1.6902	6.078	5.7151	0.3629	0	YES	1809
+	ON=C1CCCC1	1.4113	5.218	5.4067	-0.1887	0.0001	YES	1824
+	CCOCCC#N	1.8248	6.201	5.8639	0.3371	0.0001	YES	1826
+	CN(C)C(=O)C=C	3.4066	7.547	7.6126	-0.0656	0	YES	1831
+	CC=C(C)C=NO	1.638	4.845	5.6574	-0.8124	0.0001	YES	1832
+	OC(=O)[CH]1CCCN1	3.3445	8.717	7.544	1.173	0	YES	1849
+	C[CH](OC(C)=O)C(N)=O	4.6504	9.602	8.9877	0.6143	0	YES	1854
+	CN(CC(O)=O)CC(O)=O	8.6695	12.095	13.4309	-1.3359	0	YES	1864
+	C[CH]([CH](N)C(O)=O)C(O)=O	8.1418	13.833	12.8476	0.9854	0	YES	1868
+	N[CH](CSCC(O)=O)C(O)=O	8.5432	15.928	13.2913	2.6367	0	YES	1870
+	CCCCSC#N	2.2786	3.987	6.3656	-2.3786	0.0001	YES	1872
+	C[CH]1CN=C(C)S1	0.9788	4.396	4.9286	-0.5326	0	YES	1874
+	CN1CCC(=N)NC1=O	6.1247	10.169	10.6175	-0.4485	0	YES	1881
+	NCCN1C(=O)CNC1=S	7.0231	11.652	11.6107	0.0413	0	YES	1882
+	CCC=NC(=S)NC(N)=S	3.4442	5.089	7.6542	-2.5652	0.0001	YES	1892
+	CN1CC(=O)NC(=N)NC1=N	9.9309	16.785	14.8255	1.9595	0	YES	1896
+	CN1C=NC(=C1S(N)(=O)=O)NC(N)=O	13.9432	15.629	19.2612	-3.6322	0.0001	YES	1898
+	CCCCC#C	-0.3594	1.425	3.4492	-2.0242	0	YES	1901
+	CC(=O)NC(C)(C)C#N	4.9554	10.745	9.3249	1.4201	0.0001	YES	1910
+	CC[C]1(C)NC(=O)NC1=O	6.4726	8.435	11.0022	-2.5672	0	YES	1915
+	C[CH]1NC(=O)[CH](C)NC1=O	5.957	8.52	10.4321	-1.9121	0	YES	1920
+	CN1C(=O)NC(C)(C)C1=O	6.1749	8.217	10.673	-2.456	0	YES	1921
+	CCOC1=CC(=NC(=N1)N)N	6.6117	9.033	11.156	-2.123	0	YES	1933
+	CC12NC(=O)NC1(C)NC(=O)N2	11.3632	15.165	16.4088	-1.2438	0.0001	YES	1937
+	CN(C)C1=NC(=C(N=O)C(=N1)N)N	10.5024	12.668	15.4572	-2.7892	0.0001	YES	1948
+	CN(C)N=NC1=C(NC=N1)C(N)=O	10.7037	15.812	15.6798	0.1322	0.0001	YES	1950
+	C=CCOCC=C	0.3775	2.827	4.2638	-1.4368	0	YES	1955
+	CC(C)(O)CC#C	2.2367	5.863	6.3193	-0.4563	0.0001	YES	1961
+	CC(C)=CC(C)=O	-0.002	4.192	3.8443	0.3477	0	YES	1962
+	CCCC(=O)OC=C	2.337	2.688	6.4301	-3.7421	0	YES	1969
+	CC(CC=O)CC=O	0.8381	6.836	4.773	2.063	0	YES	1972
+	CC[CH]1CCC(=O)O1	2.0701	3.742	6.1351	-2.3931	0	YES	1979
+	CC(C)C(=O)C(C)=O	0.8954	6.458	4.8364	1.6216	0	YES	1982
+	C[CH]1CCOC(=O)C1	0.9386	3.742	4.8841	-1.1421	0	YES	1983
+	CC(C)OC(=O)C=C	2.2785	3.788	6.3655	-2.5775	0	YES	1984
+	CCCOC(=O)C=C	1.362	3.788	5.3522	-1.5642	0	YES	1985
+	C(C[CH]1CO1)[CH]2CO2	1.3203	5.839	5.3061	0.5329	0	YES	1990
+	C=CCS(=O)(=O)CC=C	3.0119	4.967	7.1762	-2.2092	0	YES	1992
+	COCC(=O)CC(C)=O	1.5442	8.559	5.5536	3.0054	0	YES	1997
+	CC1(C)COC(=O)OC1	2.6889	3.194	6.8192	-3.6252	0	YES	2003
+	COCCOC(=O)C=C	1.9523	5.842	6.0048	-0.1628	0	YES	2007
+	COC(=O)CCC(C)=O	1.5442	6.804	5.5536	1.2504	0	YES	2009
+	CCOC(=O)CC(C)=O	1.5442	6.804	5.5536	1.2504	0	YES	2010
+	CO[CH]1O[CH](OC)C=C1	3.2011	6.393	7.3855	-0.9925	0	YES	2011
+	COC(=O)[CH](C)OC(C)=O	3.0856	5.407	7.2577	-1.8507	0	YES	2021
+	CC(=O)OCCOC(C)=O	3.1095	6.256	7.2842	-1.0282	0	YES	2026
+	O[CH]1CO[CH]2[CH](O)CO[CH]12	4.3668	12.112	8.6741	3.4379	0.0001	YES	2031
+	COC(=O)C[CH](S)C(=O)OC	3.72	7.706	7.9591	-0.2531	0	YES	2033
+	COC(=O)O[CH](C)C(=O)OC	6.2555	4.857	10.7621	-5.9051	0	YES	2040
+	OC[CH]1OC(=O)[CH](O)[CH](O)[CH]1O	8.1827	8.86	12.8927	-4.0327	0.0001	YES	2051
+	OCC(=O)[CH](O)[CH](O)[CH](O)C(O)=O	11.8065	7.045	16.8989	-9.8539	0.0001	YES	2057
+	C1C[S+]2CC[S+]1CC2	2.241	5.094	6.324	-1.23	0.0001	YES	2060
+	CC(C)NC(=O)C=C	3.2606	7.642	7.4512	0.1908	0	YES	2072
+	O=C1CCCCCN1	1.6374	7.597	5.6567	1.9403	0	YES	2075
+	C[CH]1CS[CH](C)C(=O)N1	2.2925	9.69	6.3809	3.3091	0	YES	2080
+	CCOC(=O)NCC=C	3.9094	6.821	8.1685	-1.3475	0	YES	2081
+	CCOC(=O)C=C(C)N	2.8186	7.383	6.9626	0.4204	0	YES	2083
+	CC(=O)N1CCOCC1	2.6931	9.433	6.8239	2.6091	0	YES	2084
+	C[CH]1CC[CH](N1)C(O)=O	4.0164	8.593	8.2867	0.3063	0	YES	2088
+	C[CH]1OC(C)(C)NC1=O	3.5379	7.5	7.7577	-0.2577	0	YES	2096
+	SC(=S)OCN1CCOCC1	2.858	8.876	7.0061	1.8699	0	YES	2101
+	CCCCOC(=O)C(N)=O	3.726	9.433	7.9658	1.4672	0	YES	2104
+	CCOC(=O)CN(C)C=O	4.0045	8.333	8.2736	0.0594	0	YES	2105
+	CCOC(=O)CC(C)=NO	3.1539	7.607	7.3333	0.2737	0.0001	YES	2107
+	CCCCC(=NO)C(O)=O	5.1039	8.69	9.4891	-0.7991	0.0001	YES	2108
+	ONC1(CCCC1)C(O)=O	6.277	11.511	10.7859	0.7251	0.0001	YES	2109
+	COC(=O)CCC(C)=NO	3.1539	7.607	7.3333	0.2737	0.0001	YES	2110
+	CN(C)C(=O)CCC(O)=O	5.9831	12.274	10.4611	1.8129	0	YES	2115
+	C[C](N)(CCC(O)=O)C(O)=O	8.0134	13.708	12.7056	1.0024	0	YES	2122
+	CC[CH](CCC(O)=O)[N+]([O-])=O	3.8249	9.012	8.075	0.937	0	YES	2127
+	CCOC(=O)N[CH](C)C(O)=O	6.0697	10.644	10.5568	0.0872	0	YES	2128
+	C[CH](C[CH](N)C(O)=O)C(O)=O	7.8231	13.708	12.4952	1.2128	0	YES	2131
+	CCC1(COCOC1)[N+]([O-])=O	1.9493	7.526	6.0016	1.5244	0	YES	2135
+	N[CH](CSCCC(O)=O)C(O)=O	8.3971	15.804	13.1298	2.6742	0	YES	2137
+	CC(C)COC(=O)CO[N+]([O-])=O	3.4057	5.959	7.6116	-1.6526	0	YES	2139
+	OCCN(CC(O)=O)CC(O)=O	9.2865	16.409	14.1131	2.2959	0	YES	2140
+	CC(C)CC1=NNC(=N)S1	4.0989	8.175	8.378	-0.203	0	YES	2152
+	SC(=S)NCCN1CCNC1=S	5.7777	8.629	10.234	-1.605	0.0001	YES	2153
+	CNC1=NC(=NC(=N1)C)NC	8.9657	8.545	13.7584	-5.2134	0	YES	2154
+	C1CN2CCCN2C1	4.2326	6.939	8.5258	-1.5868	0	YES	2165
+	CC1=NNC(C)(C)C1	2.7433	4.556	6.8793	-2.3233	0	YES	2168
+	NNC(=O)C1CCCC1	4.1063	10.194	8.3861	1.8079	0	YES	2173
+	CCN(C)C(=O)NC(C)=O	5.9902	9.161	10.4689	-1.3079	0	YES	2181
+	COC(=O)N1CCNCC1	5.6061	10.599	10.0442	0.5548	0	YES	2182
+	CS(=O)(=O)N=CN1CCCC1	5.524	6.283	9.9534	-3.6704	0	YES	2185
+	NNC(=O)CCCCC(O)=O	7.114	15.09	11.7113	3.3787	0	YES	2188
+	C[C](N)(CCC(N)=O)C(O)=O	7.655	15.399	12.3093	3.0897	0	YES	2192
+	OCCNC(=O)C(=O)NCCO	8.7426	15.742	13.5117	2.2303	0	YES	2195
+	CCN(C(=O)OC(C)C)[N+]([O-])=O	5.477	7.408	9.9016	-2.4936	0	YES	2199
+	COC(=O)C[C](N)(O)CC(N)=O	8.2453	17.453	12.962	4.491	0	YES	2201
+	N[CH](CSSC[CH](N)C(O)=O)C(O)=O	10.5243	18.303	15.4814	2.8216	0.0001	YES	2202
+	NC(=O)OCCOCCOC(N)=O	7.7624	12.158	12.4281	-0.2701	0	YES	2205
+	CN(CCN(C)C(S)=S)C(S)=S	2.0963	5.565	6.164	-0.599	0.0001	YES	2217
+	CN(C)C(=S)SSSC(=S)N(C)C	2.463	4.383	6.5695	-2.1865	0.0001	YES	2219
+	NNC(=O)[CH]1CCC(C1)=NN	6.7794	14.096	11.3414	2.7546	0	YES	2223
+	CCCCCC=O	-0.3386	3.676	3.4722	0.2038	0	YES	2228
+	CCC(CC)C=O	-0.397	3.676	3.4076	0.2684	0	YES	2230
+	CC[CH]1C[CH](C)O1	0.6097	3.827	4.5206	-0.6936	0	YES	2234
+	CCC[CH]1CCO1	-0.1686	3.827	3.6601	0.1669	0	YES	2235
+	CC(C)OC1CC1	0.7296	2.928	4.6531	-1.7251	0	YES	2236
+	CCCC[CH]1CO1	-0.1686	3.428	3.6601	-0.2321	0	YES	2238
+	CS[CH]1CCC[CH]1O	1.1371	7.406	5.1036	2.3024	0	YES	2241
+	CC(C)SC[CH]1CO1	0.2974	5.523	4.1753	1.3477	0	YES	2245
+	CCCSC(=S)OCC	0.745	4.86	4.6701	0.1899	0	YES	2249
+	CC(C)(C)COC=O	0.3076	3.127	4.1865	-1.0595	0	YES	2254
+	OC[CH]1CCCCO1	0.5944	8.265	4.5036	3.7614	0	YES	2260
+	OC1CCC(O)CC1	2.4676	6.747	6.5746	0.1724	0	YES	2262
+	CCC[CH](C)C(O)=O	2.0338	5.77	6.0949	-0.3249	0	YES	2267
+	O[CH]1CCCC[CH]1O	1.1905	6.747	5.1626	1.5844	0	YES	2282
+	CCSCCOC(C)=O	1.3246	5.481	5.3109	0.1701	0	YES	2287
+	COC[CH](C)OC(C)=O	1.6491	5.441	5.6696	-0.2286	0	YES	2290
+	CCOCCOC(C)=O	0.8708	5.441	4.8091	0.6319	0	YES	2295
+	OC1CC(O)CC(O)C1	4.9495	8.184	9.3183	-1.1343	0	YES	2302
+	OCCC1OCCCO1	1.4794	8.719	5.4821	3.2369	0	YES	2303
+	CCO[CH](O)C(=O)OCC	5.9667	5.399	10.4429	-5.0439	0	YES	2312
+	C[CH]1O[CH](O)[CH](O)[CH](O)[CH]1O	9.4746	12.575	14.3209	-1.7459	0.0001	YES	2316
+	C[CH](O)[CH](O)[CH](O)[CH](O)C=O	9.5543	8.793	14.4091	-5.6161	0.0001	YES	2320
+	C[CH](O)C(=O)OC[CH](O)CO	7.5081	7.068	12.147	-5.079	0	YES	2321
+	OC[CH]1O[CH](O)[CH](O)[CH](O)[CH]1O	10.2376	14.012	15.1645	-1.1525	0.0001	YES	2328
+	OC[CH](O)[CH](O)[CH](O)[CH](O)C(O)=O	12.8864	12.324	18.0928	-5.7688	0.0001	YES	2337
+	C[CH]1CCC[CH]1N	0.301	4.86	4.1792	0.6808	0	YES	2346
+	CCCCCC(N)=O	1.872	7.46	5.916	1.544	0	YES	2355
+	C[CH]1CNC(C)(C)O1	3.7751	5.397	8.02	-2.623	0	YES	2356
+	C[CH]1COC[CH](C)N1	1.0946	6.697	5.0566	1.6404	0	YES	2365
+	CC(C)C(=O)NCCO	3.7444	11.678	7.986	3.692	0	YES	2375
+	CC(C)NC(=O)[CH](C)O	4.6955	8.048	9.0375	-0.9895	0	YES	2380
+	CC(C)(N)CCC(O)=O	4.4681	9.757	8.7861	0.9709	0	YES	2383
+	CC(C)[C](C)(N)C(O)=O	4.3236	8.457	8.6264	-0.1694	0	YES	2387
+	CCC[CH](C)OC(N)=O	3.2407	6.91	7.4291	-0.5191	0	YES	2391
+	CC[CH](O)[CH](CC)[N+]([O-])=O	2.5372	8.197	6.6515	1.5455	0	YES	2409
+	CCOC(=O)C[CH](O)CN	5.3071	11.812	9.7136	2.0984	0	YES	2418
+	CC(C)OC(=O)NCCO	5.3097	11.129	9.7166	1.4124	0	YES	2419
+	COC(C)(C)[CH](N)C(O)=O	5.0345	10.511	9.4123	1.0987	0	YES	2420
+	OS(=O)(=O)NC1CCCCC1	5.3235	7.77	9.7318	-1.9618	0	YES	2422
+	C[CH](O)[CH](O)[CH](O)[CH](O)C(N)=O	11.7649	12.577	16.853	-4.276	0.0001	YES	2426
+	NC[CH]1O[CH](O)[CH](O)[CH](O)[CH]1O	11.3552	16.564	16.4001	0.1639	0.0001	YES	2430
+	CS[CH]1CCC[CH]1N	1.1672	6.955	5.1369	1.8181	0	YES	2438
+	C[CH]1N[CH](C)S[CH](C)S1	0.659	3.492	4.575	-1.083	0.0001	YES	2441
+	CN(C)NC(C)(C)C#N	6.1806	9.951	10.6794	-0.7284	0.0001	YES	2442
+	CN1CCN(CC1)C(N)=O	6.8472	12.292	11.4163	0.8757	0	YES	2445
+	NC(=O)NCN1CCOCC1	7.4868	12.065	12.1234	-0.0584	0	YES	2449
+	NC(=N)NCCC[CH](O)C(O)=O	10.1255	15.857	15.0406	0.8164	0	YES	2452
+	NC(=S)NN=C[CH](O)[CH](O)[CH](O)CO	10.9895	14.629	15.9958	-1.3668	0.0001	YES	2454
+	NC(=N)NC(=N)N1CCOCC1	8.1041	17.281	12.8059	4.4751	0	YES	2458
+	CC(C)C(C)C	-0.8883	-0.233	2.8645	-3.0975	0	YES	2462
+	CN1CCCNCC1	4.1176	8.193	8.3986	-0.2056	0	YES	2468
+	CN1CCN(C)CC1	3.6936	7.975	7.9299	0.0451	0	YES	2470
+	C[CH]1CNC[CH](C)N1	3.4172	8.411	7.6243	0.7867	0	YES	2472
+	CCCN(CCC)N=O	2.9658	5.194	7.1253	-1.9313	0	YES	2473
+	CCCCN(CC)N=O	2.9658	5.194	7.1253	-1.9313	0	YES	2474
+	CC(C)N(N=O)C(C)C	3.2856	5.194	7.4789	-2.2849	0	YES	2475
+	CN(C)CCNC(C)=O	5.092	10.79	9.4759	1.3141	0	YES	2479
+	OS(=O)(=O)CN1CCN(CC1)CS(O)(=O)=O	12.72	16.169	17.9089	-1.7399	0.0001	YES	2495
+	NNC(=O)CCSCCC(=O)NN	9.6744	18.054	14.5418	3.5122	0	YES	2504
+	NC(=N)SCCCCSC(N)=N	6.4397	15.728	10.9658	4.7622	0	YES	2510
+	CC(C)C(C)(C)O	0.964	4.754	4.9123	-0.1583	0	YES	2514
+	CCCC[CH](C)O	0.77	4.754	4.6978	0.0562	0	YES	2515
+	CCC[CH](C)CO	-0.205	4.754	3.6199	1.1341	0	YES	2516
+	CC[CH](O)[CH](C)CO	2.3114	6.391	6.4019	-0.0109	0	YES	2526
+	C[CH](O)CC[CH](C)O	3.1137	6.391	7.2888	-0.8978	0	YES	2528
+	CCOC(CO)OCC	2.8912	8.364	7.0428	1.3212	0	YES	2541
+	C[CH](O)CC(C)(C)S(O)(=O)=O	6.0712	11.721	10.5584	1.1626	0	YES	2546
+	CCCCSCC	0.2728	2.613	4.1481	-1.5351	0	YES	2561
+	CC[S+](CC)CC	0.2307	2.45	4.1015	-1.6515	0.0001	YES	2562
+	SCCCCCCS	0.4103	3.418	4.3001	-0.8821	0	YES	2564
+	CSSC(SSC)C(SSC)SSC	2.297	8.143	6.3859	1.7571	0.0001	YES	2566
+	CCCC[CH](C)N	0.5471	4.506	4.4513	0.0547	0	YES	2570
+	CC(C)C[CH](C)N	0.4886	4.506	4.3867	0.1193	0	YES	2576
+	CC[CH](O)CN(C)C	4.0613	8.506	8.3364	0.1696	0	YES	2581
+	CCC[CH](O)[CH](C)N	3.0635	8.943	7.2333	1.7097	0	YES	2582
+	CCN(C)C[CH](C)O	3.259	8.506	7.4494	1.0566	0	YES	2588
+	CC(C)CNCCO	2.8462	8.724	6.993	1.731	0	YES	2590
+	CCN[CH](C)[CH](C)O	3.2935	8.724	7.4876	1.2364	0	YES	2591
+	CCCCOCCN	1.6996	6.561	5.7255	0.8355	0	YES	2592
+	CC[CH](CO)N(C)C	2.7207	8.506	6.8544	1.6516	0	YES	2596
+	CN(C)C(CO)(CO)CO	5.6671	11.379	10.1117	1.2673	0	YES	2602
+	CCN(CC)CCS	2.3084	5.519	6.3986	-0.8796	0	YES	2607
+	NCCN1CCNCC1	5.9982	12.181	10.4777	1.7033	0	YES	2608
+	CN(C)CCCC(=O)NN	6.2356	13.389	10.7402	2.6488	0	YES	2609
+	CC(C)C[CH](N)C(=O)NN	5.6734	12.526	10.1187	2.4073	0	YES	2610
+	CN(C)CCN(C)C	4.2065	7.62	8.497	-0.877	0	YES	2617
+	OCCNCCNCCO	6.5806	13.928	11.1216	2.8064	0	YES	2620
+	C[CH](O)CN(N)C[CH](C)O	7.7846	12.539	12.4526	0.0864	0	YES	2624
+	C[CH](CO)NN[CH](C)CO	5.0847	12.539	9.4679	3.0711	0	YES	2626
+	OC(=O)C1=C(N=CC=N1)C(O)=O	6.8717	14.928	11.4434	3.4846	0	YES	2638
+	OC(=O)C1=CC(=NC=N1)C(O)=O	7.3243	14.928	11.9438	2.9842	0	YES	2641
+	OS(=O)(=O)C1=C(C=C(C=C1)[N+]([O-])=O)[N+]([O-])=O	7.0526	13.407	11.6434	1.7636	0.0001	YES	2647
+	S1N=C2C=CC=CC2=N1	2.2077	4.714	6.2872	-1.5732	0.0001	YES	2649
+	OC1=C2N=CC=NC2=NC(=N1)S	6.0784	13.218	10.5663	2.6517	0.0001	YES	2650
+	OC1=C2C=NC(=NC2=NC(=N1)S)S	7.0392	12.642	11.6285	1.0135	0.0001	YES	2651
+	OC1=CC(=C(C=N1)C(=O)N=[N+]=[N-])O	6.0647	15.034	10.5512	4.4828	0.0001	YES	2656
+	O=C1C=CC(=O)C=C1	1.4778	8.914	5.4802	3.4338	0	YES	2661
+	O=CC1=CC=CN=C1	1.9397	7.754	5.9909	1.7631	0	YES	2669
+	OC1=CC=C(C=C1)N=O	2.7891	8.231	6.9299	1.3011	0	YES	2674
+	[O-][N+](=O)C1=CC=CC=C1	2.1469	4.672	6.22	-1.548	0	YES	2675
+	ON=C1C=CC(=O)C=C1	3.0875	9.17	7.2599	1.9101	0.0001	YES	2678
+	OC1=CC=CC(=C1)[N+]([O-])=O	2.6168	8.656	6.7395	1.9165	0	YES	2681
+	OC1=C(C=CC=C1)[N+]([O-])=O	2.5297	5.156	6.6432	-1.4872	0	YES	2682
+	OC(=O)C1=C(O)C=C(O)N=C1	8.1319	14.714	12.8366	1.8774	0	YES	2693
+	OC(=O)C1=CC(=NC(=C1)O)O	8.3797	17.812	13.1105	4.7015	0	YES	2695
+	OC(=O)CC1=CC=C(O1)[N+]([O-])=O	5.236	9.759	9.6351	0.1239	0	YES	2696
+	OC1=NC(=C2NC(=O)NC2=C1)O	11.2991	20.146	16.338	3.808	0.0001	YES	2712
+	NC1=C(C=C(C=C1S(O)(=O)=O)[N+]([O-])=O)[N+]([O-])=O	10.8618	15.519	15.8546	-0.3356	0.0001	YES	2719
+	NN1C=NC2=C(N=CC=N2)C1=O	7.1349	15.082	11.7344	3.3476	0.0001	YES	2723
+	N#CCC=CCC#N	3.2275	7.583	7.4146	0.1684	0.0001	YES	2729
+	NC1=CC=C(C=N1)C(O)=O	5.9101	13.299	10.3804	2.9186	0	YES	2735
+	NC1=C(C=CC=N1)C(O)=O	5.9101	13.299	10.3804	2.9186	0	YES	2736
+	CC(=O)OC(C)(C#N)C#N	6.4999	6.577	11.0324	-4.4554	0.0001	YES	2742
+	NC1=CC(=CC=C1)[N+]([O-])=O	3.7344	8.124	7.975	0.149	0	YES	2744
+	NC1=C(C=CC=C1)[N+]([O-])=O	3.6473	6.785	7.8787	-1.0937	0	YES	2745
+	NC(=O)C1=CC=[N+]([O-])C=C1	3.8536	16.538	8.1068	8.4312	0	YES	2750
+	SC(=S)OCSC1=NN=C(SCOC(S)=S)S1	3.6565	16.028	7.8889	8.1391	0.0001	YES	2755
+	COC1=CC=C(C=N1)[N+]([O-])=O	2.6068	7.824	6.7285	1.0955	0	YES	2757
+	NC1=C(O)C=C(C=C1)[N+]([O-])=O	6.1292	12.107	10.6225	1.4845	0	YES	2758
+	NC(=O)NC(=O)C1=CC=CO1	7.7491	10.672	12.4134	-1.7414	0	YES	2759
+	OC(=O)CN1NC(=O)C=CC1=O	7.8596	14.064	12.5356	1.5284	0	YES	2771
+	ON=C1CCC(=O)C(=NO)C1=O	6.5058	13.551	11.0389	2.5121	0.0001	YES	2772
+	COC(=O)C1=CC(=NC(=N1)O)O	8.4568	15.69	13.1958	2.4942	0	YES	2775
+	NS(=O)(=O)C1=C(C=CC=C1)[N+]([O-])=O	3.9949	8.777	8.263	0.514	0.0001	YES	2776
+	NC1=CC(=CC(=C1O)S(O)(=O)=O)[N+]([O-])=O	10.625	18.438	15.5928	2.8452	0.0001	YES	2782
+	CC1=NC(=C(C=N1)C#N)N	6.279	10.959	10.7881	0.1709	0.0001	YES	2787
+	N=C1NNC2=C1C=CC=N2	5.2771	12.6	9.6805	2.9195	0	YES	2791
+	CN1C=NC2=C(O)N=CN=C12	8.763	12.356	13.5343	-1.1783	0.0001	YES	2793
+	CN1N=CC2=C(S)N=C(O)N=C12	7.4128	11.788	12.0416	-0.2536	0.0001	YES	2806
+	CSC1=NC2=C(O)N=CN=C2N1	9.3184	15.22	14.1483	1.0717	0.0001	YES	2807
+	CC1=NC2=C(O)N=C(S)N=C2N1	7.8551	13.066	12.5305	0.5355	0.0001	YES	2811
+	CSC1=NC(=C2NC(=O)NC2=N1)S	10.1632	11.932	15.0823	-3.1503	0.0001	YES	2812
+	CSC1=NC2=C(S)N=C(O)N=C2N1	8.8992	14.644	13.6849	0.9591	0.0001	YES	2813
+	CC1=NC2=C(O)N=C(O)N=C2N1	10.3906	17.625	15.3336	2.2914	0.0001	YES	2818
+	CC1=NC(=C2NC(=O)NC2=N1)O	10.7859	16.503	15.7707	0.7323	0.0001	YES	2819
+	CS(=O)(=O)C1=C2N=CNC2=NC=N1	9.3826	11.747	14.2193	-2.4723	0.0001	YES	2825
+	NNC1=C(C=C(C=C1)[N+]([O-])=O)[N+]([O-])=O	7.1191	11.567	11.7169	-0.1499	0.0001	YES	2835
+	NC(=S)NNC(=O)C1=CC=C(O1)[N+]([O-])=O	9.5471	14.777	14.4011	0.3759	0.0001	YES	2838
+	CN1C=NC2=C(S)N=CN=C12	6.2276	7.796	10.7313	-2.9353	0.0001	YES	2844
+	CN1C=NC2=NC(=NC(=C12)S)S	7.1827	7.22	11.7872	-4.5672	0.0001	YES	2851
+	CSC1=NC2=C(S)N=CN=C2N1	6.7829	10.662	11.3452	-0.6832	0.0001	YES	2853
+	OC1=CC(=CC=C1)O	3.366	10.234	7.5677	2.6663	0	YES	2860
+	OC1=CC=C(O)C=C1	3.5709	10.234	7.7942	2.4398	0	YES	2863
+	CC1=C(O)C(=O)C=CO1	4.5391	5.184	8.8647	-3.6807	0	YES	2871
+	OS(=O)(=O)C1=CC=CC=C1	3.8793	8.599	8.1352	0.4638	0	YES	2878
+	OCC1=CC(=O)C(=CO1)O	5.0973	6.622	9.4818	-2.8598	0	YES	2879
+	COC(=O)C#CC(=O)OC	4.3238	7.007	8.6266	-1.6196	0.0001	YES	2880
+	OS(=O)(=O)OC1=CC=CC=C1	5.4446	8.521	9.8657	-1.3447	0	YES	2886
+	OC1=C(O)C(=CC(=C1)S(O)(=O)=O)S(O)(=O)=O	13.827	22.896	19.1327	3.7633	0.0001	YES	2895
+	SC1=CC=CC=C1	0.9168	3.282	4.86	-1.578	0	YES	2896
+	CC1=C(O)N=CC=C1	3.6232	9.092	7.8521	1.2399	0	YES	2904
+	CC1=C(O)C=CC=N1	3.0577	9.092	7.2269	1.8651	0	YES	2911
+	CCN1C(=O)C=CC1=O	3.8509	7.733	8.1038	-0.3708	0	YES	2920
+	CC(=O)O[CH](C=C)C#N	4.9751	3.2	9.3467	-6.1467	0.0001	YES	2929
+	COC(=O)C1=CC=CN1	3.8826	7.233	8.1389	-0.9059	0	YES	2930
+	NS(=O)(=O)C1=CC=CC=C1	2.5542	6.375	6.6702	-0.2952	0.0001	YES	2932
+	CC(=O)C(SC#N)C(C)=O	3.9465	10.703	8.2094	2.4936	0.0001	YES	2933
+	CC(N)=C1C(=O)COC1=O	4.6699	10.509	9.0092	1.4998	0	YES	2934
+	[O-][N+](=O)CCC1=CC=CO1	2.6145	5.347	6.7369	-1.3899	0	YES	2936
+	NC1=C(C=CC=C1)S(O)(=O)=O	7.1016	12.051	11.6975	0.3535	0	YES	2938
+	OC(=O)C[CH]1CC(=O)NC1=O	6.0258	12.602	10.5082	2.0938	0	YES	2946
+	NC1=CC=C(S)C=C1	2.153	6.733	6.2267	0.5063	0	YES	2955
+	NC(=O)C1=CC=C(N)N=C1	6.4092	14.991	10.932	4.059	0	YES	2961
+	NC(=O)NN=CC1=CC=CS1	6.8911	10.369	11.4648	-1.0958	0.0001	YES	2969
+	NC1=CC(=CC(=C1)N)[N+]([O-])=O	5.945	11.577	10.4188	1.1582	0.0001	YES	2972
+	NNC1=CC=C(C=C1)[N+]([O-])=O	5.3865	10.503	9.8014	0.7016	0.0001	YES	2973
+	CC1=NC(=C(C=C1)[N+]([O-])=O)N	5.2936	9.625	9.6988	-0.0738	0.0001	YES	2979
+	CSC1=NC(=NC(=C1)C(O)=O)N	9.6188	10.078	14.4804	-4.4024	0	YES	2984
+	COC(=O)C1=CC(=NC(=N1)N)O	8.0984	11.611	12.7995	-1.1885	0	YES	2991
+	CN1C(=O)N(C)C(=O)C(=NO)C1=O	9.8323	15.173	14.7165	0.4565	0.0001	YES	2995
+	COC(=O)NC1=C(O)N=C(O)N=C1	11.322	18.893	16.3633	2.5297	0	YES	2997
+	CCN1C=C(C=C1[N+]([O-])=O)[N+]([O-])=O	4.8222	8.398	9.1776	-0.7796	0.0001	YES	2999
+	NC(=S)NN=CC1=CC=CS1	4.5342	7.733	8.8592	-1.1262	0.0001	YES	3003
+	CN1N=CC2=C(N)N=CN=C12	7.4735	11.833	12.1087	-0.2757	0.0001	YES	3004
+	CNC1=C2C=NNC2=NC=N1	8.8244	12.821	13.6021	-0.7811	0.0001	YES	3008
+	CC1=NC2=NN=NN2C(=C1)C	6.4613	8.733	10.9897	-2.2567	0.0001	YES	3012
+	CC1=NC(=C2N=CNC2=N1)N	8.212	13.111	12.9251	0.1859	0.0001	YES	3014
+	CN1C=NC2=NC(=NC(=C12)O)N	11.1621	12.257	16.1866	-3.9296	0.0001	YES	3021
+	CNC1=C2N=CNC2=NC(=N1)O	11.3479	16.796	16.392	0.404	0.0001	YES	3022
+	NC(=N)NN=CC1=CC=C(O1)[N+]([O-])=O	9.047	13.701	13.8483	-0.1473	0.0001	YES	3032
+	CSC1=NC2=C(N)N=CN=C2N1	8.9599	14.688	13.752	0.936	0.0001	YES	3035
+	CN1C(=N)NC2=C(N=CN2)C1=S	8.6031	13.991	13.3575	0.6335	0.0001	YES	3042
+	CSC1=NC2=C(S)N=C(N)N=C2N1	8.5408	10.562	13.2886	-2.7266	0.0001	YES	3043
+	CSC1=C2NC(=S)NC2=NC(=N1)N	9.2502	9.775	14.0729	-4.2979	0.0001	YES	3044
+	N#CCCCCC#N	2.9483	7.527	7.1059	0.4211	0.0001	YES	3055
+	CSC1=NC(=O)C=CN1C	5.9225	10.857	10.394	0.463	0	YES	3067
+	N#CSCCOCCSC#N	5.6269	9.269	10.0672	-0.7982	0.0001	YES	3069
+	CSC1=NC(=NC(=C1)O)SC	7.3644	9.408	11.9881	-2.5801	0.0001	YES	3070
+	NNS(=O)(=O)C1=CC=CC=C1	4.2933	8.754	8.5929	0.1611	0.0001	YES	3079
+	COC1=C(O)N=C(SC)N=C1	5.495	10.69	9.9214	0.7686	0	YES	3084
+	OC(=O)CCC1=CNC(=S)N1	5.2304	10.845	9.6288	1.2162	0	YES	3086
+	CCOC(=O)C1=NNC(=O)C1	5.8053	9.08	10.2645	-1.1845	0	YES	3090
+	CCOC(=O)C1=CNNC1=O	7.3769	13.127	12.0019	1.1251	0	YES	3097
+	NC1=C(O)C=CC(=C1)S(N)(=O)=O	9.3121	13.81	14.1413	-0.3313	0	YES	3100
+	CCOC(=O)[CH]1SC(=N)NC1=O	6.6841	14.084	11.236	2.848	0.0001	YES	3102
+	OC(=O)CC[CH]1NC(=O)NC1=O	8.0077	13.686	12.6993	0.9867	0	YES	3106
+	NC(=N)SCC1=CC=CS1	4.4413	9.975	8.7565	1.2185	0.0001	YES	3116
+	CSC1=NC(=CC(=N1)S)C	3.3734	4.86	7.5759	-2.7159	0	YES	3118
+	NNC(=O)C1=C(N)N=CC=C1	8.1483	17.369	12.8547	4.5143	0	YES	3122
+	CSC1=NC(=C(C=N1)C(N)=O)N	8.2422	15.318	12.9585	2.3595	0.0001	YES	3126
+	CN1C=NC2=NC(=NS(=C12)(O)=O)C	8.7309	11.959	13.4988	-1.5398	0.0001	YES	3128
+	CN1C=NC(=C1S(=O)(=O)NC(C)=O)[N+]([O-])=O	11.2245	13.095	16.2556	-3.1606	0.0001	YES	3136
+	NC(=S)NN=CC1=CC=CN1	5.6499	10.241	10.0926	0.1484	0.0001	YES	3137
+	NNC(=S)NN=CC1=CC=CS1	6.2733	10.111	10.7819	-0.6709	0.0001	YES	3139
+	CCN1N=NC2=C1N=C(N)N=C2O	9.301	12.532	14.1291	-1.5971	0.0001	YES	3148
+	CC=CC(=O)OC=C	2.6162	3.016	6.7388	-3.7228	0	YES	3158
+	O=C1CCCCC1=O	0.7588	6.815	4.6854	2.1296	0	YES	3164
+	CC1(C)C(=O)COC1=O	2.2269	6.311	6.3084	0.0026	0	YES	3176
+	OCC1=CC=C(CO)O1	4.0384	8.058	8.3111	-0.2531	0	YES	3181
+	CCOC(=O)C=CC(O)=O	4.3638	9.24	8.6708	0.5692	0	YES	3183
+	COC(=O)C=CC(=O)OC	4.191	6.857	8.4798	-1.6228	0	YES	3187
+	CC(=O)S[CH](CC(O)=O)C(O)=O	7.1064	14.339	11.7029	2.6361	0	YES	3194
+	OC[CH](O)[CH]1OC(=O)C(=C1O)O	8.48	7.39	13.2214	-5.8314	0	YES	3200
+	N#C[CH]1CCCCO1	1.6912	3.513	5.7161	-2.2031	0.0001	YES	3207
+	C=CCNC(=O)C=C	3.9639	7.77	8.2287	-0.4587	0	YES	3211
+	C[CH]1CC=CC(=O)N1	2.2439	7.924	6.3272	1.5968	0	YES	3212
+	O[CH]1CCC[CH]1SC#N	2.997	8.658	7.1597	1.4983	0.0001	YES	3214
+	CC1CC(=O)NC(=O)C1	4.2976	7.351	8.5977	-1.2467	0	YES	3220
+	C=CCOC(=O)N1CC1	2.9724	6.959	7.1326	-0.1736	0	YES	3223
+	CS(=O)(=O)NCC1=CC=CO1	6.5656	6.427	11.105	-4.678	0	YES	3236
+	CCOC(=O)C(=NO)C(C)=O	4.4177	9.726	8.7304	0.9956	0.0001	YES	3237
+	OC(=O)CCSC(=S)NCC(O)=O	6.7556	13.108	11.3151	1.7929	0.0001	YES	3240
+	C[CH](N)C1=CC=CS1	2.8981	6.356	7.0504	-0.6944	0	YES	3242
+	NC1=CC(=C(N)C=C1)N	6.3841	12.623	10.9044	1.7186	0	YES	3244
+	CC1=C(C)N=C(N)C=N1	3.4562	8.9	7.6674	1.2326	0	YES	3246
+	CC1=C(C)N=C(N)N=C1	4.0217	5.351	8.2926	-2.9416	0	YES	3249
+	CC1=NC(=C(CO)C=N1)N	5.3177	13.338	9.7254	3.6126	0	YES	3252
+	CC(C)=NNC(=O)CC#N	5.5802	10.66	10.0156	0.6444	0.0001	YES	3253
+	NC1=NC(=CC=N1)OCCO	6.5048	10.019	11.0377	-1.0187	0	YES	3260
+	CN1C(=O)N(C)C(=O)N(C)C1=O	9.0822	13.034	13.8872	-0.8532	0	YES	3266
+	CSC1=CC(=NC(=N1)N)C	5.5504	5.339	9.9827	-4.6437	0	YES	3273
+	CCSC1=NC(=NC=C1)N	5.7861	5.259	10.2432	-4.9842	0	YES	3274
+	CSC1=CC(=NC(=N1)N)SC	6.0749	5.327	10.5625	-5.2355	0.0001	YES	3279
+	C[C]1(NC(=O)NC1=O)C=NNC(N)=S	11.6294	13.799	16.7032	-2.9042	0.0001	YES	3286
+	CC1=CC(=C(N)C=C1)N	4.3574	9.129	8.6638	0.4652	0	YES	3295
+	NC(=O)C[N+]1=CC=CC=C1	9.8437	16.642	14.729	1.913	0	YES	3311
+	CCCC1=CC(=NC(=N1)S)O	3.9212	8.652	8.1816	0.4704	0	YES	3313
+	C=CC(=O)NCNC(=O)C=C	7.629	8.943	12.2806	-3.3376	0	YES	3317
+	O=C(CC#N)N1CCOCC1	4.1843	12.815	8.4724	4.3426	0.0001	YES	3320
+	CCOC(=O)N1C=NC(=C1)C	4.8256	5.057	9.1813	-4.1243	0	YES	3322
+	CCOC(=O)C1=NNC(=C1)C	5.2138	7.457	9.6105	-2.1535	0	YES	3324
+	COC1=CC(=NC(=N1)OC)SC	4.8585	6.016	9.2177	-3.2017	0	YES	3329
+	CCOC(=O)C1=C(C)NC(=O)N1	6.8445	9.876	11.4133	-1.5373	0	YES	3334
+	CN1C(=O)NC(=O)C(C)(C)C1=O	7.2926	12.348	11.9087	0.4393	0	YES	3342
+	CC1=C(N)C=C(C=C1N)S(O)(=O)=O	8.7094	15.46	13.475	1.985	0.0001	YES	3351
+	COC1=CC=C(NNS(O)(=O)=O)C=C1	7.8863	12.236	12.565	-0.329	0.0001	YES	3355
+	O=S(=O)(CCC#N)CS(=O)(=O)CCC#N	7.1034	15.796	11.6996	4.0964	0.0002	YES	3357
+	NC(=O)NC(=O)C=CC(=O)OCCO	9.9096	17.383	14.8018	2.5812	0	YES	3359
+	N=C1NC2=C(CCCC2)S1	2.8654	7.703	7.0143	0.6887	0.0001	YES	3361
+	CSC1=NC(=NC(=C1)C)SC	4.6781	5.383	9.0183	-3.6353	0	YES	3362
+	NC(=N)NC1=CC=C(N)C=C1	7.8547	14.341	12.5301	1.8109	0	YES	3364
+	CC1=NN(CCO)C(=C1C#N)N	8.4375	13.842	13.1744	0.6676	0.0001	YES	3366
+	NC(=N)NS(=O)(=O)C1=CC=C(N)C=C1	8.2023	14.996	12.9144	2.0816	0.0001	YES	3371
+	NNC(=S)NNC1=CC=CC=C1	6.9931	11.818	11.5776	0.2404	0.0001	YES	3374
+	CNC1=NC(=C2C=NNC2=N1)NC	11.7647	12.38	16.8528	-4.4728	0.0001	YES	3377
+	CNC1=NC(=C2N=CNC2=N1)NC	12.0112	12.373	17.1253	-4.7523	0.0001	YES	3380
+	CNC1=NC2=C(NC)N=CN=C2N1	11.0482	15.921	16.0607	-0.1397	0.0001	YES	3383
+	CC(C)OC1=C2N=NNC2=NC(=N1)N	9.58	10.024	14.4375	-4.4135	0.0001	YES	3385
+	ON(O)NC(=N)NN=CC1=CC=NC=C1	13.477	21.955	18.7458	3.2092	0.0001	YES	3386
+	ON(O)NC(=N)NN=CC1=CC=CN=C1	13.477	21.955	18.7458	3.2092	0.0001	YES	3388
+	CC(=C)C(=O)OCC=C	2.4988	3.721	6.6091	-2.8881	0	YES	3403
+	COC(=O)C=CC=CC	1.4952	3.738	5.4995	-1.7615	0	YES	3407
+	CC(=O)CC(=O)OCC=C	3.4547	6.81	7.6658	-0.8558	0	YES	3420
+	COC(=O)CC(=C)C(C)=O	1.706	7.011	5.7326	1.2784	0	YES	3421
+	COC(=O)[CH]1CCC(=O)C1	2.1616	7.038	6.2362	0.8018	0	YES	3422
+	CCOC(=O)CC(=O)OC=C	4.045	5.434	8.3184	-2.8844	0	YES	3428
+	OC(=O)C1(CCCC1)C(O)=O	4.6624	11.253	9.0009	2.2521	0	YES	3430
+	CC(=O)OC(OC(C)=O)C=C	4.9616	6.261	9.3317	-3.0707	0	YES	3437
+	OC(=O)[CH]1CC[CH](C1)C(O)=O	4.386	11.253	8.6954	2.5576	0	YES	3438
+	OC(=O)CC[CH](CC(O)=O)C(O)=O	7.7186	16.149	12.3797	3.7693	0	YES	3445
+	CC1=C(O)C=CC=[N+]1C	9.8516	13.762	14.7378	-0.9758	0	YES	3461
+	CC(C)=C(NC(C)=O)C(O)=O	6.145	11.006	10.64	0.366	0	YES	3480
+	CC(=O)N[CH](CCC(O)=O)C(O)=O	9.1374	16.321	13.9482	2.3728	0	YES	3494
+	CN(C)CC1=CC=CS1	3.2558	5.796	7.4459	-1.6499	0	YES	3498
+	SC(=S)N(CC=C)CC=C	1.2622	3.174	5.2419	-2.0679	0	YES	3505
+	CCSC1=NC(=C(CO)C=N1)N	6.2158	13.203	10.7183	2.4847	0	YES	3512
+	CC[C]1(NC(=O)NC1=O)C=NNC(N)=O	12.9716	19.513	18.187	1.326	0.0001	YES	3520
+	CC=C(C)C1CC1	-0.7025	0.733	3.0698	-2.3368	0	YES	3529
+	CCCC[CH]1SC(=N)NC1=O	4.5787	11.091	8.9084	2.1826	0	YES	3534
+	CCOC(=O)C=C(C)NC(N)=O	6.3482	11.36	10.8647	0.4953	0	YES	3543
+	CC(=O)NC(C)(NC(C)=O)C(O)=O	9.7625	12.093	14.6393	-2.5463	0	YES	3548
+	CCN1C(=NC(=C1C(N)=O)N)C	8.8879	13.77	13.6724	0.0976	0	YES	3557
+	CN(C)CC1(N)C(=O)NC(=O)NC1=O	12.52	18.804	17.6877	1.1163	0	YES	3560
+	CCO[CH]1CCC=CO1	0.7114	3.387	4.633	-1.246	0	YES	3587
+	CCCOC(=O)C(C)=C	1.2446	3.593	5.2224	-1.6294	0	YES	3599
+	CCOC(OCC)C#C	1.5918	4.712	5.6063	-0.8943	0.0001	YES	3603
+	CCC[CH]1CCC(=O)O1	1.9241	3.62	5.9736	-2.3536	0	YES	3605
+	CCOCCOC(=O)C=C	1.8063	5.719	5.8434	-0.1244	0	YES	3613
+	CCC(CC)(C(O)=O)C(O)=O	5.9443	10.896	10.4181	0.4779	0	YES	3621
+	OCCCOC(=O)OCC=C	3.5443	7.28	7.7649	-0.4849	0	YES	3622
+	CC(C)(COC=O)COC=O	1.987	5.614	6.0431	-0.4291	0	YES	3630
+	CC(=O)OC[CH](CO)OC(C)=O	5.3072	10.57	9.7137	0.8563	0	YES	3640
+	COC(=O)[C]1(O)OC[CH](O)[CH](O)[CH]1O	11.0815	10.842	16.0975	-5.2555	0.0001	YES	3647
+	CCCCCCC#N	0.9424	3.9	4.8884	-0.9884	0.0001	YES	3649
+	CC(=O)N1CCCCC1	1.9568	7.255	6.0098	1.2452	0	YES	3650
+	NC(=O)C1CCCCC1	2.2211	7.693	6.302	1.391	0	YES	3652
+	O[CH](CN1CCCC1)C=O	3.5431	8.267	7.7635	0.5035	0	YES	3675
+	NC(=O)OC1CCCCC1	3.7864	7.143	8.0325	-0.8895	0	YES	3677
+	COC(=O)C1(N)CCCC1	3.1594	6.307	7.3394	-1.0324	0	YES	3680
+	C1CN(CCO1)C[CH]2CO2	4.0036	9.266	8.2726	0.9934	0	YES	3683
+	CC(=O)CCC(C)(C)[N+]([O-])=O	1.391	7.056	5.3843	1.6717	0	YES	3692
+	C[CH](CCCC(O)=O)NC=O	5.6702	12.11	10.1151	1.9949	0	YES	3697
+	C[CH](CC(C)(C)[N+]([O-])=O)C=O	1.1657	6.796	5.1352	1.6608	0	YES	3698
+	CN(C)C(=S)S[CH]1CS(=O)(=O)C[CH]1O	5.092	12.551	9.4758	3.0752	0.0001	YES	3703
+	CCOC(=O)CNC(=O)OCC	6.6787	8.138	11.23	-3.092	0	YES	3705
+	C1CCN(C1)C2=NCCN2	5.9307	9.73	10.4031	-0.6731	0	YES	3719
+	COC(=O)CCC(C)=NNC(N)=S	5.3198	8.629	9.7277	-1.0987	0	YES	3723
+	SC(=S)NCCN(CCNC(S)=S)C(S)=S	4.4194	8.403	8.7323	-0.3293	0.0001	YES	3730
+	CCNC1=NC(=C(N)C(=N1)N)C	9.3966	11.833	14.2348	-2.4018	0	YES	3732
+	CC1CCCCC1	-0.9233	0.47	2.8257	-2.3557	0	YES	3734
+	CCCCN(C)CC#N	3.4314	7.451	7.64	-0.189	0.0001	YES	3738
+	NCC(=O)N1CCCCC1	3.8374	9.943	8.0889	1.8541	0	YES	3742
+	NNC(=O)C1CCCCC1	3.9602	10.071	8.2247	1.8463	0	YES	3745
+	COC(=O)N1CCN(C)CC1	5.0361	10.256	9.414	0.842	0	YES	3751
+	CCOC(=O)N1CCNCC1	5.4601	10.475	9.8828	0.5922	0	YES	3753
+	CCC(CC)C(=O)NC(N)=O	5.4786	9.475	9.9033	-0.4283	0	YES	3754
+	CC(C)[CH](C)C(=O)NC(N)=O	5.4547	9.475	9.8769	-0.4019	0	YES	3755
+	CN1CCC(CC1)OC(N)=O	5.7191	10.695	10.1692	0.5258	0	YES	3756
+	N[CH](CCCCNC(S)=S)C(O)=O	5.2275	11.076	9.6257	1.4503	0.0001	YES	3760
+	CC(C)OC(=O)N(C(C)C)[N+]([O-])=O	4.907	7.286	9.2714	-1.9854	0	YES	3766
+	C[CH]1NCCN([CH]1C)C(S)=S	2.7595	7.043	6.8972	0.1458	0.0001	YES	3774
+	CN(C)C(=S)SCSC(=S)N(C)C	3.0773	6.733	7.2486	-0.5156	0.0001	YES	3776
+	CC(CSC(N)=N)=CCSC(N)=N	7.4224	15.588	12.0523	3.5357	0.0001	YES	3778
+	CCCCCCC=O	-0.4846	3.553	3.3108	0.2422	0	YES	3783
+	CCCCC(=O)CC	0.3463	3.812	4.2294	-0.4174	0	YES	3787
+	CC(C)C(=O)C(C)C	0.2294	3.812	4.1001	-0.2881	0	YES	3790
+	C[CH]1CCC[CH](O)C1	1.2822	5.187	5.264	-0.077	0	YES	3791
+	CCCCSC(=S)OCC	0.5989	4.738	4.5086	0.2294	0	YES	3796
+	CC(C)[CH](C)OC(C)=O	1.027	3.264	4.9819	-1.7179	0	YES	3797
+	CC(=O)OCC(C)(C)C	1.9675	3.264	6.0216	-2.7576	0	YES	3799
+	CCC[CH](C)CC(O)=O	1.8877	5.646	5.9335	-0.2875	0	YES	3802
+	CCCCC(=O)OCC	1.9117	3.264	5.9599	-2.6959	0	YES	3810
+	CCOC(=O)C(C)(C)C	0.9925	3.264	4.9437	-1.6797	0	YES	3817
+	COC(C)(C)CC(C)=O	0.1902	5.866	4.0568	1.8092	0	YES	3819
+	OCC1(CO)CCCC1	1.4519	6.623	5.4516	1.1714	0	YES	3821
+	CCOC(=O)CCSCC	1.9808	5.359	6.0364	-0.6774	0	YES	3823
+	CCCOC(=O)CCOC	1.527	5.319	5.5346	-0.2156	0	YES	3827
+	COCCC[CH](C)C(O)=O	2.4781	7.701	6.5861	1.1149	0	YES	3836
+	OCCCC[CH]1COCO1	1.0387	8.597	4.9948	3.6022	0	YES	3838
+	CCCC1(C)COS(=O)OC1	2.633	4.425	6.7573	-2.3323	0	YES	3840
+	CCCC(=O)OC[CH](O)CO	5.0184	9.138	9.3945	-0.2565	0	YES	3842
+	C[CH]1OCO[CH](CO)[CH](O)[CH]1O	6.4274	11.47	10.9523	0.5177	0	YES	3844
+	COCCOC(=O)OCCOC	3.6827	6.824	7.9178	-1.0938	0	YES	3846
+	CO[C]1(CO)OC[CH](O)[CH](O)[CH]1O	8.894	13.807	13.6791	0.1279	0.0001	YES	3848
+	COC1[CH](O)[CH](O)C(O)[CH](O)[CH]1O	10.9224	12.991	15.9215	-2.9305	0.0001	YES	3853
+	OC[CH](O)[CH](O)[CH](O)[CH](O)C(=O)CO	11.7654	8.174	16.8535	-8.6795	0.0001	YES	3855
+	CCCCSCC=C	0.406	2.618	4.2954	-1.6774	0	YES	3863
+	CNC1CCCCC1	1.9896	4.52	6.0461	-1.5261	0	YES	3864
+	C[CH]1CCCN[CH]1C	1.1872	4.52	5.159	-0.639	0	YES	3866
+	C[CH]1CCCC[CH]1N	0.1549	4.738	4.0178	0.7202	0	YES	3870
+	NCC1CCCCC1	0.9573	4.738	4.9049	-0.1669	0	YES	3871
+	CCCCCC(C)=NO	1.1538	4.616	5.1221	-0.5061	0.0001	YES	3874
+	CCN1CCC[CH](O)C1	3.4023	8.738	7.6078	1.1302	0	YES	3878
+	CCCC[CH](C)NC=O	1.8662	6.857	5.9096	0.9474	0	YES	3881
+	CC(=O)NCC(C)(C)C	2.9496	7.117	7.1073	0.0097	0	YES	3887
+	NC1(CO)CCCCC1	2.5695	9.175	6.6871	2.4879	0	YES	3888
+	CO[CH]1CCC[CH](N)C1	1.6705	6.793	5.6933	1.0997	0	YES	3892
+	CC[CH](C(C)C)C(N)=O	1.4708	7.336	5.4725	1.8635	0	YES	3897
+	NCC1(O)CCCCC1	3.5445	9.175	7.765	1.41	0	YES	3898
+	CN1CCCC[CH]1CO	2.0885	8.738	6.1554	2.5826	0	YES	3903
+	CC[CH](C)NC(=O)[CH](C)O	4.4112	7.924	8.7233	-0.7993	0	YES	3909
+	CCCCC[CH](N)C(O)=O	4.0696	8.333	8.3456	-0.0126	0	YES	3915
+	CC(C)C[C](C)(O)C(N)=O	4.0049	8.143	8.274	-0.131	0	YES	3918
+	CC[C](N)(C(C)C)C(O)=O	4.0049	8.333	8.274	0.059	0	YES	3923
+	CCC[C](N)(CC)C(O)=O	4.0633	8.333	8.3386	-0.0056	0	YES	3924
+	CSCC[CH](N(C)C)C(O)=O	5.0553	9.991	9.4353	0.5557	0	YES	3929
+	CCC[CH](O)[CH](CC)[N+]([O-])=O	2.3912	8.074	6.49	1.584	0	YES	3935
+	CC[CH]([CH](O)C(C)C)[N+]([O-])=O	2.3327	8.074	6.4254	1.6486	0	YES	3936
+	CCC[CH](O)C(C)(C)[N+]([O-])=O	2.4709	8.074	6.5782	1.4958	0	YES	3937
+	C[CH](O)CCC(C)(C)[N+]([O-])=O	2.4709	8.074	6.5782	1.4958	0	YES	3938
+	CCCCNC(=O)OCCO	5.5877	11.006	10.0239	0.9821	0	YES	3939
+	CCOC(=O)NCC(C)(C)O	5.2779	11.006	9.6814	1.3246	0	YES	3940
+	CCOC(OCC)[CH](N)C(O)=O	6.3395	11.742	10.8551	0.8869	0	YES	3945
+	C[CH](O)CCC(=O)NCCS(O)(=O)=O	10.2002	18.321	15.1232	3.1978	0	YES	3946
+	CC(C)N(C(C)C)C(S)=S	0.0671	2.917	3.9207	-1.0037	0	YES	3951
+	N[CH](CCCCNC(N)=O)C(O)=O	9.7615	16.42	14.6381	1.7819	0	YES	3955
+	NC(=O)NN=C[CH](O)[CH](O)[CH](O)[CH](O)CO	15.7168	18.58	21.2219	-2.6419	0.0001	YES	3956
+	CC[CH](C)C(C)=NNC(N)=S	3.269	5.759	7.4605	-1.7015	0	YES	3958
+	CC(C)N(C(C)C)C1=NN=NN1	5.0842	7.52	9.4673	-1.9473	0	YES	3962
+	CC(C)NC1=NN=NN1C(C)C	5.9133	7.503	10.3838	-2.8808	0	YES	3964
+	CC[CH](C)C(C)C	-1.1725	-0.356	2.5502	-2.9062	0	YES	3965
+	NCCCN1CCOCC1	3.5296	10.343	7.7485	2.5945	0	YES	3967
+	CCCCCCC(=O)NN	3.6006	9.714	7.8271	1.8869	0	YES	3974
+	CC(C)NCC(C)(C)[N+]([O-])=O	2.6162	7.407	6.7388	0.6682	0	YES	3977
+	CN(C)S(=O)(=O)N1CCCCC1	5.887	6.116	10.3548	-4.2388	0	YES	3979
+	CCCCCNC(=S)NNC(N)=O	7.8323	12.322	12.5054	-0.1834	0.0001	YES	3986
+	NC(=N)SCCCCCSC(N)=N	6.2937	15.606	10.8043	4.8017	0.0001	YES	3991
+	CCCC(O)CCC	1.5645	4.631	5.5761	-0.9451	0	YES	3998
+	CCCCC(C)(C)O	0.8764	4.631	4.8154	-0.1844	0	YES	4000
+	CCCCOC[CH](C)O	1.2143	6.886	5.189	1.697	0	YES	4007
+	CCCOCOCCC	0.2632	3.804	4.1375	-0.3335	0	YES	4009
+	CCC(CC)(CO)CO	1.4668	6.268	5.4681	0.7999	0	YES	4010
+	CC(C)OCCOCCO	1.9428	8.939	5.9944	2.9446	0	YES	4013
+	COCCOCOCCOC	1.4439	7.914	5.4428	2.4712	0	YES	4020
+	CCO[CH](C)CCCS(O)(=O)=O	5.414	9.216	9.8319	-0.6159	0	YES	4023
+	CCS(=O)(=O)C(C)(C)S(=O)(=O)CC	5.0682	8.785	9.4495	-0.6645	0.0001	YES	4024
+	CCCCC(S(C)(=O)=O)S(C)(=O)=O	3.632	8.785	7.8618	0.9232	0	YES	4025
+	COS(=O)(=O)CCCCCS(=O)(=O)OC	7.2533	9.164	11.8652	-2.7012	0.0001	YES	4029
+	C[N+](C)(C)C1CCC1	5.6518	12.565	10.0948	2.4702	0	YES	4038
+	CCN(CC)C[CH](C)O	3.113	8.382	7.288	1.094	0	YES	4040
+	CC[CH](C)N(C)CCO	1.7724	8.382	5.806	2.576	0	YES	4050
+	COCCN(C)C(C)C	2.1034	6	6.1719	-0.1719	0	YES	4051
+	CC[N+]1(C)CCOCC1	6.2332	14.62	10.7375	3.8825	0	YES	4053
+	CCN(CC)CCCN	3.4522	7.932	7.663	0.269	0	YES	4068
+	OC(=O)C1=CC(=O)C=C(O1)C(O)=O	8.3667	14.432	13.0961	1.3359	0	YES	4099
+	N#CC1=CC=CC=C1	2.0397	4.283	6.1015	-1.8185	0.0001	YES	4101
+	OC1=CC=C(SC#N)C=C1	3.9356	9.04	8.1974	0.8426	0.0001	YES	4104
+	O=C1NC2=CC=CC=C2S1	3.3993	6.412	7.6045	-1.1925	0.0001	YES	4107
+	[O-][N+](=O)C1=CC=CC(=C1)C=O	2.9727	7.276	7.1329	0.1431	0	YES	4112
+	O=C1NS(=O)(=O)C2=CC=CC=C12	3.459	8.91	7.6705	1.2395	0.0001	YES	4117
+	[O-][N+](=O)C1=CC=CC(=C1)C(S)=O	3.0062	6.79	7.1699	-0.3799	0	YES	4118
+	OC(=O)C1=NC(=CC=C1)C(O)=O	6.9284	14.544	11.5061	3.0379	0	YES	4120
+	OC(=O)C1=C(C=NC=C1)C(O)=O	6.8413	14.544	11.4098	3.1342	0	YES	4122
+	OC(=O)C1=C(N=CC=C1)C(O)=O	6.4758	14.544	11.0057	3.5383	0	YES	4130
+	OC1=C(C=CC=C1C=O)[N+]([O-])=O	3.5135	4.658	7.7308	-3.0728	0	YES	4131
+	OC(=O)C1=C(O)C(=CC(=C1)S(O)(=O)=O)[N+]([O-])=O	11.4904	13.082	16.5496	-3.4676	0.0001	YES	4140
+	OC1=C2C=CN=CC2=C(O)N=N1	7.1848	17.401	11.7896	5.6114	0.0001	YES	4155
+	[O-][N+](=O)C1=CC2=C(NC(=O)N2)C=C1	8.1853	11.701	12.8956	-1.1946	0.0001	YES	4159
+	SC1=C2C=CC=CC2=NN=N1	3.7225	6.367	7.9619	-1.5949	0.0001	YES	4168
+	N1N=CC2=CC=CC=C12	2.1754	6.444	6.2515	0.1925	0.0001	YES	4179
+	O=C1NNC2=C1C=CC=C2	4.8823	10.635	9.244	1.391	0	YES	4180
+	N=C1NC2=CC=CC=C2O1	4.2628	8.609	8.5592	0.0498	0	YES	4183
+	CC1=C(C#N)C(=NC(=C1)O)O	8.675	15.089	13.437	1.652	0.0001	YES	4184
+	NC(=O)C1=CC=C(C=C1)[N+]([O-])=O	4.765	11.058	9.1144	1.9436	0	YES	4188
+	NC1=C(C=CC(=C1)C(O)=O)[N+]([O-])=O	7.334	11.48	11.9545	-0.4745	0.0001	YES	4198
+	NC1=C(C=C(C=C1)C(O)=O)[N+]([O-])=O	7.2469	11.48	11.8582	-0.3782	0.0001	YES	4199
+	NC1=CC=CC(=C1C(O)=O)[N+]([O-])=O	7.2872	12.821	11.9027	0.9183	0.0001	YES	4200
+	CC1=C(O)C=C(C=C1[N+]([O-])=O)[N+]([O-])=O	5.7209	11.016	10.1711	0.8449	0.0001	YES	4208
+	CC1=CC(=C(O)C(=C1)[N+]([O-])=O)[N+]([O-])=O	6.0094	7.516	10.4901	-2.9741	0.0001	YES	4209
+	CS(=O)(=O)OC1=C(C=C(C=C1)[N+]([O-])=O)[N+]([O-])=O	8.1433	10.635	12.8492	-2.2142	0.0001	YES	4210
+	OC(=O)CN1C=NC2=C1N=CN=C2	7.6281	13.502	12.2797	1.2223	0.0001	YES	4222
+	NC(=O)C(=O)NN=CC1=CC=C(O1)[N+]([O-])=O	10.3052	13.87	15.2392	-1.3692	0.0001	YES	4230
+	NNC(=O)C(=O)N=CC1=CC=C(O1)[N+]([O-])=O	10.3052	13.87	15.2392	-1.3692	0.0001	YES	4231
+	N(C1=NN=NS1)C2=CC=CC=C2	3.4724	8.86	7.6854	1.1746	0.0001	YES	4237
+	OC1=CC=CC(=C1)C=O	1.9147	8.854	5.9633	2.8907	0	YES	4247
+	C1OC2=C(O1)C=CC=C2	3.2439	5.203	7.4328	-2.2298	0	YES	4250
+	OC1=C(C=O)C=CC=C1	2.1196	5.754	6.1898	-0.4358	0	YES	4251
+	OC(=O)C1=CC(=CC=C1)S	2.8169	7.979	6.9607	1.0183	0	YES	4254
+	OC1=C(O)C=C(C=O)C=C1	4.6015	12.839	8.9336	3.9054	0	YES	4260
+	O=S1(=O)OCC2=CC=CC=C12	3.0045	6.53	7.1681	-0.6381	0.0001	YES	4263
+	OC(=O)C1=CC(=CC(=C1)O)O	7.0527	14.932	11.6435	3.2885	0	YES	4270
+	OC(=O)C1=C(O)C=CC(=C1)O	6.9656	11.83	11.5472	0.2828	0	YES	4276
+	OC(=O)C1=C(O)C=C(O)C(=C1)O	9.4475	15.812	14.291	1.521	0	YES	4280
+	OC(=O)C1=CC=C(C=C1)S(O)(=O)=O	7.1017	13.296	11.6976	1.5984	0	YES	4286
+	CC1=CC=CC(=N1)C=O	1.4016	7.712	5.396	2.316	0	YES	4295
+	COC(=O)C1=CC=CC=N1	2.2838	7.343	6.3714	0.9716	0	YES	4302
+	[O-][N+](=O)CC1=CC=CC=C1	2.0009	5.469	6.0585	-0.5895	0	YES	4305
+	NC1=CC=C(C=C1)C(O)=O	5.5142	10.417	9.9427	0.4743	0	YES	4309
+	CC1=CC(=CC=C1)[N+]([O-])=O	1.7077	4.629	5.7344	-1.1054	0	YES	4311
+	CC1=CC=C(C=C1)[N+]([O-])=O	1.6206	4.629	5.6381	-1.0091	0	YES	4312
+	COC(=O)C1=CC=NC=C1	3.2149	7.343	7.4007	-0.0577	0	YES	4315
+	NC1=C(C=CC=C1)C(O)=O	5.5142	10.417	9.9427	0.4743	0	YES	4320
+	CC(=CC1=CC=CS1)[N+]([O-])=O	2.5739	5.529	6.692	-1.163	0.0001	YES	4322
+	COC1=C(C=CC=C1)[N+]([O-])=O	2.2109	5.9	6.2908	-0.3908	0	YES	4333
+	CC1=C(C=CC=C1O)[N+]([O-])=O	3.2372	8.613	7.4253	1.1877	0	YES	4337
+	NC1=CC(=C(O)C=C1)C(O)=O	8.0832	11.299	12.7828	-1.4838	0	YES	4340
+	CC(=O)OCN1C(=O)C=CC1=O	6.534	9.18	11.07	-1.89	0	YES	4351
+	COC1=CC(=CC=C1O)[N+]([O-])=O	3.9146	9.883	8.1742	1.7088	0	YES	4353
+	NS(=O)(=O)C1=CC=C(C=C1)C(O)=O	5.8618	11.071	10.3269	0.7441	0.0001	YES	4357
+	NS(=O)(=O)C1=CC(=CC=C1)C(O)=O	5.9489	11.071	10.4232	0.6478	0.0001	YES	4358
+	CCSC(=O)C1=CC=C(O1)[N+]([O-])=O	5.3711	7.19	9.7844	-2.5944	0.0001	YES	4359
+	NC1=CC=C(C=C1)S(=O)(=O)C(O)=O	8.2193	12.412	12.9332	-0.5212	0	YES	4360
+	CC1=C(C=C(C=C1)[N+]([O-])=O)S(O)(=O)=O	6.8075	10.959	11.3725	-0.4135	0.0001	YES	4365
+	NC1=CC(=C(O)C(=C1)C(O)=O)S(O)(=O)=O	13.3573	17.631	18.6134	-0.9824	0.0001	YES	4366
+	NC1=CC2=C(NC=N2)C=C1	5.894	9.886	10.3625	-0.4765	0	YES	4371
+	[N-]=[N+]=NCC1=CC=CC=C1	1.914	4.845	5.9625	-1.1175	0.0001	YES	4373
+	N=C1NC2=CC=CC=C2N1	4.3342	10.491	8.6381	1.8529	0	YES	4374
+	NC1=CC2=C(NN=C2)C=C1	5.6475	9.896	10.09	-0.194	0	YES	4376
+	SC(=S)NNC(=O)C1=CC=NC=C1	6.4089	12.548	10.9317	1.6163	0.0001	YES	4382
+	NN=CC1=CC(=CC=C1)[N+]([O-])=O	3.8748	8.532	8.1302	0.4018	0.0001	YES	4385
+	OC1=C[N+](=NO1)C2=CN=CC=C2	11.8968	19.943	16.9988	2.9442	0.0001	YES	4387
+	NC1=CC=C2NC(=S)NC2=C1	6.4558	10.113	10.9836	-0.8706	0.0001	YES	4399
+	NC1=NC(=NC(=N1)N)C2=CC=CO2	9.216	10.387	14.0351	-3.6481	0.0001	YES	4403
+	OC(=O)CNC1=C2N=CNC2=NC=N1	10.9516	16.64	15.9539	0.6861	0.0001	YES	4409
+	OC(=O)CNC1=C2C=NNC2=NC=N1	10.7051	16.648	15.6814	0.9666	0.0001	YES	4410
+	CN1C(=O)N(C)C2=C(N=NC(=N2)S)C1=O	9.4234	11.699	14.2644	-2.5654	0.0001	YES	4411
+	NC1=NC2=C(N=CN2)C(=N1)SCC(O)=O	11.3901	14.678	16.4386	-1.7606	0.0001	YES	4412
+	CN1C(=O)N(C)C2=C(N=NC(=N2)O)C1=O	11.9589	16.258	17.0675	-0.8095	0.0001	YES	4414
+	CN1C(=O)N(C)C2=C(N=C(N2)[N+]([O-])=O)C1=O	11.0289	14.179	16.0393	-1.8603	0.0001	YES	4417
+	NC(=O)C1=NC2=C(N)N=CN=C2N=C1N	11.7471	23.101	16.8333	6.2677	0.0001	YES	4420
+	C1C2C=CC1C=C2	0.5324	1.218	4.4351	-3.2171	0	YES	4421
+	CN(N=O)C1=CC=CC=C1	4.7193	5.316	9.0639	-3.7479	0	YES	4425
+	NC(=O)CC1=CC=NC=C1	4.5052	11.928	8.8272	3.1008	0	YES	4431
+	O=C(SC1=NCCS1)SC2=NCCS2	5.7641	11.123	10.2189	0.9041	0.0001	YES	4446
+	CNC1=CC(=CC=C1)[N+]([O-])=O	4.6207	7.783	8.9548	-1.1718	0	YES	4451
+	CC1=CC(=CC=C1N)[N+]([O-])=O	3.2188	8.081	7.405	0.676	0	YES	4456
+	NC(=O)NC1=CC=CC(=C1)O	8.1488	13.678	12.8552	0.8228	0	YES	4459
+	O=C1CCC(=O)N1CCC#N	4.6545	10.514	8.9922	1.5218	0.0001	YES	4467
+	OC(=O)CNC1=CN=CC=C1	6.3006	12.09	10.812	1.278	0	YES	4468
+	COC1=CC(=NC(=N1)SC)C(O)=O	6.295	10.445	10.8058	-0.3608	0	YES	4484
+	NC(=S)NC1=CC=CC=C1	3.5148	7.06	7.7323	-0.6723	0	YES	4493
+	CCN1C=NC2=C1N=CN=C2	5.6013	8.25	10.039	-1.789	0.0001	YES	4501
+	NNC1=NC2=CC=CC=C2N1	7.2698	12.267	11.8835	0.3835	0.0001	YES	4503
+	CCC(=O)NC1=C(C=NN1)C#N	8.0125	13.266	12.7046	0.5614	0.0001	YES	4506
+	CC1=NC(=C2C(=NNC2=N1)C)O	8.071	13.607	12.7693	0.8377	0.0001	YES	4510
+	CCN1C=NC2=C(N=CN2)C1=O	7.7348	12.13	12.3975	-0.2675	0.0001	YES	4518
+	CSC1=NC2=C(C=NN2C)C(=N1)O	8.1008	12.309	12.8022	-0.4932	0.0001	YES	4519
+	CN1C=NC2=C1C(=O)NC(=O)N2C	10.8534	10.788	15.8453	-5.0573	0.0001	YES	4531
+	CSC1=NC2=C(N=C(O)N=C2O)N1C	11.5169	17.873	16.5789	1.2941	0.0001	YES	4535
+	CSC1=C2NC(=O)NC2=NC(=N1)S(C)(=O)=O	11.8487	14.554	16.9457	-2.3917	0.0001	YES	4537
+	CN(N=CC1=CC=C(O1)[N+]([O-])=O)C(N)=O	10.0924	12.167	15.004	-2.837	0.0001	YES	4539
+	CNC(=O)NN=CC1=CC=C(O1)[N+]([O-])=O	10.0737	12.167	14.9833	-2.8163	0.0001	YES	4540
+	CS(=O)(=O)C1=NC(=C2N=CNC2=N1)S(C)(=O)=O	11.6783	13.793	16.7573	-2.9643	0.0001	YES	4543
+	NC(=S)NN=CC1=CC=CN=C1	4.9822	10.351	9.3544	0.9966	0.0001	YES	4546
+	CN1N=CC2=C(S)N=C(C)N=C12	4.7265	7.762	9.0718	-1.3098	0.0001	YES	4548
+	CCSC1=C2N=CNC2=NC=N1	7.056	9.524	11.6472	-2.1232	0.0001	YES	4549
+	CSC1=C2N=C(C)NC2=NC=N1	6.632	9.604	11.1784	-1.5744	0.0001	YES	4553
+	CCC1=NC2=C(S)N=CN=C2N1	5.5927	8.959	10.0294	-1.0704	0.0001	YES	4554
+	CCC1=NC(=C2N=CNC2=N1)S	6.622	8.959	11.1674	-2.2084	0.0001	YES	4555
+	CSC1=C2N=CN(C)C2=NC=N1	6.632	8.319	11.1784	-2.8594	0.0001	YES	4557
+	CSC1=NC2=C(SC)N=CN=C2N1	7.1565	11.183	11.7583	-0.5753	0.0001	YES	4561
+	CSC1=NC2=C(N1)C=NC(=N2)SC	7.5518	11.183	12.1952	-1.0122	0.0001	YES	4564
+	CC1=NC2=C(N)N=C(N)N=C2N=C1O	10.3305	17.105	15.2673	1.8377	0.0001	YES	4567
+	NC(=O)CSC1=C2N=CNC2=NC(=N1)N	12.2545	16.368	17.3943	-1.0263	0.0001	YES	4572
+	NC1=NC2=C(N=NN2)C(=N1)SCC=C	8.6747	9.83	13.4367	-3.6067	0.0001	YES	4576
+	CC1=CC=C(O)C=C1	2.6618	6.208	6.7892	-0.5812	0	YES	4578
+	OCC1=CC=CC=C1	0.9429	6.664	4.889	1.775	0	YES	4580
+	CC1=C(O)C=CC=C1	2.6618	6.208	6.7892	-0.5812	0	YES	4583
+	CC1=CC(=O)C=C(C)O1	2.8278	5.082	6.9727	-1.8907	0	YES	4595
+	CCOC(=O)C1=CC=CO1	2.5015	4.337	6.612	-2.275	0	YES	4598
+	CC(=O)OCC1=CC=CO1	3.4766	4.851	7.6899	-2.8389	0	YES	4599
+	CC1=CC(=O)C(=C(C)O1)O	5.1048	4.987	9.49	-4.503	0	YES	4602
+	COC1=COC(=CC1=O)C	3.0155	5.458	7.1803	-1.7223	0	YES	4603
+	CC1=CC(=O)O[CH]1CC(O)=O	5.8756	9.128	10.3422	-1.2142	0	YES	4613
+	CC1=CC=C(S)C=C1	0.1263	3.24	3.9861	-0.7461	0	YES	4621
+	CC1=CC(=C(S)C=C1)S	0.7365	4.253	4.6607	-0.4077	0	YES	4623
+	CCC1=CC=NC=C1	1.3608	4.987	5.3509	-0.3639	0	YES	4627
+	CC1=C(C)N=CC=C1	0.9368	5.066	4.8822	0.1838	0	YES	4630
+	CC1=C(C)C=NC=C1	1.3024	5.066	5.2863	-0.2203	0	YES	4632
+	CC1=CC=C(C)N=C1	0.9368	5.066	4.8822	0.1838	0	YES	4633
+	N#C[CH]1CCC=CC1	1.0776	4.311	5.0378	-0.7268	0.0001	YES	4634
+	OCCC1=CC=CC=N1	1.1928	9.423	5.1652	4.2578	0	YES	4641
+	COC1=C(N)C=CC=C1	2.8936	6.947	7.0455	-0.0985	0	YES	4643
+	NOCC1=CC=CC=C1	2.4702	6.747	6.5774	0.1696	0.0001	YES	4644
+	CC1=CC(=C(O)C=C1)N	4.7159	9.66	9.0601	0.5999	0	YES	4646
+	COC1=CC=C(N)C=C1	2.8936	6.947	7.0455	-0.0985	0	YES	4648
+	CC(C)N1C(=O)C=CC1=O	3.2809	7.611	7.4736	0.1374	0	YES	4659
+	CC1=CC=C(C=C1)S(N)(=O)=O	4.7164	6.332	9.0607	-2.7287	0	YES	4668
+	CS(=O)(=O)C1=CC=C(N)C=C1	5.528	9.356	9.9579	-0.6019	0	YES	4671
+	CC1=C(C)N(CC(O)=O)C(=S)S1	4.7438	7.081	9.0909	-2.0099	0.0001	YES	4675
+	OS(=O)(=O)CNC1=CC=CC=C1	6.6462	9.476	11.1941	-1.7181	0	YES	4680
+	CC1=C(N)C=C(C=C1)S(O)(=O)=O	7.1983	12.008	11.8045	0.2035	0	YES	4681
+	CC1=C(C=C(N)C=C1)S(O)(=O)=O	7.1983	12.008	11.8045	0.2035	0	YES	4682
+	COC1=C(C=C(N)C=C1)S(O)(=O)=O	7.7886	13.279	12.4571	0.8219	0	YES	4687
+	COC(=O)C(=NO)C(=O)CCC(O)=O	8.0757	14.854	12.7745	2.0795	0.0001	YES	4688
+	NC1=NC2=C(CCC2)C=N1	4.2445	5.583	8.5389	-2.9559	0	YES	4695
+	NC(=O)NC1=CC=C(N)C=C1	7.9951	13.148	12.6854	0.4626	0	YES	4700
+	NNC(=O)CC1=CC=CN=C1	6.2444	14.306	10.7499	3.5561	0	YES	4701
+	CC(=NNC(N)=O)C1=CC=CS1	7.4405	10.246	12.0722	-1.8262	0.0001	YES	4710
+	COC(=O)CC1=C(N=CN1)C(N)=O	7.6472	14.391	12.3008	2.0902	0	YES	4720
+	OCCNC(=O)C1=C(O)N=C(O)N=C1	11.7142	20.759	16.7969	3.9621	0	YES	4725
+	NC(=S)NNC1=CC=CC=C1	5.254	9.439	9.6549	-0.2159	0	YES	4728
+	CC1=CC=C(S1)C=NNC(N)=S	5.0535	7.69	9.4333	-1.7433	0.0001	YES	4731
+	CCN1C=NC2=C1N=CN=C2N	7.1011	11.701	11.697	0.004	0.0001	YES	4740
+	NC(=N)NN=CC1=CC=CN=C1	7.1986	14.18	11.8048	2.3752	0	YES	4741
+	NC1=NC=NC2=C1C=NN2CCO	8.8179	16.146	13.595	2.551	0.0001	YES	4748
+	CN(C)C1=C2N=CNC2=NC(=N1)O	10.7779	15.483	15.7618	-0.2788	0.0001	YES	4752
+	CNC1=C2N=C(NC2=NC=N1)OC	10.5765	14.04	15.5392	-1.4992	0.0001	YES	4754
+	NC1=C2N=CNC2=NC(=N1)SCCO	9.7191	17.413	14.5912	2.8218	0.0001	YES	4757
+	NC1=C2N=C(NC2=NC=N1)SCCO	9.2664	19.003	14.0908	4.9122	0.0001	YES	4759
+	NC1=NC2=C(N=CN2CCO)C(=N1)O	11.3109	16.572	16.3511	0.2209	0.0001	YES	4764
+	NNC(=S)NN=CC1=CC=CN=C1	6.7213	12.73	11.2771	1.4529	0.0001	YES	4766
+	NNC(=S)NN=CC1=CC=CC=N1	5.7902	12.73	10.2478	2.4822	0.0001	YES	4767
+	CNC1=C2N=CNC2=NC(=N1)SC	9.9883	12.757	14.8889	-2.1319	0.0001	YES	4770
+	CSC1=C2N=CN(C)C2=NC(=N1)N	8.6861	8.22	13.4493	-5.2293	0.0001	YES	4774
+	CC1=CC(=CC=C1)NC(N)=O	5.7636	9.654	10.2184	-0.5644	0	YES	4786
+	CN(C)C1=CC=C(C=C1)N=O	4.2229	6.048	8.515	-2.467	0	YES	4787
+	CC(=O)NC1=NC(=CC=C1)C	5.5649	11.05	9.9987	1.0513	0	YES	4790
+	NCC(=O)NC1=CC=CC=C1	5.7257	10.896	10.1764	0.7196	0	YES	4793
+	CC(=O)NC1=C(N)C=CC=C1	5.9684	11.662	10.4448	1.2172	0	YES	4794
+	CN(C)C(=O)C1=CC=NC=C1	4.9675	10.854	9.3382	1.5158	0	YES	4799
+	CCC(=O)CC1=CN=CC=N1	2.7284	8.541	6.8628	1.6782	0	YES	4802
+	CC1=CC(=C(N)C(=C1)C)[N+]([O-])=O	3.7138	6.699	7.9522	-1.2532	0	YES	4810
+	CNCC1=CC=C(C=C1)[N+]([O-])=O	4.3875	8.276	8.6971	-0.4211	0	YES	4817
+	OCCNC(=O)C1=CC=CN=C1	6.1546	15.51	10.6506	4.8594	0	YES	4822
+	CCOC(=O)NC1=CC=CN=C1	5.6163	10.421	10.0555	0.3655	0	YES	4825
+	CCOC(=O)C1=CC=C(N)N=C1	4.8268	10.672	9.1826	1.4894	0	YES	4826
+	NCC(=O)NC1=CC=C(O)C=C1	8.2076	14.879	12.9202	1.9588	0	YES	4828
+	CC1=C(N)C(=C(C=C1)[N+]([O-])=O)C	4.4289	8.039	8.7428	-0.7038	0	YES	4831
+	CS(=O)(=O)C1=CC=C(C=C1)C(N)=N	6.3489	11.372	10.8654	0.5066	0	YES	4833
+	COC1=CC(=C(O)C=C1)NC(N)=S	7.3476	12.271	11.9695	0.3015	0	YES	4835
+	COC(=O)NN=C(C)C1=CC=CS1	5.2502	8.21	9.6508	-1.4408	0	YES	4836
+	SC(=S)OCCSC1=NN=C(SCCOC(S)=S)S1	3.3644	15.783	7.566	8.217	0.0001	YES	4837
+	C[CH]([CH](O)C1=CC=NC=C1)[N+]([O-])=O	5.0337	12.542	9.4114	3.1306	0.0001	YES	4839
+	COC(=O)C1=NC(=NC(=C1)OC)SC	6.9073	7.939	11.4827	-3.5437	0	YES	4852
+	COC1=CC(=C(OC)C=C1N)[N+]([O-])=O	5.17	10.58	9.5621	1.0179	0.0001	YES	4856
+	CCOC1=CC=C(C=C1)N=NS(O)(=O)=O	5.4373	8.587	9.8576	-1.2706	0.0001	YES	4859
+	CCNS(=O)(=O)C1=CC=C(C=C1)[N+]([O-])=O	4.7351	8.313	9.0813	-0.7683	0.0001	YES	4860
+	NC(=S)NCC1=CC=CC=C1	3.3688	7.553	7.5708	-0.0178	0	YES	4873
+	C1CN=C(CC2=CC=CS2)N1	3.6116	7.551	7.8393	-0.2883	0.0001	YES	4875
+	CC(=NNC(N)=O)C1=CC=CN=C1	7.8884	12.863	12.5674	0.2956	0	YES	4879
+	CN1C=NC2=C(SCCO)N=CN=C12	8.0205	12.633	12.7134	-0.0804	0.0001	YES	4881
+	CC1=NC2=C(C=NN2CCO)C(=N1)O	8.4759	16.635	13.2169	3.4181	0.0001	YES	4882
+	COC1=NC(=C2C=NN(C)C2=N1)OC	7.89	8.917	12.5691	-3.6521	0.0001	YES	4884
+	CN1C(=O)N(C)C2=C(N=C(C)N2)C1=O	9.0917	11.733	13.8977	-2.1647	0.0001	YES	4885
+	CCCS(=O)(=O)C1=C2N=CNC2=NC=N1	9.0905	11.502	13.8964	-2.3944	0.0001	YES	4894
+	COC1=NC2=C(N1C)C(=O)N(C)C(=O)N2	10.1688	12.987	15.0884	-2.1014	0.0001	YES	4899
+	CCSC1=C2N=C(C)NC2=NC=N1	6.486	9.481	11.017	-1.536	0.0001	YES	4912
+	CC(=NNC(N)=S)C1=CC=NC=C1	5.5315	10.228	9.9618	0.2662	0.0001	YES	4916
+	CSC1=NC(=C2C=NN(C)C2=N1)SC	7.303	8.271	11.9202	-3.6492	0.0001	YES	4917
+	CC1=CC(=C(O)C=C1)C	3.0547	6.166	7.2236	-1.0576	0	YES	4934
+	COC1=CC=C(C)C=C1	0.5657	3.453	4.4719	-1.0189	0	YES	4937
+	CCC1=CC(=CC=C1)O	2.3109	6.086	6.4013	-0.3153	0	YES	4940
+	CCC1=C(O)C=CC=C1	2.5157	6.086	6.6277	-0.5417	0	YES	4943
+	O=C[CH]1C[CH]2C[CH]1C=C2	0.1254	4.197	3.9851	0.2119	0	YES	4944
+	CCOC1=CC=C(O)C=C1	3.1061	7.357	7.2804	0.0766	0	YES	4957
+	CC(=O)CSCC1=CC=CO1	2.8093	7.371	6.9523	0.4187	0	YES	4964
+	CC1=CC(=C(C=C1)S(O)(=O)=O)C	5.7598	8.514	10.2141	-1.7001	0	YES	4976
+	OC(=O)CCC(=O)OOC(=O)CCC(O)=O	7.0591	14.056	11.6506	2.4054	0.0001	YES	4984
+	CC1=CC(=NC(=C1)C)C	1.7824	5.023	5.817	-0.794	0	YES	4989
+	CCCC1=CC=CC=N1	0.2837	4.863	4.1602	0.7028	0	YES	4990
+	CCCC1=CC=NC=C1	1.2148	4.863	5.1895	-0.3265	0	YES	4991
+	CCC1=CC=C(C)N=C1	0.7908	4.943	4.7207	0.2223	0	YES	4992
+	CN(C)C1=CC=CC=C1	2.5228	4.067	6.6356	-2.5686	0	YES	4997
+	CC1=CC(=C(C)C=C1)N	2.0295	5.635	6.0902	-0.4552	0	YES	4998
+	CC1=CC(=C(N)C=C1)C	2.6963	5.635	6.8273	-1.1923	0	YES	4999
+	CCNC1=CC=CC=C1	2.9468	5.256	7.1043	-1.8483	0	YES	5003
+	N#CCC1=CCCCC1	1.3351	4.116	5.3226	-1.2066	0.0001	YES	5008
+	N#CC[CH]1CCCC=C1	0.9315	4.188	4.8763	-0.6883	0.0001	YES	5015
+	OCCCC1=CC=CC=N1	1.0468	9.3	5.0037	4.2963	0	YES	5016
+	COC1=C(N)C=C(C)C=C1	2.6892	6.907	6.8194	0.0876	0	YES	5021
+	C[CH](O)C1=CC(=CC=C1)N	4.4317	9.991	8.7458	1.2452	0	YES	5022
+	CNCC1=C(O)C=CC=C1	5.4287	9.854	9.8481	0.0059	0	YES	5031
+	C[C]12C[CH](CC[CH]1O2)C#N	2.4483	7.042	6.5532	0.4888	0.0001	YES	5034
+	CC1=C(N)C(=CC(=C1)O)C	5.2653	9.618	9.6674	-0.0494	0	YES	5035
+	C[CH](N)C1=C(O)C=CC=C1	4.501	10.073	8.8225	1.2505	0	YES	5038
+	CCOC(=O)CC1=CC=CN1	3.5906	7.5	7.816	-0.316	0	YES	5046
+	CC[N+]1=CC=CC(=C1)C(O)=O	10.094	14.396	15.0057	-0.6097	0	YES	5050
+	COC1=C(OC)C=C(N)C=C1	4.2545	8.177	8.55	-0.373	0	YES	5051
+	COC(=O)C1=C[N+](=CC=C1)C	8.9463	12.014	13.7369	-1.7229	0	YES	5054
+	COCC1=CC(=CC(=N1)O)C	3.982	10.979	8.2488	2.7302	0	YES	5060
+	CC1=C(C)C=C(C=C1)S(N)(=O)=O	4.5119	6.289	8.8346	-2.5456	0	YES	5068
+	CCS(=O)(=O)C1=CC=C(N)C=C1	5.382	9.233	9.7965	-0.5635	0	YES	5069
+	CNS(=O)(=O)C1=CC=C(C)C=C1	3.236	5.991	7.424	-1.433	0.0001	YES	5072
+	CC1=C(O)C(=C(CO)C=N1)CO	5.5745	14.879	10.0093	4.8697	0	YES	5078
+	CC1=CC(=C(N)C(=C1)C)S(O)(=O)=O	7.168	11.967	11.771	0.196	0	YES	5083
+	CC1=C(NCS(O)(=O)=O)C=CC=C1	8.2879	9.433	13.009	-3.576	0	YES	5084
+	CCNC1=CC=CC(=C1)S(O)(=O)=O	7.9289	11.587	12.6122	-1.0252	0	YES	5086
+	OS(=O)(=O)CNCC1=CC=CC=C1	6.5002	9.971	11.0326	-1.0616	0	YES	5089
+	CC1=CC=C(NC(N)=N)C=C1	5.828	10.848	10.2896	0.5584	0	YES	5103
+	NC(=N)NOCC1=CC=CC=C1	5.9949	11.917	10.4741	1.4429	0.0001	YES	5108
+	CCOC(=O)C1=C(N)N=C(C)N=C1	5.5837	11.011	10.0195	0.9915	0	YES	5116
+	OCCNNC(=O)C1=CC=NC=C1	7.8937	17.889	12.5733	5.3157	0	YES	5117
+	COC1=CC(=CC(=N1)OC)C(=O)NN	7.5251	14.453	12.1657	2.2873	0	YES	5122
+	CS(=O)(=O)NC1=CC=CC(=C1)C(=O)NN	10.863	14.699	15.8559	-1.1569	0.0001	YES	5125
+	NC(=N)SCCC1=CC=CC=N1	3.8122	12.469	8.061	4.408	0	YES	5131
+	CC(C)N1N=CC2=C1N=CN=C2N	5.6	11.587	10.0375	1.5495	0.0001	YES	5140
+	CN(C)C1=NC(=C2N=CNC2=N1)C	8.8938	7.907	13.6789	-5.7719	0.0001	YES	5141
+	CN(C)C1=NC2=C(C=NN2C)C(=N1)O	9.3996	10.613	14.238	-3.625	0.0001	YES	5146
+	CCCN1C=NC2=C1N=C(N)N=C2O	8.7591	12.011	13.5299	-1.5189	0.0001	YES	5151
+	CNC1=NC2=C(N1)N(C)C(=O)N(C)C2=O	12.7321	14.886	17.9223	-3.0363	0.0001	YES	5157
+	CN1C(=O)N(C)C2=C(N=C(CN)N2)C1=O	11.6391	15.721	16.7139	-0.9929	0.0001	YES	5158
+	CN1N=CC2=C1N=C(NCCO)N=C2O	9.7589	16.237	14.6352	1.6018	0.0001	YES	5159
+	CSC1=NC(=C2NN=CC2=N1)N(C)C	8.3986	11.453	13.1314	-1.6784	0.0001	YES	5164
+	CCSC1=C2N=CN(C)C2=NC(=N1)N	8.5401	8.097	13.2878	-5.1908	0.0001	YES	5171
+	NCCC1=CC=C(N)C=C1	4.0379	9.542	8.3106	1.2314	0	YES	5177
+	COC1=C(N)C=C(N)C(=C1)C	5.41	10.358	9.8275	0.5305	0	YES	5186
+	OCCNCC1=CC=CC=N1	3.9597	13.069	8.2241	4.8449	0	YES	5187
+	NNC[CH](O)C1=CC=CC=C1	5.9974	12.907	10.4768	2.4302	0	YES	5189
+	N#CCCOCCSCCC#N	4.2907	11.432	8.59	2.842	0.0001	YES	5191
+	NCCNC(=O)CC1=CC=CS1	6.6782	12.833	11.2294	1.6036	0	YES	5192
+	CC1(C)CC(=O)N2CCN=C2S1	4.4749	10.886	8.7937	2.0923	0.0001	YES	5193
+	CCOCC1=C(O)N=C(C)N=C1	4.6784	11.24	9.0186	2.2214	0	YES	5198
+	CCOC1=NC(=NC=C1)OCC	5.0904	5.824	9.4741	-3.6501	0	YES	5199
+	O=C(CCC(=O)N1CC1)N2CC2	4.8077	10.793	9.1616	1.6314	0	YES	5206
+	C[C]1(CCC=C)NC(=O)NC1=O	6.4598	8.317	10.9881	-2.6711	0	YES	5209
+	CC[CH](C)C1C(=O)NC(=S)NC1=O	5.1027	8.567	9.4877	-0.9207	0.0001	YES	5213
+	CC[C]1(C)C(=O)NC(=O)N(C)C1=O	7.0203	12.224	11.6077	0.6163	0	YES	5227
+	CCCCC1C(=O)NC(=O)NC1=O	7.6563	12.442	12.3108	0.1312	0	YES	5230
+	CS(=O)(=O)NC1=CC(=CC=C1)NS(C)(=O)=O	8.4377	9.599	13.1747	-3.5757	0.0001	YES	5239
+	OC(=O)CCC(=O)NNC(=O)CCC(O)=O	10.7792	19.631	15.7633	3.8677	0	YES	5243
+	CC1=C(SC(=C1C)C(=O)NN)C(=O)NN	10.3572	16.777	15.2967	1.4803	0.0001	YES	5252
+	CCCCSC1=C2N=NNC2=NC(=N1)N	8.9712	9.578	13.7645	-4.1865	0.0001	YES	5273
+	CC(=O)C1=CCCCC1	0.7391	4.302	4.6636	-0.3616	0	YES	5277
+	CCC1=CC(=O)CCC1	0.7391	4.302	4.6636	-0.3616	0	YES	5281
+	CC[C](C)(OC(C)=O)C#C	1.9746	4.048	6.0295	-1.9815	0.0001	YES	5287
+	CC(=O)[CH]1CCCCC1=O	1.2648	7.463	5.2447	2.2183	0	YES	5293
+	COC1=CC[CH](CC1)C=O	0.8121	4.996	4.7444	0.2516	0	YES	5302
+	CC1(C)CC(=O)CC(=O)C1	1.5049	7.463	5.5103	1.9527	0	YES	5303
+	CCC[CH](OC(C)=O)C#C	1.981	4.048	6.0365	-1.9885	0.0001	YES	5305
+	O=C1CCCC2(C1)OCCO2	2.5559	7.81	6.6721	1.1379	0	YES	5324
+	OC(=O)CCCCC=CC(O)=O	4.2444	11.103	8.5388	2.5642	0	YES	5329
+	CCCCC(=CC(O)=O)C(O)=O	6.0504	11.305	10.5354	0.7696	0	YES	5332
+	CC(=C)C(OC(C)=O)OC(C)=O	4.0419	6.066	8.3149	-2.2489	0	YES	5337
+	CN(C)CC1=CC=C(C)O1	3.9069	5.488	8.1657	-2.6777	0	YES	5352
+	CC1=CC=C(C)N1CCO	2.4806	7.943	6.5889	1.3541	0	YES	5354
+	N#CCCOC[CH]1CCCO1	1.9894	9.141	6.0459	3.0951	0.0001	YES	5357
+	CCC1(CC)CC(=O)NC1=O	3.8919	7.104	8.1491	-1.0451	0	YES	5359
+	C=CCOC(=O)CCN1CC1	3.0459	7.175	7.2138	-0.0388	0	YES	5371
+	CC(=CC1CCCC1)[N+]([O-])=O	0.7377	3.583	4.6621	-1.0791	0	YES	5372
+	CCCC(=O)N1CCCC1=O	2.914	6.886	7.0681	-0.1821	0	YES	5373
+	OC(=O)CCC(=O)N1CCOCC1	4.4279	14.438	8.7417	5.6963	0	YES	5388
+	CCOC(=O)[CH](NC(C)=O)C(C)=O	5.0393	11.983	9.4177	2.5653	0	YES	5391
+	CC(CCC(O)=O)(CCC(O)=O)[N+]([O-])=O	7.5894	14.018	12.2368	1.7812	0.0001	YES	5397
+	CCOCC1=C(N)N=C(C)N=C1	4.3199	10.71	8.6223	2.0877	0	YES	5406
+	NC1=NC=NC(=C1N)N2CCOCC2	9.0291	16.401	13.8285	2.5725	0.0001	YES	5416
+	CC(C)NC(=S)NC1=C(N)N=C(O)N=C1O	11.5378	21.156	16.6019	4.5541	0.0001	YES	5420
+	CCC[C]1(NC(=O)NC1=O)C=NNC(N)=O	12.8256	19.389	18.0256	1.3634	0.0001	YES	5421
+	CCCCN1N=NC2=C1N=C(N)N=C2N	8.9628	11.754	13.7552	-2.0012	0.0001	YES	5423
+	CCCC(=C)C1CC1	-0.7615	0.682	3.0047	-2.3227	0	YES	5429
+	CC(C)N1C[CH](C)C(=O)NC1=S	3.7181	8.593	7.957	0.636	0	YES	5436
+	CC(C)CN1CCC(=O)NC1=O	5.7685	9.271	10.2238	-0.9528	0	YES	5448
+	CSCC[CH](NCCC#N)C(O)=O	7.8599	13.592	12.5358	1.0562	0.0001	YES	5449
+	NC(=O)N[CH]1CCCC[CH]1C(O)=O	6.8219	13.967	11.3883	2.5787	0	YES	5453
+	CCOC(=O)[CH](C)NC(=O)N1CC1	6.1883	9.845	10.6879	-0.8429	0	YES	5454
+	COCCN=C1SSC(=O)N1CCOC	5.8648	10.517	10.3302	0.1868	0.0001	YES	5455
+	NC(=O)OC1CCC(CC1)OC(N)=O	8.3009	10.213	13.0234	-2.8104	0	YES	5458
+	OCC[CH]1NC(=O)[CH](CCO)NC1=O	7.9933	14.147	12.6833	1.4637	0	YES	5460
+	CCCCCCSC1=NNC(=S)S1	2.693	6.024	6.8237	-0.7997	0.0001	YES	5464
+	CN(C)C1=CC=NC(=N1)N(C)C	6.616	5.582	11.1607	-5.5787	0	YES	5468
+	CN1CN[CH]2[CH]1C(=O)N(C)C(=O)N2C	10.3047	10.427	15.2387	-4.8117	0.0001	YES	5469
+	O=NN1CCN(N=O)[CH]2CCCC[CH]12	6.3373	10.336	10.8526	-0.5166	0.0001	YES	5470
+	CC(=N)NC(=O)OCCOC(=O)NC(C)=N	10.2944	12.466	15.2273	-2.7613	0	YES	5472
+	CCOC1=CCCCC1	0.0657	1.839	3.9191	-2.0801	0	YES	5484
+	OCCC1=CCCCC1	0.2384	5.048	4.11	0.938	0	YES	5487
+	C[CH]1CCCC(=O)CC1	0.0562	4.045	3.9086	0.1364	0	YES	5488
+	CC1(C)CCCCC1=O	0.0807	4.045	3.9358	0.1092	0	YES	5489
+	C[CH]1CCC[CH]1C(C)=O	-0.4792	4.045	3.3167	0.7283	0	YES	5493
+	CC(C)C1OCC=CCO1	0.6451	4.092	4.5597	-0.4677	0	YES	5504
+	CC(=O)OC1CCCCC1	1.7597	3.496	5.7919	-2.2959	0	YES	5509
+	CC(C)CC(=O)OCC=C	1.9864	3.268	6.0426	-2.7746	0	YES	5513
+	CCOC(=O)C1CCCC1	0.7847	3.496	4.714	-1.218	0	YES	5515
+	CCCCOC(=O)C(C)=C	1.0985	3.47	5.061	-1.591	0	YES	5518
+	CCCC(=O)C(=O)CCC	1.464	6.213	5.465	0.748	0	YES	5522
+	CC(C)C(=O)C(=O)C(C)C	1.3471	6.213	5.3358	0.8772	0	YES	5523
+	CCCC[CH]1CCC(=O)O1	1.778	3.496	5.8122	-2.3162	0	YES	5527
+	CC(C)CC(C)=CC(O)=O	2.1878	5.78	6.2652	-0.4852	0	YES	5528
+	C1CC[CH]2OCOC[CH]2C1	1.1099	4.393	5.0736	-0.6806	0	YES	5529
+	CCCC(=O)CC(=O)CC	1.464	7.108	5.465	1.643	0	YES	5531
+	CCCCCC(=O)OC=C	2.0449	2.441	6.1072	-3.6662	0	YES	5532
+	CC(=O)C1(O)CCCCC1	2.7815	4.851	6.9216	-2.0706	0	YES	5535
+	C=COCCCCOC=C	0.6757	2.983	4.5936	-1.6106	0	YES	5541
+	CC(C)OC(=S)SSC(=S)OC(C)C	0.4304	6.674	4.3223	2.3517	0.0001	YES	5544
+	CCOC(=O)C(C)(C)C(C)=O	1.3079	6.559	5.2924	1.2666	0	YES	5556
+	CCC(C)(CC(O)=O)CC(O)=O	5.7982	10.775	10.2566	0.5184	0	YES	5565
+	C[CH](CC[CH](C)C(O)=O)C(O)=O	5.3491	10.775	9.7601	1.0149	0	YES	5568
+	CCOC(=O)C(C)(C)OC(C)=O	2.8732	5.161	7.023	-1.862	0	YES	5570
+	CCOC(=O)C(C)C(=O)OCC	3.5613	6.01	7.7836	-1.7736	0	YES	5573
+	COC(=O)CCSCCC(=O)OC	4.6639	8.105	9.0026	-0.8976	0	YES	5585
+	CCCOC(=O)O[CH](C)C(=O)OC	5.9634	4.611	10.4392	-5.8282	0	YES	5587
+	O[CH]1COCO[CH]1[CH]2OCOC[CH]2O	4.4631	14.376	8.7806	5.5954	0.0001	YES	5590
+	OC[CH](O)[CH]1OCO[CH]2COCO[CH]12	5.5044	14.376	9.9318	4.4442	0.0001	YES	5595
+	OC[CH](O)[CH](O)[CH](O)[CH]1OC(=O)[CH](O)[CH]1O	12.856	11.488	18.0592	-6.5712	0.0001	YES	5599
+	CC(C)C=NC=C(C)C	0.5591	1.312	4.4646	-3.1526	0	YES	5604
+	CCCCCCCC#N	0.7964	3.777	4.7269	-0.9499	0.0001	YES	5605
+	NCCC1=CCCCC1	1.356	4.599	5.3456	-0.7466	0	YES	5609
+	CC(=O)NC1CCCCC1	2.7418	7.351	6.8776	0.4734	0	YES	5617
+	C[N+](C)(C)CC1=CC=CO1	7.0766	13.674	11.6699	2.0041	0	YES	5620
+	CN(C)CCC(=O)C1CC1	2.6833	7.597	6.813	0.784	0	YES	5622
+	CCOC(=O)N1CCCCC1	2.4011	6.583	6.501	0.082	0	YES	5632
+	CC1(C)OC(=O)C[CH]1CCN	3.9541	7.484	8.2178	-0.7338	0	YES	5639
+	CC[CH]1CCC[C]1(N)C(O)=O	4.1692	8.567	8.4557	0.1113	0	YES	5647
+	CC(=O)CCN1CCOCC1	2.7666	9.65	6.9051	2.7449	0	YES	5651
+	CCOC(=O)C(=O)N(CC)CC	4.1778	8.75	8.4652	0.2848	0	YES	5658
+	C[CH]1CCC[C](O)(C1)C[N+]([O-])=O	2.4563	8.307	6.562	1.745	0.0001	YES	5662
+	CCC(CC)(NC(C)=O)C(O)=O	5.8053	10.947	10.2645	0.6825	0	YES	5663
+	CCC[C](C)(NC(C)=O)C(O)=O	5.5466	10.947	9.9784	0.9686	0	YES	5665
+	CCOC(=O)[CH]1C[CH](O)CN1C	5.4824	10.184	9.9075	0.2765	0	YES	5667
+	CCCC[CH](C(=O)OCC)[N+]([O-])=O	2.5578	6.384	6.6743	-0.2903	0	YES	5669
+	CCCOC(=O)CC[CH](N)C(O)=O	5.7777	11.08	10.2339	0.8461	0	YES	5673
+	COC(=O)CCNCCC(=O)OC	6.5327	9.78	11.0686	-1.2886	0	YES	5674
+	CSCC[CH](NCCC(O)=O)C(O)=O	9.1374	15.339	13.9482	1.3908	0	YES	5677
+	CC(C)(CO)N(CC(O)=O)CC(O)=O	9.487	16.162	14.3347	1.8273	0	YES	5678
+	CNCC1=CC=C(CNC)N1	7.1384	12.249	11.7383	0.5107	0	YES	5682
+	CCCCN(CCC#N)C(N)=O	6.5954	11.644	11.138	0.506	0.0001	YES	5685
+	C=CCNC(=S)NN1CCOCC1	4.9755	10.202	9.3471	0.8549	0.0001	YES	5686
+	NCC(=O)NC1CCCCC1	4.6225	10.038	8.9568	1.0812	0	YES	5709
+	CN(C)C(=O)C1CCNCC1	5.5963	10.9	10.0334	0.8666	0	YES	5713
+	O[CH](CN1CC1)[CH](O)CN2CC2	7.9585	13.959	12.6449	1.3141	0.0001	YES	5725
+	CN(C[CH](O)[CH](O)CN(C)C(S)=S)C(S)=S	6.6643	11.193	11.2141	-0.0211	0.0001	YES	5730
+	CC(C)NC(=O)CC[CH](N)C(O)=O	7.6763	14.936	12.3329	2.6031	0	YES	5732
+	C[CH](C(C)=O)C(C)(C)C	0.0595	3.69	3.9122	-0.2222	0	YES	5759
+	CC(C)CC(=O)C(C)C	0.0834	3.69	3.9387	-0.2487	0	YES	5761
+	CC1CCC(C)(O)CC1	1.5268	5.064	5.5344	-0.4704	0	YES	5765
+	C[CH]1C[CH](C)C[CH](O)C1	0.9395	5.064	4.8851	0.1789	0	YES	5775
+	CCCCC(=O)C(C)C	0.1418	3.69	4.0033	-0.3133	0	YES	5776
+	CCCC[CH](CC)C=O	-0.8273	3.431	2.9319	0.4991	0	YES	5782
+	CCCCC(=O)CCC	0.2003	3.69	4.0679	-0.3779	0	YES	5783
+	CCC(=O)OCC(C)(C)C	1.8214	3.141	5.8602	-2.7192	0	YES	5793
+	CCOC(=O)CC(C)(C)C	0.8464	3.141	4.7823	-1.6413	0	YES	5794
+	CC(C)COC(=O)C(C)C	0.6737	3.141	4.5913	-1.4503	0	YES	5798
+	CCC(=O)OCCC(C)C	1.7072	3.141	5.7338	-2.5928	0	YES	5804
+	C[CH](O)C1(O)CCCCC1	3.8615	6.5	8.1155	-1.6155	0	YES	5816
+	OCC1CCC(CO)CC1	1.2006	6.5	5.1738	1.3262	0	YES	5824
+	CCCCCSCCC(O)=O	2.9825	7.618	7.1438	0.4742	0	YES	5827
+	COC(=O)[CH](C)CSC(C)C	1.7524	5.236	5.7838	-0.5478	0	YES	5830
+	CCO[CH]1CC[CH](OCC)O1	2.6298	6.991	6.7538	0.2372	0	YES	5837
+	CC(C)C(O)(C(C)C)C(O)=O	4.4176	6.33	8.7303	-2.4003	0	YES	5839
+	CCOCCOCCC(=O)OC	2.9463	7.25	7.1037	0.1463	0	YES	5847
+	CCNC1CCCCC1	1.8436	4.397	5.8847	-1.4877	0	YES	5864
+	CCC[CH]1CCCCN1	0.7743	4.397	4.7026	-0.3056	0	YES	5865
+	NC1CCCCCCC1	0.8113	4.614	4.7434	-0.1294	0	YES	5867
+	C1CC[N+]2(C1)CCCC2	6.2503	12.799	10.7565	2.0425	0	YES	5873
+	CC(C)N(C(C)C)C(C)=O	1.4045	6.777	5.3992	1.3778	0	YES	5881
+	CC[CH](C)NC(=O)C(C)C	2.4926	6.996	6.6022	0.3938	0	YES	5884
+	CC(C)(O)[CH]1CCCCN1	3.4757	8.833	7.6891	1.1439	0	YES	5885
+	CCN(CC)C[CH](O)C=C	4.0485	8.387	8.3222	0.0648	0	YES	5887
+	CC(C)C(C(C)C)C(N)=O	1.4045	7.213	5.3992	1.8138	0	YES	5889
+	CC[C]1(C)NC(C)(C)CO1	2.0687	5.151	6.1336	-0.9826	0	YES	5893
+	CCN(CC)CCC(C)=O	1.887	7.24	5.9326	1.3074	0	YES	5894
+	CCCCN1CCOCC1	1.5029	6.233	5.508	0.725	0	YES	5895
+	CC[CH](C)[CH](CC)C(N)=O	1.3593	7.213	5.3493	1.8637	0	YES	5899
+	CCN(CC)CCC(=O)OC	4.2546	6.693	8.5501	-1.8571	0	YES	5903
+	CCOC(=O)CCCCCN	2.6713	7.128	6.7997	0.3283	0	YES	5904
+	CC(C)CCNC(=O)[CH](C)O	4.7689	7.801	9.1187	-1.3177	0	YES	5906
+	CCCCCC[CH](C)[N+]([O-])=O	-0.2713	3.514	3.5466	-0.0326	0	YES	5907
+	CCCCOC(=O)NC(C)C	3.2796	6.446	7.4722	-1.0262	0	YES	5915
+	CCN(CC)C(=O)OC(C)C	4.1961	6.227	8.4855	-2.2585	0	YES	5916
+	CCCCNC(=O)OC(C)C	4.6201	6.446	8.9542	-2.5082	0	YES	5928
+	NS(=O)(=O)CCC1CCCCC1	1.1589	5.169	5.1277	0.0413	0.0001	YES	5930
+	CCCCCC[CH](O)C[N+]([O-])=O	2.0963	7.951	6.1641	1.7869	0	YES	5932
+	CCOC(=O)C[CH](O)CN(C)C	5.6233	11.128	10.0632	1.0648	0	YES	5934
+	CC(C)CCNC(=O)OCCO	5.3832	10.883	9.7978	1.0852	0	YES	5935
+	CCCCCCCSC(N)=S	1.1358	3.876	5.1022	-1.2262	0	YES	5938
+	CC(C)C(=NNC(N)=O)C(C)C	5.4933	8.272	9.9195	-1.6475	0	YES	5939
+	CCN(CC)CNC(=O)NC(C)=O	8.6111	10.184	13.3664	-3.1824	0	YES	5943
+	CC(C)CC(C)(C)C	-1.0661	-0.479	2.6679	-3.1469	0	YES	5952
+	CC1(C)CNC(C)(C)CN1	3.9281	8.166	8.1892	-0.0232	0	YES	5953
+	CC[CH](C)N(N=O)[CH](C)CC	2.8899	4.947	7.0414	-2.0944	0	YES	5956
+	CCC(CC)C(=O)NN(C)C	4.0044	9.155	8.2735	0.8815	0	YES	5958
+	CN(C)CCOC(=O)CCCN	5.1603	10.68	9.5513	1.1287	0	YES	5970
+	C[CH](CN)CC[C](C)(O)C(N)=O	6.268	12.008	10.776	1.232	0	YES	5971
+	CC1CCN(CC1)S(=O)(=O)N(C)C	6.7584	5.991	11.3181	-5.3271	0	YES	5973
+	CC(C)(CO)NCC(C)(C)[N+]([O-])=O	4.1498	11.721	8.4342	3.2868	0.0001	YES	5975
+	CC(C)NC(=N)C(=N)NC(C)C	6.1611	10.857	10.6578	0.1992	0	YES	5977
+	NC(=O)NCCCCCCNC(N)=O	10.1847	19.644	15.106	4.538	0	YES	5979
+	NNC(=O)CCCSCCCC(=O)NN	9.3823	17.807	14.2189	3.5881	0	YES	5980
+	CNC(=N)SCCCCSC(=N)NC	8.2122	15.045	12.9254	2.1196	0.0001	YES	5982
+	CCCC[CH](CC)CO	-0.4971	4.509	3.297	1.212	0	YES	5990
+	CCCC[C](C)(O)CC	1.2739	4.509	5.2549	-0.7459	0	YES	5994
+	CC(C)(O)CCC(C)(C)O	3.3265	6.145	7.5241	-1.3791	0	YES	6001
+	CC(C)[CH](O)C(C)(C)CO	2.2134	6.145	6.2934	-0.1484	0	YES	6002
+	CC[CH](O)C[CH](CC)CO	1.8466	6.145	5.888	0.257	0	YES	6003
+	CCCCOCCOCCS	0.7081	5.83	4.6293	1.2007	0	YES	6007
+	CC(C)CCOC[CH](O)CO	2.5752	8.2	6.6934	1.5066	0	YES	6012
+	CCC(C)(S(=O)(=O)CC)S(=O)(=O)CC	4.4025	8.662	8.7136	-0.0516	0.0001	YES	6019
+	CCS(=O)(=O)OCCCCOS(=O)(=O)CC	7.1072	9.041	11.7038	-2.6628	0.0001	YES	6022
+	OC[CH](O)[CH](O)[CH](O)[CH](O)[CH](O)[CH](O)CO	15.3884	14.767	20.8589	-6.0919	0.0001	YES	6024
+	CCCCSCCCC	-0.0193	2.367	3.8252	-1.4582	0	YES	6026
+	CC[CH](C)N[CH](C)CC	0.7251	4.04	4.6482	-0.6082	0	YES	6030
+	C[N+]1(C)CCCCCC1	5.4968	12.442	9.9234	2.5186	0	YES	6037
+	CC(C)N(CCO)C(C)C	2.5084	8.259	6.6196	1.6394	0	YES	6044
+	C[N+](C)(C)C[CH]1COCCO1	6.7048	16.553	11.2589	5.2941	0	YES	6047
+	OCC[N+]1(CCO)CCOCC1	8.4155	20.372	13.1501	7.2219	0	YES	6052
+	CC(C)(CO)N(CCO)CCO	5.0095	11.133	9.3847	1.7483	0	YES	6054
+	NCCCCCCCCN	2.6979	8.247	6.8291	1.4179	0	YES	6060
+	CC(C)(N)CNC(C)(C)CO	4.9061	12.465	9.2703	3.1947	0	YES	6061
+	OCCN(CCO)N(CCO)CCO	8.2057	14.73	12.9182	1.8118	0	YES	6065
+	NC(=N)NCCCCCCNC(N)=N	10.0393	18.83	14.9453	3.8847	0	YES	6067
+	NNC(=N)SCCCCCCSC(=N)NN	9.6259	20.24	14.4883	5.7517	0.0001	YES	6068
+	CC(C)(N)CNCC(C)(C)N	5.6581	12.016	10.1017	1.9143	0	YES	6072
+	[O-][N+](=O)C1=C2C(=O)NC(=O)C2=CC=C1	7.8851	10.395	12.5637	-2.1687	0.0001	YES	6081
+	[O-][N+](=O)C1=CC2=C(C=C1)C(=O)NC2=O	7.4227	10.395	12.0526	-1.6576	0.0001	YES	6082
+	OC1=NC2=NC3=NC(=NC(=C3N=C2C(=N1)O)O)O	16.6488	30.019	22.2523	7.7667	0.0001	YES	6088
+	OS(=O)(=O)C1=CC2=C(C=C1)C(=O)OC2=O	8.173	11.529	12.882	-1.353	0.0001	YES	6090
+	[O-][N+](=O)C1=CSC2=C1C=CC=C2	3.9922	5.947	8.2601	-2.3131	0.0001	YES	6102
+	O=C1NC(=O)C2=C(O1)C=CC=C2	6.0295	7.17	10.5123	-3.3423	0	YES	6106
+	OC(=O)C(=CC1=CC=CO1)C#N	5.2063	10.541	9.6022	0.9388	0.0001	YES	6107
+	[O-][N+](=O)C1=CC2=C(OCO2)C=C1C=O	5.8379	10.21	10.3005	-0.0905	0.0001	YES	6111
+	OC(=O)C(=O)C1=CC(=CC=C1)[N+]([O-])=O	4.8522	11.77	9.2108	2.5592	0.0001	YES	6112
+	OC(=O)C1=C(C=C(C=C1)[N+]([O-])=O)C(O)=O	7.247	14.065	11.8583	2.2067	0.0001	YES	6114
+	OC1=C2C=CC(=CC2=C(O)N=N1)[N+]([O-])=O	7.3857	16.921	12.0116	4.9094	0.0001	YES	6122
+	N#CC(N=NC1=CC=CN=C1)C#N	7.6619	13.879	12.317	1.562	0.0001	YES	6124
+	C#CC1=CC=CC=C1	0.4458	2.928	4.3394	-1.4114	0.0001	YES	6126
+	[N-]=[N+]=CC(=O)C1=CC=CC=C1	1.8508	4.048	5.8926	-1.8446	0.0001	YES	6132
+	O=CC1=NC2=CC=CC=C2N1	3.9368	9.039	8.1987	0.8403	0	YES	6133
+	O=C(NC#N)C1=CC=CC=C1	5.4822	7.672	9.9073	-2.2353	0.0001	YES	6137
+	[O-][N+]1=C2C=CC=CC2=NC=C1	2.5055	11.545	6.6164	4.9286	0	YES	6138
+	O=C1SC(=S)NN1C2=CC=CC=C2	4.1438	5.439	8.4276	-2.9886	0.0001	YES	6139
+	[O-][N+](=O)C1=CC=C(CC#N)C=C1	4.323	8.012	8.6257	-0.6137	0.0001	YES	6142
+	O=NN1CC2=C(C=CC=C2)C1=O	4.0467	9.658	8.3202	1.3378	0	YES	6146
+	[O-][N+]1=C2C=CC=CC2=[N+]([O-])C=C1	1.7079	16.545	5.7346	10.8104	0.0001	YES	6149
+	CC1=C(C=C(C=C1[N+]([O-])=O)C(O)=O)[N+]([O-])=O	6.8386	11.73	11.4068	0.3232	0.0001	YES	6168
+	OC(=O)CC1=C(C=C(C=C1)[N+]([O-])=O)[N+]([O-])=O	5.234	12.162	9.6329	2.5291	0.0001	YES	6169
+	COC(=O)C1=CC(=CC(=C1)[N+]([O-])=O)[N+]([O-])=O	5.2355	9.268	9.6346	-0.3666	0.0001	YES	6170
+	[O-][N+](=O)C1=CC=C(O1)C=NN2CC(=O)NC2=O	11.2206	11.876	16.2513	-4.3753	0.0001	YES	6182
+	OC1(C(=O)NC(=O)NC1=O)C2(O)C(=O)NC(=O)NC2=O	20.617	26.428	26.6393	-0.2113	0.0001	YES	6183
+	C#CCSC1=C2N=CNC2=NC=N1	7.322	10.309	11.9412	-1.6322	0.0001	YES	6184
+	OC1=CC(=C2C(=O)COC2=C1)O	5.8833	10.73	10.3507	0.3793	0	YES	6205
+	OC(=O)C1=C(C=CC=C1)C(O)=O	5.5143	11.662	9.9428	1.7192	0	YES	6206
+	OC(=O)C(=CC1=CC=CO1)C(O)=O	6.3483	13.219	10.8647	2.3543	0	YES	6212
+	S1C=CC2=CC=CC=C12	1.2428	3.544	5.2205	-1.6765	0.0001	YES	6214
+	N1C=CC2=CC=CC=C12	1.7795	6.053	5.8138	0.2392	0	YES	6215
+	O=C1NCC2=C1C=CC=C2	2.9971	8.75	7.1599	1.5901	0	YES	6217
+	OC1=CNC2=C1C=CC=C2	4.8031	10.035	9.1565	0.8785	0	YES	6220
+	O=C1CSC2=C(N1)C=CC=C2	3.7225	10.224	7.9619	2.2621	0	YES	6223
+	CC1=C(SC#N)C=CC(=C1)O	5.3035	8.996	9.7097	-0.7137	0.0001	YES	6227
+	O=C1CSC(=S)N1CC2=CC=CS2	2.5961	8.6	6.7166	1.8834	0.0001	YES	6230
+	[O-][N+](=O)C=CC1=CC=CC=C1	2.1341	5.458	6.2058	-0.7478	0	YES	6234
+	[O-][N+](=O)C(=C)C1=CC=CC=C1	2.1628	5.458	6.2375	-0.7795	0	YES	6235
+	[O-][N+](=O)CC(=O)C1=CC=CC=C1	3.1186	8.251	7.2942	0.9568	0	YES	6242
+	NC(=O)C1=CC2=C(OCO2)C=C1	6.3235	11.59	10.8373	0.7527	0	YES	6247
+	OC1=CC=C(C=C1)C=C[N+]([O-])=O	2.3442	9.441	6.438	3.003	0	YES	6250
+	O=C1NC(=O)[CH]2[CH]3O[CH](C=C3)[CH]12	5.5036	10.827	9.9309	0.8961	0.0001	YES	6253
+	OC(=O)CC1=CC=C(C=C1)[N+]([O-])=O	3.5014	9.759	7.7174	2.0416	0	YES	6261
+	OC(=O)CC1=C(C=CC=C1)[N+]([O-])=O	3.5014	9.759	7.7174	2.0416	0	YES	6265
+	CC(=O)C1=CC(=C(O)C=C1)[N+]([O-])=O	5.3073	7.896	9.7139	-1.8179	0	YES	6268
+	CC1=C(C=C(C=C1)C(O)=O)[N+]([O-])=O	5.2202	9.326	9.6176	-0.2916	0	YES	6272
+	COC1=CC=CC(=C1[N+]([O-])=O)C(O)=O	5.7834	10.597	10.2402	0.3568	0	YES	6273
+	CC(=O)C1=CC(=C(O)C=C1O)[N+]([O-])=O	6.9239	8.777	11.5011	-2.7241	0.0001	YES	6275
+	O[CH](C(O)=O)C1=CC(=CC=C1)[N+]([O-])=O	6.9072	10.565	11.4826	-0.9176	0.0001	YES	6278
+	N=C1NN=C(O1)C2=CC=CC=C2	5.0473	9.719	9.4264	0.2926	0	YES	6295
+	CN1C=NC2=C1C=C(C=C2)[N+]([O-])=O	5.3575	7.51	9.7694	-2.2594	0.0001	YES	6297
+	NC1=CC2=C(O)N=NC(=C2C=C1)O	10.1836	17.971	15.1048	2.8662	0.0001	YES	6298
+	[O-][N+](=O)C1=CC(=C(C=C1)N2CC2)[N+]([O-])=O	5.8392	7.889	10.3019	-2.4129	0.0001	YES	6305
+	OC1=C[N+](=NO1)C2=CC=C(C=C2)[N+]([O-])=O	11.9028	19.463	17.0055	2.4575	0.0001	YES	6306
+	[O-][N+](=O)C1=CC=C(O1)C=NN2CCSC2=O	8.4536	9.196	13.1922	-3.9962	0.0001	YES	6307
+	OC(=O)CNC1=C(C=C(C=C1)[N+]([O-])=O)[N+]([O-])=O	8.147	12.676	12.8533	-0.1773	0.0001	YES	6313
+	[O-][N+](=O)OCCOC1=C(C=C(C=C1)[N+]([O-])=O)[N+]([O-])=O	7.1839	10.752	11.7885	-1.0365	0.0001	YES	6317
+	C1=CC=CC=CC=C1	0.3131	1.206	4.1927	-2.9867	0	YES	6323
+	C=NC1=CC=C(C=C1)N=C	3.0406	3.559	7.208	-3.649	0	YES	6330
+	NC(=O)C1=C(C=CC=C1)C(N)=O	6.2735	11.842	10.782	1.06	0	YES	6340
+	CN1C(=O)C(=C2SSC=C12)NC(C)=O	7.4753	10.472	12.1106	-1.6386	0.0001	YES	6350
+	CC(=O)NC1=CC=C(C=C1)[N+]([O-])=O	5.2857	10.613	9.6901	0.9229	0.0001	YES	6353
+	O=C1CCC(=O)N2N1C(=O)CCC2=O	6.3588	15.31	10.8764	4.4336	0	YES	6366
+	N[CH](C(O)=O)C1=CC=C(C=C1)[N+]([O-])=O	6.5971	12.446	11.1398	1.3062	0.0001	YES	6367
+	COC(=O)C1=CC(=NC=N1)C(=O)OC	6.6868	9.917	11.239	-1.322	0	YES	6373
+	OS(=O)(=O)C1=CC=C(O1)C=NN2CCOC2=O	9.7321	14.413	14.6057	-0.1927	0.0001	YES	6382
+	CC1=CC=C2NC(=N)SC2=C1	4.6226	8.873	8.957	-0.084	0	YES	6383
+	C(C1=NN=NN1)C2=CC=CC=C2	4.6303	7.264	8.9654	-1.7014	0.0001	YES	6389
+	NC(=N)NC1=NC2=CC=CC=C2O1	8.984	14.785	13.7786	1.0064	0.0001	YES	6394
+	CC(=O)CSC1=C2N=CNC2=NC=N1	8.1737	12.818	12.8828	-0.0648	0.0001	YES	6399
+	CC1=NC2=NC(=NC(=C2N=C1C)O)O	10.0849	17.69	14.9957	2.6943	0.0001	YES	6405
+	COC(=O)CSC1=C2N=CNC2=NC=N1	8.7641	12.271	13.5355	-1.2645	0.0001	YES	6408
+	NC(=O)NN=CC1=CC=CC(=C1)[N+]([O-])=O	7.5399	12.507	12.1821	0.3249	0.0001	YES	6412
+	NC(=O)NN=CC1=CC=C(C=C1)[N+]([O-])=O	7.4528	12.507	12.0858	0.4212	0.0001	YES	6413
+	COC1=NC=NC2=C1N=CN2CC(O)=O	9.863	13.77	14.7504	-0.9804	0.0001	YES	6414
+	NC(=S)NNC(=O)C1=CC(=CC=C1)[N+]([O-])=O	7.8995	14.777	12.5797	2.1973	0.0001	YES	6416
+	NC(=S)NN=CC1=C(O)C=C(C=C1)[N+]([O-])=O	7.5778	13.854	12.224	1.63	0.0001	YES	6419
+	[O-][N+](=O)C1=CC=C(O1)C=NN2CCNC2=O	10.3224	12.181	15.2583	-3.0773	0.0001	YES	6420
+	CN1C(=O)N(C)C2=C(N=C(N2)C(O)=O)C1=O	12.8958	16.471	18.1032	-1.6322	0.0001	YES	6423
+	CC(=NNC1=CC=C(C=N1)[N+]([O-])=O)C(O)=O	8.7565	14.286	13.5271	0.7589	0.0001	YES	6424
+	NC(=N)SCC1=C(C=C(C=C1)[N+]([O-])=O)[N+]([O-])=O	6.7357	14.516	11.293	3.223	0.0001	YES	6426
+	N#CCCSC1=NN=C(SCCC#N)S1	7.1858	15.396	11.7906	3.6054	0.0002	YES	6431
+	OC(=O)CCSN=NC1=NC2=C(O)N=CN=C2N1	10.8171	20.46	15.8052	4.6548	0.0001	YES	6433
+	CN1C=NC(=C1SSC2=C(N=CN2C)[N+]([O-])=O)[N+]([O-])=O	11.1302	12.777	16.1513	-3.3743	0.0001	YES	6434
+	C1CN=C(N1)SC2=C3N=CNC3=NC=N2	10.248	14.83	15.176	-0.346	0.0001	YES	6435
+	O1[CH]2C=CC=CC=C[CH]12	1.2454	3.883	5.2233	-1.3403	0.0001	YES	6441
+	CC1=C(C=CC=C1)C(O)=O	3.4875	6.921	7.7021	-0.7811	0	YES	6444
+	CC(=O)C1=CC=C(O)C=C1	3.7795	8.991	8.0248	0.9662	0	YES	6449
+	CC(=O)C1=C(O)C=CC=C1	3.7795	5.889	8.0248	-2.1358	0	YES	6464
+	O=C1OC(=O)C2=C1CCCC2	2.4673	5.125	6.5741	-1.4491	0	YES	6485
+	COC1=CC(=CC=C1)C(O)=O	4.165	8.193	8.451	-0.258	0	YES	6494
+	COC1=CC(=CC=C1O)C(O)=O	5.7815	12.176	10.2382	1.9378	0	YES	6516
+	CC(=O)[CH]1C(=O)OC(=CC1=O)C	5.204	9.762	9.5997	0.1623	0	YES	6517
+	COC1=C(O)C(=CC(=C1)C=O)O	6.6469	14.066	11.1948	2.8712	0	YES	6519
+	COC(=O)CC(=O)C1=CC=CO1	3.6193	7.633	7.8477	-0.2147	0	YES	6520
+	OC(=O)COC1=C(O)C=CC=C1	5.1329	11.757	9.5211	2.2359	0	YES	6523
+	OC(=O)C(CC1=CC=CS1)C(O)=O	6.1013	12.625	10.5916	2.0334	0	YES	6528
+	COC1=C(C=C(C=O)C=C1)S(O)(=O)=O	6.6958	12.431	11.2489	1.1821	0	YES	6530
+	CC=NC1=CC=CC=C1	1.4941	2.79	5.4982	-2.7082	0	YES	6537
+	NC(=O)CC1=CC=CC=C1	3.1783	9.044	7.3602	1.6838	0	YES	6540
+	CC(=O)NC1=CC=CC=C1	3.845	8.21	8.0973	0.1127	0	YES	6547
+	SCC(=O)NC1=CC=CC=C1	4.4359	9.66	8.7505	0.9095	0	YES	6561
+	COC1=C(NC(S)=S)C=CC=C1	2.0248	5.58	6.085	-0.505	0	YES	6563
+	COC(=O)C1=C(N)C=CC=C1	4.0114	7.91	8.2812	-0.3712	0	YES	6570
+	NC1=CC=C(CC(O)=O)C=C1	5.6601	10.807	10.104	0.703	0	YES	6583
+	CC1=C(C(=CC=C1)C)[N+]([O-])=O	1.5032	4.587	5.5084	-0.9214	0	YES	6585
+	COC(=O)NC1=CC=CC=C1	4.4354	7.662	8.7499	-1.0879	0	YES	6600
+	CC(=O)OCC1=NC=CC=C1	4.0439	7.733	8.3171	-0.5841	0	YES	6606
+	OC(=O)CNC1=CC=C(O)C=C1	7.4555	13.19	12.0888	1.1012	0	YES	6619
+	O[CH](C[N+]([O-])=O)C1=CC=CC=C1	3.1937	9.783	7.3772	2.4058	0	YES	6628
+	CCC(=O)OCN1C(=O)C=CC1=O	6.3879	9.057	10.9086	-1.8516	0	YES	6646
+	CC(C)C(=O)C1=CC=C(O1)[N+]([O-])=O	4.1224	7.167	8.404	-1.237	0	YES	6648
+	CC1=CC(=C(CC#N)S1)C	3.1082	5.788	7.2828	-1.4948	0.0001	YES	6665
+	C1CN=C(C1)C2=CC=CS2	2.103	3.783	6.1714	-2.3884	0.0001	YES	6666
+	CC1=CC=C(NC(S)=S)C=C1	1.4345	4.309	5.4324	-1.1234	0	YES	6671
+	CC1=CC=C2NC(=N)NC2=C1	6.6456	10.447	11.1934	-0.7464	0	YES	6672
+	[N-]=[N+]=NCCC1=CC=CC=C1	1.768	4.721	5.8011	-1.0801	0.0001	YES	6675
+	NC1=C(NCC#N)C=CC=C1	6.9301	12.213	11.5079	0.7051	0.0001	YES	6677
+	C1CN=C(N1)C2=CC=CN=C2	4.8867	10.292	9.2489	1.0431	0	YES	6678
+	CC1=NC2=C(C=CC=C2)N1N	5.2182	9.26	9.6154	-0.3554	0	YES	6679
+	NC1=CC2=C(NCC(=O)N2)C=C1	8.0989	13.951	12.8001	1.1509	0	YES	6685
+	NC(=S)NNC(=O)C1=CC=CC=C1	6.3717	12.374	10.8906	1.4834	0.0001	YES	6687
+	NC(=S)NN=CC1=CC=C(O)C=C1	6.1371	11.45	10.6312	0.8188	0.0001	YES	6689
+	NC(=S)NN=CC=CC1=CC=CO1	4.402	7.606	8.7131	-1.1071	0.0001	YES	6691
+	NC(=O)NN=CC1=C(O)C=CC=C1	8.494	14.086	13.2369	0.8491	0	YES	6694
+	CC1=C(NC(=O)C=NO)C=CC=N1	6.8813	13.971	11.454	2.517	0.0001	YES	6696
+	NC(=N)SCC1=CC=C(C=C1)[N+]([O-])=O	5.003	12.112	9.3775	2.7345	0.0001	YES	6700
+	NC(=O)NN=CC1=C(O)C=C(O)C=C1	10.9758	18.069	15.9807	2.0883	0	YES	6703
+	COC(=O)NNC1=CC=C(C=C1)[N+]([O-])=O	7.6152	12.444	12.2654	0.1786	0.0001	YES	6705
+	CCOC(=O)NN=CC1=CC=C(O1)[N+]([O-])=O	7.605	10.35	12.2541	-1.9041	0.0001	YES	6707
+	OCCNC1=C(C=C(C=C1)[N+]([O-])=O)[N+]([O-])=O	6.8832	13.161	11.4561	1.7049	0.0001	YES	6708
+	CN1C=NC2=C1N=CN=C2N3CC3	8.2042	10.527	12.9166	-2.3896	0.0001	YES	6715
+	CC1=NC2=C(N=C(N)N=C2)N=C1C	7.5011	9.627	12.1392	-2.5122	0.0001	YES	6716
+	C1CN(CCO1)C2=NC=NC3=NSN=C23	5.1615	11.943	9.5527	2.3903	0.0001	YES	6720
+	OC(=O)CCNC1=C2N=CNC2=NC=N1	10.8056	17.818	15.7924	2.0256	0.0001	YES	6722
+	C1CC1C2=CC=CC=C2	0.4364	2.335	4.3289	-1.9939	0	YES	6733
+	CC1=CC=C(NCC#N)C=C1	4.9034	8.719	9.2673	-0.5483	0.0001	YES	6737
+	OC1=C(C=CC=C1)C2=NCCN2	4.9575	11.391	9.3272	2.0638	0	YES	6744
+	CCOC1=NC2=CC=C(N)C=C2S1	5.1319	10.983	9.52	1.463	0.0001	YES	6751
+	C[N+]1=NOC(=C1C2=CC=CC=C2)O	11.5396	14.406	16.6039	-2.1979	0.0001	YES	6764
+	CC1=CC=C(NC=CC(O)=O)N=C1	7.2755	13.305	11.8898	1.4152	0	YES	6765
+	NC(=O)NC(=O)CC1=CC=CC=C1	6.8434	11.06	11.4121	-0.3521	0	YES	6770
+	NC(=O)SCC(=O)NC1=CC=CC=C1	7.3679	9.987	11.992	-2.005	0	YES	6778
+	O=C1CCN(CC2=CC=CO2)C(=S)N1	4.4264	10.057	8.7401	1.3169	0.0001	YES	6779
+	CN(C(C)=O)C1=CC=C(C=C1)[N+]([O-])=O	5.0812	9.302	9.464	-0.162	0.0001	YES	6780
+	CC(=O)NC1=C(C)C=C(C=C1)[N+]([O-])=O	5.0812	10.57	9.464	1.106	0.0001	YES	6789
+	COC1=CC=C(NC(=O)C=NO)C=C1	7.0757	12.359	11.6689	0.6901	0.0001	YES	6790
+	O=C1CCN(CC2=CC=CO2)C(=O)N1	6.7834	10.733	11.3457	-0.6127	0.0001	YES	6795
+	COC1=C(C=CC=C1)C=NNC(O)=O	7.1312	11.801	11.7303	0.0707	0	YES	6798
+	COC1=C(C=C(NC(C)=O)C=C1)[N+]([O-])=O	5.6716	11.842	10.1166	1.7254	0.0001	YES	6810
+	N[CH](CC1=C(C=CC=C1)[N+]([O-])=O)C(O)=O	6.4511	12.323	10.9784	1.3446	0.0001	YES	6815
+	CC[CH](SC1=C(C=CC=C1)[N+]([O-])=O)[N+]([O-])=O	3.4475	9.205	7.6578	1.5472	0.0001	YES	6823
+	CC(C)C1=C(O)C(=CC(=C1)[N+]([O-])=O)[N+]([O-])=O	5.6588	7.27	10.1025	-2.8325	0.0001	YES	6826
+	CC(C)C1=CC(=C(O)C(=C1)[N+]([O-])=O)[N+]([O-])=O	5.6588	7.27	10.1025	-2.8325	0.0001	YES	6828
+	CCOC(=O)CN1C=NC2=C1N=CN=C2	7.1634	10.873	11.7658	-0.8928	0.0001	YES	6840
+	CC(C)=NNC1=C(C=C(C=C1)[N+]([O-])=O)[N+]([O-])=O	6.2892	8.514	10.7994	-2.2854	0.0001	YES	6847
+	CN1C(=O)N(C)C2=C(N=C(CC(O)=O)N2)C1=O	12.7498	16.86	17.9418	-1.0818	0.0001	YES	6848
+	CC(C)(N=NC1=CC=C(C=C1)[N+]([O-])=O)[N+]([O-])=O	5.451	9.633	9.8728	-0.2398	0.0001	YES	6849
+	CC1=CC2=C(S)N=C(N)N=C2N=C1C	5.7609	8.668	10.2154	-1.5474	0.0001	YES	6852
+	N#CCN(CC#N)CN(CC#N)CC#N	12.5412	18.77	17.7112	1.0588	0.0002	YES	6853
+	OC1=C(CC=C)C=CC=C1	0.8717	6.09	4.8102	1.2798	0	YES	6861
+	C[CH](C=O)C1=CC=CC=C1	0.9263	5.138	4.8705	0.2675	0	YES	6864
+	C1CS[CH](O1)C2=CC=CC=C2	2.5913	6.485	6.7113	-0.2263	0	YES	6877
+	CC(=O)COC1=CC=CC=C1	1.7419	5.818	5.7722	0.0458	0	YES	6881
+	CC(=O)OCC1=CC=CC=C1	2.7169	4.848	6.8501	-2.0021	0	YES	6884
+	C[CH](OC1=CC=CC=C1)C(O)=O	4.7686	7.652	9.1184	-1.4664	0	YES	6909
+	O[CH](CC(O)=O)C1=CC=CC=C1	5.2333	11.668	9.6321	2.0359	0	YES	6928
+	COC1=CC=C(CC(O)=O)C=C1	4.2238	8.582	8.516	0.066	0	YES	6937
+	COC1=CC=C(OC(C)=O)C=C1	3.2488	5.417	7.4381	-2.0211	0	YES	6950
+	CS(=O)(=O)CC(=O)C1=CC=CC=C1	4.3763	9.08	8.6846	0.3954	0	YES	6952
+	COC1=CC(=C(C=C1)C(O)=O)OC	6.3281	9.421	10.8424	-1.4214	0	YES	6956
+	COC(=O)C1=C(O)C=C(C)C=C1O	5.4899	6.182	9.9158	-3.7338	0	YES	6966
+	COC1=C(O)C(=CC(=C1)C=O)OC	6.3281	11.311	10.8424	0.4686	0	YES	6968
+	C[C]12CC[CH](O1)[CH]3[CH]2C(=O)OC3=O	5.223	7.854	9.6207	-1.7667	0.0001	YES	6969
+	COC1=CC(=C(OC)C=C1)C(O)=O	5.5258	9.421	9.9555	-0.5345	0	YES	6971
+	COC1=CC=C(OCC(O)=O)C=C1	5.7891	9.003	10.2466	-1.2436	0	YES	6972
+	COC1=C(O)C(=C(C=C1)C(C)=O)O	6.4424	11.102	10.9687	0.1333	0	YES	6973
+	COC1=C(O)C(=CC(=C1)C(O)=O)OC	8.8971	13.403	13.6825	-0.2795	0	YES	6976
+	COC1=C(O)C(=C(C(C)=O)C(=C1)O)O	9.0113	11.983	13.8088	-1.8258	0	YES	6982
+	C=CCNC1=CC=CC=C1	3.08	5.26	7.2516	-1.9916	0	YES	6985
+	CNC1=C(C=C)C=CC=C1	3.0216	5.67	7.187	-1.517	0	YES	6986
+	CCOC(=N)C1=CC=CC=C1	1.6015	5.558	5.617	-0.059	0	YES	6994
+	CC(=O)NC1=CC(=CC=C1)C	4.238	8.167	8.5317	-0.3647	0	YES	6995
+	CC(=O)NCC1=CC=CC=C1	3.699	8.703	7.9359	0.7671	0	YES	7001
+	C[CH](C(N)=O)C1=CC=CC=C1	3.1368	8.921	7.3143	1.6067	0	YES	7004
+	CCC(=O)CC1=CC=NC=C1	2.3325	8.158	6.4252	1.7328	0	YES	7011
+	CNC(=O)SC1=CC(=CC=C1)C	5.128	6.426	9.5157	-3.0897	0	YES	7022
+	CCOC(=S)NC1=CC=CC=C1	1.9324	6.081	5.9828	0.0982	0	YES	7025
+	OCNC(=O)CC1=CC=CC=C1	4.8276	11.839	9.1835	2.6555	0	YES	7034
+	CN(C)C1=CC(=CC=C1)C(O)=O	5.9176	8.764	10.3886	-1.6246	0	YES	7040
+	CCC1=CC=CC(=C1N)C(O)=O	4.9397	10.251	9.3075	0.9435	0	YES	7046
+	C[CH](C1=CC=C(C)C=C1)[N+]([O-])=O	1.1319	5.303	5.0978	0.2052	0	YES	7047
+	CN(C)C1=CC=C(C=C1)C(O)=O	5.8305	8.764	10.2923	-1.5283	0	YES	7051
+	NCC(=O)OCC1=CC=CC=C1	4.5976	7.536	8.9293	-1.3933	0	YES	7053
+	NC(=O)[CH](CO)C1=CC=CC=C1	4.5736	13.359	8.9028	4.4562	0	YES	7055
+	CCOC1=C(C=CC=C1)C(N)=O	3.5734	9.759	7.797	1.962	0	YES	7065
+	COC(=O)NCC1=CC=CC=C1	4.2893	8.154	8.5885	-0.4345	0	YES	7066
+	NC(=O)OCCC1=CC=CC=C1	4.5976	8.373	8.9293	-0.5563	0	YES	7067
+	CCOC(=O)C1=CC=C(N)C=C1	3.8653	7.788	8.1197	-0.3317	0	YES	7074
+	COC1=CC=C(C=C1)C(C)=NO	3.0012	7.551	7.1645	0.3865	0.0001	YES	7077
+	NC1=CC=C(C=C1)S(=O)(=O)CC=C	5.2047	9.237	9.6004	-0.3634	0	YES	7082
+	CNC(=O)OC1=CC=C(OC)C=C1	7.1367	8.721	11.7364	-3.0154	0	YES	7100
+	CC1=C(N)C=C(OCC(O)=O)C=C1	7.3222	11.184	11.9414	-0.7574	0	YES	7101
+	CCOC(=O)C1=CC=C(C=C1)S(N)(=O)=O	6.2784	8.442	10.7875	-2.3455	0	YES	7116
+	COC1=C(OC)C(=CC(=C1)[N+]([O-])=O)OC	5.9091	8.357	10.3792	-2.0222	0	YES	7120
+	CC1=[N+](C)C2=C(S1)C=CC=C2	7.9224	11.056	12.605	-1.549	0.0001	YES	7125
+	NC(=O)NC(=O)CC1=CC=C(N)C=C1	8.9668	14.511	13.7596	0.7514	0	YES	7138
+	CCOC=NNC(=O)C1=CC=NC=C1	6.1222	12.921	10.6148	2.3062	0	YES	7141
+	NC(=O)SCC(=O)NNC1=CC=CC=C1	9.1071	12.368	13.9147	-1.5467	0	YES	7145
+	N=C1NN=NN1CCC2=CC=CC=C2	5.1216	11.021	9.5086	1.5124	0.0001	YES	7157
+	CN1N=CC2=C(NCC=C)N=CN=C12	7.6802	11.373	12.3372	-0.9642	0.0001	YES	7158
+	N[CH](CC1=CC=CC=C1)C2=NN=NN2	5.8649	11.128	10.3304	0.7976	0.0001	YES	7161
+	CC1=NC(=NC(=C1[N+]([O-])=O)N2CC2)N3CC3	9.715	7.314	14.5868	-7.2728	0.0001	YES	7164
+	[O-][N+](=O)C1=CC=C(NNC(=S)NCC=C)N=C1	8.4858	14.266	13.2279	1.0381	0.0001	YES	7166
+	C[CH](O)[CH](NC1=C2N=CNC2=NC=N1)C(O)=O	14.0991	20.833	19.4335	1.3995	0.0001	YES	7168
+	CC(CSC1=C2N=CNC2=NC=N1)=NNC(N)=S	11.6574	14.642	16.7341	-2.0921	0.0001	YES	7171
+	CC(C)C1=CC=CC=C1	-0.1706	1.979	3.6579	-1.6789	0	YES	7173
+	CC1=CC(=CC(=C1)C)C	0.4555	2.14	4.35	-2.21	0	YES	7174
+	CCCC1=CC=CC=C1	-0.1122	1.979	3.7225	-1.7435	0	YES	7175
+	C1CN1CCC2=CC=CC=N2	2.6719	8.646	6.8004	1.8456	0	YES	7177
+	CN1C=[N+](C)C2=C1C=CC=C2	9.2455	9.777	14.0678	-4.2908	0	YES	7178
+	CC1=C2CCCCC2=NC(=N1)O	4.551	9.499	8.8777	0.6213	0	YES	7182
+	CN(C(C)=O)C1=CC=C(N)C=C1	5.764	10.35	10.2187	0.1313	0	YES	7183
+	NC(=O)NCCC1=CC=CC=C1	5.5797	10.066	10.015	0.051	0	YES	7190
+	CCCON=CC1=NC=CC=C1	2.9386	6.578	7.0952	-0.5172	0.0001	YES	7194
+	CC(=O)NCCC1=NC=CC=C1	4.8799	11.463	9.2414	2.2216	0	YES	7199
+	NNC(=O)CCSC1=CC=CC=C1	5.8155	12.879	10.2758	2.6032	0	YES	7206
+	COC1=CC(=C(NC(C)=O)C=C1)N	6.285	12.889	10.7947	2.0943	0	YES	7217
+	O=C1NC(=O)C(N1)(C2CC2)C3CC3	6.5961	8.777	11.1387	-2.3617	0.0001	YES	7219
+	N[CH](CSC1=C(N)C=CC=C1)C(O)=O	7.886	14.951	12.5647	2.3863	0	YES	7221
+	N[CH](CC1=CC=C(O)C=C1)C(=O)NO	8.592	18.29	13.3453	4.9447	0.0001	YES	7223
+	CCOC(=O)C1=C(SC(=N)N1)C(=O)OCC	7.7285	12.087	12.3906	-0.3036	0.0001	YES	7240
+	CCCNS(=O)(=O)C1=CC=C(C=C1)[N+]([O-])=O	4.5891	8.19	8.9199	-0.7299	0.0001	YES	7241
+	COC(=O)CC1=C(N=C(N1)SC)C(=O)OC	7.6414	11.733	12.2943	-0.5613	0.0001	YES	7243
+	COC(=O)CCC1=C(NC(=O)N1)C(=O)OC	9.8919	12.499	14.7823	-2.2833	0	YES	7246
+	CN(C)C(=S)NC1=CC=CC=C1	3.831	6.377	8.0818	-1.7048	0	YES	7251
+	NC1=NC(=NC(=N1)OCC=C)OCC=C	8.6371	6.119	13.3951	-7.2761	0	YES	7256
+	NC(=O)[CH]1CCC2=C(C1)C(=NC(=N2)N)O	9.4091	16.262	14.2486	2.0134	0.0001	YES	7258
+	CC(C)CN1C=NC2=C1N=C(O)N=C2O	8.913	15.971	13.7001	2.2709	0.0001	YES	7259
+	NC1=NC2=C(C[CH](CC2)C(O)=O)C(=N1)N	9.614	14.041	14.475	-0.434	0.0001	YES	7260
+	CCOCCOC1=C2N=CNC2=NC=N1	6.9005	11.656	11.4752	0.1808	0.0001	YES	7261
+	CCN1C(=S)NC2=C1N(C)C(=O)N(C)C2=O	9.155	9.939	13.9676	-4.0286	0.0001	YES	7265
+	CN1C(=O)N(C)C2=C(N(C)C(=O)N2C)C1=O	11.4404	15.556	16.4942	-0.9382	0.0001	YES	7272
+	C[CH](O)C1=NC2=C(N1)N(C)C(=O)N(C)C2=O	12.0168	16.046	17.1315	-1.0855	0.0001	YES	7275
+	COCC1=NC2=C(N1)N(C)C(=O)N(C)C2=O	10.2635	13.664	15.1931	-1.5291	0.0001	YES	7276
+	NC(=O)NC(NC(N)=O)C1=C(O)C=CC=C1	13.9961	22.836	19.3197	3.5163	0	YES	7278
+	[O-][N+](=O)C1=C(N=CN1)C(=O)N2CCCCC2	8.0548	13.519	12.7513	0.7677	0.0001	YES	7279
+	NC(=O)N(CCCO)N=CC1=CC=C(O1)[N+]([O-])=O	10.6989	16.358	15.6745	0.6835	0.0001	YES	7282
+	CCCSC1=C2N=C(C)NC2=NC=N1	6.3399	9.359	10.8555	-1.4965	0.0001	YES	7286
+	CC(C)SC1=C2N=C(C)NC2=NC=N1	5.7618	9.359	10.2164	-0.8574	0.0001	YES	7287
+	CC(C)CSC1=C2N=CNC2=NC=N1	6.7055	9.278	11.2596	-1.9816	0.0001	YES	7288
+	S=C1N(CCC#N)CCN1CCC#N	6.0604	12.309	10.5465	1.7625	0.0001	YES	7290
+	CCN1C=NC2=C1N=C(CC)N=C2S	5.2712	7.507	9.6739	-2.1669	0.0001	YES	7291
+	C1CN1C2=NC(=NC(=N2)N3CC3)N4CC4	11.8218	8.83	16.9159	-8.0859	0.0001	YES	7293
+	ON(O)NC(=N)NCC1=NC2=CC=CC=C2N1	15.1877	23.325	20.637	2.688	0.0001	YES	7298
+	CC(C)(O)C1=CC=CC=C1	2.484	6.417	6.5926	-0.1756	0	YES	7304
+	CC(C)C1=CC=C(O)C=C1	2.3112	5.963	6.4017	-0.4387	0	YES	7305
+	CC(C)C1=CC(=CC=C1)O	2.1064	5.963	6.1752	-0.2122	0	YES	7306
+	CCC1=CC=C(OC)C=C1	1.3947	3.331	5.3884	-2.0574	0	YES	7309
+	CC1=C(OCCO)C=CC=C1	2.96	7.767	7.1189	0.6481	0	YES	7332
+	COCC1=CC=C(OC)C=C1	1.985	5.385	6.041	-0.656	0	YES	7337
+	OCCC1=C(CO)C=CC=C1	2.1577	7.936	6.232	1.704	0	YES	7339
+	CCOS(=O)(=O)C1=CC=C(C)C=C1	3.21	5.928	7.3952	-1.4672	0	YES	7354
+	C[CH]1CC2(C[CH](C)OC2=O)C(=O)O1	4.9889	6.599	9.3619	-2.7629	0	YES	7356
+	C=CCOC(=O)CC(=O)OCC=C	4.0322	6.143	8.3042	-2.1612	0	YES	7357
+	OC(=O)C1CC2(C1)CC(C2)C(O)=O	4.9577	11.364	9.3274	2.0366	0	YES	7362
+	COC1=CC(=CC=C1O)[CH](C)S(O)(=O)=O	7.0529	14.08	11.6437	2.4363	0.0001	YES	7364
+	OC(=O)CCC(CCC(O)=O)(C(O)=O)C(O)=O	11.4831	21.155	16.5414	4.6136	0	YES	7365
+	OC(=O)C1OCC2(CO1)COC(OC2)C(O)=O	8.6071	17.182	13.3619	3.8201	0	YES	7366
+	CCCC1=NC(=CC=C1)C	1.6077	4.821	5.6239	-0.8029	0	YES	7370
+	CN(C)C1=CC=C(C)C=C1	2.3183	4.025	6.4095	-2.3845	0	YES	7374
+	CN(C)C1=CC=CC(=C1)C	2.9158	4.025	7.07	-3.045	0	YES	7375
+	CN(C)CC1=CC=CC=C1	2.3768	5.53	6.4741	-0.9441	0	YES	7379
+	CCNC1=CC(=CC=C1)C	3.3398	5.213	7.5387	-2.3257	0	YES	7382
+	CC1=CC=CC(=C1)CCN	2.3075	6.048	6.3975	-0.3495	0	YES	7388
+	C[CH](N)CC1=CC=CC=C1	1.873	5.967	5.9172	0.0498	0	YES	7389
+	CC1=CC=C(NCCO)C=C1	3.9421	9.65	8.2046	1.4454	0	YES	7400
+	CN(C)C1=C(C)C=C(O)C=C1	4.8002	8.007	9.1533	-1.1463	0	YES	7402
+	C=CCN(CC=C)C(=O)C=C	3.381	7.31	7.5843	-0.2743	0	YES	7409
+	CNC[CH](O)C1=CC=CC=C1	5.1445	10.186	9.5339	0.6521	0	YES	7412
+	OCCCNC1=CC=CC=C1	3.5638	9.57	7.7864	1.7836	0	YES	7415
+	CC[CH](O)C1=CC=C(N)C=C1	4.3549	9.87	8.661	1.209	0	YES	7420
+	COC1=CC=C(C=C1)[CH](C)N	2.4212	7.319	6.5232	0.7958	0	YES	7421
+	CC(C)(O)CC1=CC=CN=C1	3.6649	9.177	7.8982	1.2788	0	YES	7423
+	CN(C)CCC(=O)C1=CC=CS1	4.2275	8.455	8.5201	-0.0651	0	YES	7427
+	NC(CO)(CO)C1=CC=CC=C1	4.955	11.842	9.3244	2.5176	0	YES	7432
+	CCOC(=O)C1=C(C)NC=C1C	4.3567	7.025	8.6629	-1.6379	0	YES	7433
+	CCOC(=O)C1=C(C)NC(=C1)C	4.4906	7.025	8.811	-1.786	0	YES	7435
+	CC(C)CNC(=O)C1=CC=CO1	4.4736	7.943	8.7923	-0.8493	0	YES	7441
+	CN(C)S(=O)(=O)C1=CC=C(C)C=C1	5.0234	5.648	9.4	-3.752	0	YES	7445
+	CNS(=O)(=O)C1=C(C)C=C(C)C=C1	3.0315	5.947	7.1979	-1.2509	0.0001	YES	7449
+	CCOC(C)=C(C#N)C(=O)OCC	4.986	7.277	9.3586	-2.0816	0.0001	YES	7452
+	CCNC1=C(C)C=CC(=C1)S(O)(=O)=O	7.7244	11.544	12.3861	-0.8421	0	YES	7456
+	OC(=O)CC[CH](N(CC(O)=O)CC(O)=O)C(O)=O	13.3541	20.807	18.6098	2.1972	0	YES	7461
+	CN(C)N=CC1=C(C)C=CN=C1	4.5939	8.285	8.9252	-0.6402	0	YES	7467
+	OC[CH]1O[CH]([CH](O)[CH]1O)N2C=CC(=N)NC2=O	12.5033	18.804	17.6693	1.1347	0.0001	YES	7483
+	O[CH](C=NNC(=O)CC#N)[CH](O)[CH](O)[CH](O)C(O)=O	17.8726	20.66	23.6053	-2.9453	0.0001	YES	7486
+	CC1=C(NC(=N)NC(N)=N)C=CC=C1	9.3527	16.015	14.1862	1.8288	0	YES	7488
+	CC(C)NC1=C2C=NN(C)C2=NC=N1	7.5382	11.244	12.1803	-0.9363	0.0001	YES	7492
+	CCCCNC1=C2N=CNC2=NC=N1	8.6327	12.442	13.3903	-0.9483	0.0001	YES	7497
+	CCNC1=C2C=NN(C)C2=NC(=N1)C	8.5012	11.325	13.2449	-1.9199	0.0001	YES	7498
+	CC(C)CNC1=C2C=NNC2=NC=N1	8.3278	12.451	13.0531	-0.6021	0.0001	YES	7501
+	CC(C)N(C)C1=C2C=NNC2=NC=N1	7.5382	11.262	12.1803	-0.9183	0.0001	YES	7503
+	CN(CCO)C1=C2C=NN(C)C2=NC=N1	9.1036	14.493	13.9108	0.5822	0.0001	YES	7511
+	CN(CCO)C1=C2N=CN(C)C2=NC=N1	9.3501	14.485	14.1833	0.3017	0.0001	YES	7514
+	CCNC1=NC2=C(N1)N(C)C(=O)N(C)C2=O	12.5861	14.762	17.7609	-2.9989	0.0001	YES	7517
+	NNC(=O)[CH]1CCC2=C(C1)C(=NC(=N2)N)O	11.1483	18.64	16.1713	2.4687	0.0001	YES	7520
+	OCCN(CCO)C1=C2N=CNC2=NC=N1	10.5371	17.128	15.4956	1.6324	0.0001	YES	7522
+	COC1=CC=C(C=C1)C=NNC(=N)NN(O)O	13.3937	20.3	18.6536	1.6464	0.0001	YES	7524
+	ON(O)NC(=N)N(CCC1=CC=CC=C1)N=O	13.0522	19.943	18.2761	1.6669	0.0001	YES	7526
+	CCCCSC1=NC2=C(N)N=CN=C2N1	8.5218	14.32	13.2677	1.0523	0.0001	YES	7531
+	CC[CH](C)SC1=C2N=CNC2=NC(=N1)N	8.1017	9.18	12.8032	-3.6232	0.0001	YES	7533
+	NCCNCC1=CC=CC=C1	4.6814	9.738	9.022	0.716	0	YES	7539
+	CCCCC(C)=C1NC(=S)NC1=O	3.632	7.326	7.8618	-0.5358	0	YES	7550
+	NC(=O)NC(=O)C(CC=C)CC=C	6.2462	9.484	10.7518	-1.2678	0	YES	7556
+	CC[CH]1CCC[C]12NC(=O)NC2=O	5.9459	8.421	10.4199	-1.9989	0.0001	YES	7557
+	NC(=O)[CH]1[CH]2CC[CH](C2)[CH]1C(N)=O	5.4398	11.544	9.8604	1.6836	0.0001	YES	7562
+	CCN(CC)S(=O)(=O)C1=CC=CN=C1	6.2628	8.329	10.7702	-2.4412	0	YES	7565
+	CCCC[C]1(NC(=O)N(C)C1=O)C=O	6.8456	11.006	11.4146	-0.4086	0	YES	7571
+	CCC1(CC)C(=O)NC(=O)N(C)C1=O	7.133	12.101	11.7323	0.3687	0	YES	7572
+	CC(C)[C]1(C)C(=O)NC(=O)N(C)C1=O	6.9211	12.101	11.498	0.603	0	YES	7573
+	CCCC1(CCS)C(=O)NC(=O)NC1=O	8.0815	13.77	12.7809	0.9891	0	YES	7574
+	NC1=NC(=C2C[CH](CO)CCC2=N1)N	7.5774	13.226	12.2235	1.0025	0.0001	YES	7584
+	CC=CC=NNC(=O)NN=CC=CC	6.646	7.955	11.1938	-3.2388	0	YES	7585
+	CCC1(CCSC(N)=N)C(=O)NC(=O)NC1=O	11.9064	19.924	17.0094	2.9146	0.0001	YES	7588
+	CCOC(=O)NC1=C(N)N(C)C(=O)N(C)C1=O	12.4681	14.73	17.6304	-2.9004	0	YES	7590
+	NC1=NC(=NC(=N1)N(CC=C)CC=C)N	9.1449	10.833	13.9565	-3.1235	0.0001	YES	7591
+	CCNC1=NC(=C2C=NNC2=N1)NCC	11.4726	12.134	16.5299	-4.3959	0.0001	YES	7593
+	CCCCNC1=NC(=C2N=CNC2=N1)N	10.6869	12.345	15.6612	-3.3162	0.0001	YES	7594
+	CN(C)C1=NC2=C(N=CN=C2N1)N(C)C	10.4185	13.299	15.3645	-2.0655	0.0001	YES	7597
+	CCN(CC)C1=C2N=NN(C)C2=NC=N1	7.7919	10.323	12.4607	-2.1377	0.0001	YES	7599
+	CSC1=NC(=C2N=C(C)NC2=N1)NN(C)C	10.7415	14.752	15.7216	-0.9696	0.0001	YES	7602
+	CC(=O)CC1=CCCCC1	0.593	3.907	4.5021	-0.5951	0	YES	7608
+	CC(=O)[CH]1C[CH]2CC[CH]1C2	0.6363	4.278	4.5499	-0.2719	0	YES	7609
+	C[CH]1C[CH](CC(=C1)C)C=O	-0.2992	3.646	3.5157	0.1303	0	YES	7618
+	CCC[C](C)(OC(C)=O)C#C	1.8286	3.924	5.8681	-1.9441	0.0001	YES	7622
+	CCCOC(=O)C=CC=CC	1.2031	3.492	5.1766	-1.6846	0	YES	7625
+	CCOC(=O)[CH]1CCCCC1=O	1.7091	6.79	5.7359	1.0541	0	YES	7630
+	CCOC(=O)C1=C(C)OCCC1	2.6902	4.785	6.8207	-2.0357	0	YES	7633
+	CCC[CH]1C[CH](C(C)=O)C(=O)O1	2.6991	6.79	6.8304	-0.0404	0	YES	7637
+	CCOC(=O)C(C)=C(C)OC(C)=O	2.9209	5.245	7.0756	-1.8306	0	YES	7643
+	CCOC(=O)[C]1(O)CCCCC1=O	4.1756	7.599	8.4628	-0.8638	0	YES	7648
+	COC(=O)[CH]1CCC2(C1)OCCO2	3.7982	7.138	8.0455	-0.9075	0	YES	7649
+	CC1(C)O[CH]2[CH](O)[CH]3OC[CH](O3)[CH]2O1	7.4521	14.071	12.0851	1.9859	0.0001	YES	7653
+	CCOC(=O)C(C(C)=O)C(=O)OCC	4.679	9.305	9.0192	0.2858	0	YES	7655
+	CCOC(=O)C[CH](C=O)C(=O)OCC	4.5121	9.046	8.8348	0.2112	0	YES	7660
+	CCOC(=O)[CH](C)C(=O)C(=O)OCC	4.7135	8.41	9.0574	-0.6474	0	YES	7662
+	CC(=O)OCC(COC(C)=O)OC(C)=O	5.442	8.757	9.8628	-1.1058	0	YES	7664
+	C1OC[CH]2OCO[CH]3COCO[CH]3[CH]2O1	4.3196	12.845	8.622	4.223	0.0001	YES	7665
+	CC(=O)OCCC(OC(C)=O)OC(C)=O	6.417	8.757	10.9407	-2.1837	0	YES	7670
+	N#CCC1CCCCCC1	0.6444	4.009	4.5589	-0.5499	0.0001	YES	7673
+	CN=C1CC(=O)CC(C)(C)C1	1.5643	5.227	5.5759	-0.3489	0	YES	7680
+	CCOC(=O)N(CC=C)CC=C	3.3265	6.36	7.5241	-1.1641	0	YES	7685
+	CCCCCC[CH]1NC(=O)OC1=O	4.5607	6.193	8.8885	-2.6955	0	YES	7689
+	OC(=O)CCCCC[CH]1NC(=O)CS1	4.785	11.903	9.1365	2.7665	0.0001	YES	7690
+	CC1(C)OC(=O)[CH](NC=O)C(C)(C)S1	5.8214	10.633	10.2823	0.3507	0.0001	YES	7691
+	CC(C)[CH](NC(=O)OCC=C)C(O)=O	7.3657	10.402	11.9895	-1.5875	0	YES	7696
+	C[C]1(OC[CH](COC(N)=O)O1)C2CC2	6.7017	10.662	11.2554	-0.5934	0.0001	YES	7698
+	C[CH](O)C[CH]1CC(=O)N[CH](CS1)C(O)=O	8.6174	17.71	13.3733	4.3367	0.0001	YES	7699
+	CCOC(=O)C(NC(C)=O)C(=O)OCC	7.2264	11.311	11.8355	-0.5245	0	YES	7701
+	CC(=C)CN(CC(C)=C)C(S)=S	0.8734	2.785	4.812	-2.027	0	YES	7702
+	COCC1=C(CN)C=NC(=C1N)C	6.1981	14.395	10.6987	3.6963	0	YES	7704
+	CCC[C]1(CC)C(=N)NC(=O)NC1=O	7.1578	10.889	11.7597	-0.8707	0	YES	7708
+	CCCCSC1=CC(=NC(=N1)N)C	5.1123	4.971	9.4983	-4.5273	0	YES	7715
+	CN1C=NC(=C1S(=O)(=O)NCN2CCOCC2)[N+]([O-])=O	12.9935	13.234	18.2113	-4.9773	0.0001	YES	7722
+	N#CCCNC1CCCCC1	3.5574	7.777	7.7793	-0.0023	0.0001	YES	7723
+	C[CH](CN(C)C)N1C=CC=C1	3.2518	6.772	7.4415	-0.6695	0	YES	7724
+	CC(=C)CN(CC(C)=C)C(N)=O	4.5387	8.128	8.8641	-0.7361	0	YES	7725
+	NC(=O)[CH]1CN1C2CCCCC2	4.7752	10.052	9.1257	0.9263	0	YES	7726
+	CC(=O)NCN(CC=C)CC=C	5.6492	8.178	10.0918	-1.9138	0	YES	7727
+	CC(C)CN1C[CH](C)C(=O)NC1=S	3.9376	8.471	8.1996	0.2714	0	YES	7729
+	CCOC(=O)N(C1CCCCC1)[N+]([O-])=O	4.2613	7.395	8.5575	-1.1625	0	YES	7748
+	CC(C)CC[C](C)(O)C#C	1.4814	5.492	5.4842	0.0078	0.0001	YES	7758
+	CC[CH]1CC[CH](CC)C1=O	-0.4469	3.921	3.3524	0.5686	0	YES	7760
+	C[CH](C=O)C1CCCCC1	-0.177	3.664	3.6509	0.0131	0	YES	7764
+	O=CCCC1CCCCC1	-0.7826	3.664	2.9813	0.6827	0	YES	7765
+	CCCCC(C(C)=O)C(C)=O	0.4573	6.983	4.352	2.631	0	YES	7777
+	CCC(CC)COC(=O)C=C	0.8654	3.419	4.8032	-1.3842	0	YES	7781
+	C[CH]1CCOC2(CCCC2)O1	1.6513	4.269	5.672	-1.403	0	YES	7784
+	CC[CH](C)C1OCC=CCO1	0.3609	3.971	4.2455	-0.2745	0	YES	7787
+	C[CH]1COC2(CCCCC2)O1	1.6513	4.269	5.672	-1.403	0	YES	7788
+	CC1(C)C[CH]2CCCO[CH]2O1	1.4036	5.169	5.3983	-0.2293	0	YES	7791
+	CCCCCC(C)=CC(O)=O	2.1002	5.658	6.1684	-0.5104	0	YES	7799
+	CCCC(=O)[CH](C)C(=O)CC	1.2941	6.983	5.2771	1.7059	0	YES	7804
+	CCCCC[CH]1CCC(=O)O1	1.632	3.374	5.6507	-2.2767	0	YES	7805
+	CC(C)CO[CH]1CCC=CO1	0.3609	3.141	4.2455	-1.1045	0	YES	7806
+	CCOC(=O)[C]1(CC)OC1(C)C	2.5492	5.078	6.6647	-1.5867	0	YES	7813
+	COC(=O)CC1(O)CCCCC1	3.2258	7.81	7.4128	0.3972	0	YES	7816
+	CC(C)COC(=O)CCC(C)=O	1.0476	6.437	5.0047	1.4323	0	YES	7817
+	CCCOC(=O)[CH](C)C(=O)CC	1.8844	6.437	5.9298	0.5072	0	YES	7818
+	CCOC(=O)C(CC)C(=O)OCC	3.4152	5.886	7.6221	-1.7361	0	YES	7825
+	CCOC(=O)[CH](C)OCOCC=C	3.0556	5.706	7.2246	-1.5186	0	YES	7827
+	CCCCOC(=O)[CH](C)OC(C)=O	2.6475	5.037	6.7734	-1.7364	0	YES	7828
+	CC[C]1(C)OC[CH](COC(C)=O)O1	3.5172	6.783	7.7349	-0.9519	0	YES	7831
+	CCOC(=O)CSC[CH](C)C(=O)OC	4.3212	7.983	8.6237	-0.6407	0	YES	7836
+	C[CH](O)[CH]1O[CH]2OC(C)(C)O[CH]2[CH]1O	6.6799	13.097	11.2313	1.8657	0.0001	YES	7844
+	CCOC(=O)CO[CH](C)C(=O)OCC	4.8424	6.242	9.1999	-2.9579	0	YES	7845
+	CC1(C)O[CH]2O[CH](CCO)[CH](O)[CH]2O1	7.9218	13.097	12.6043	0.4927	0.0001	YES	7846
+	CN[CH]1[CH]2CC[CH](C2)[CH]1C	1.5287	4.629	5.5366	-0.9076	0.0001	YES	7855
+	CCCCCCOCCC#N	1.2407	5.708	5.2181	0.4899	0.0001	YES	7860
+	CC(C)(C)CC(=O)NCC=C	2.9367	7	7.0932	-0.0932	0	YES	7862
+	CCN(CC)C(=O)C=C(C)C	2.764	6.91	6.9022	0.0078	0	YES	7863
+	CN(C)C[CH]1CCCCC1=O	2.2387	7.472	6.3214	1.1506	0	YES	7864
+	C[CH]1C[CH]2CCCCN2CO1	2.2793	5.165	6.3663	-1.2013	0	YES	7868
+	CN(C)CCC(=O)[CH]1CCCS1	3.3706	9.569	7.5728	1.9962	0	YES	7876
+	CCN(CC)CCOC(=O)C=C	3.4128	6.971	7.6195	-0.6485	0	YES	7878
+	CN[CH](C1CCCCC1)C(O)=O	4.6475	8.225	8.9845	-0.7595	0	YES	7881
+	CN(C)C(=O)OC1CCCCC1	4.1026	6.46	8.3821	-1.9221	0	YES	7883
+	CC[CH]1CNCC[CH]1CC(O)=O	4.828	9.524	9.184	0.34	0	YES	7885
+	NC1(CCCCCCC1)C(O)=O	4.2242	8.444	8.5165	-0.0725	0	YES	7890
+	CCCOC(=O)C1(N)CCCC1	2.8674	6.061	7.0165	-0.9555	0	YES	7892
+	CCOC(=O)N1CCCCCC1	2.255	6.46	6.3395	0.1205	0	YES	7897
+	C[C](N)(C1CCCCC1)C(O)=O	4.2756	8.444	8.5734	-0.1294	0	YES	7898
+	C[CH]1CN(C[CH](C)O1)C[CH]2CO2	4.3517	9.02	8.6574	0.3626	0	YES	7901
+	CCOC(=N)C1(O)CCCCC1	3.0854	8.519	7.2575	1.2615	0	YES	7903
+	CCOC(=O)CCN1CCCC1	2.6206	6.924	6.7436	0.1804	0	YES	7904
+	NC[CH]1CCCC2(C1)OCCO2	3.7195	8.256	7.9586	0.2974	0	YES	7905
+	CC(C)OC(=O)N1CCCCC1	3.1716	6.46	7.3528	-0.8928	0	YES	7906
+	COC(CCCCC#N)(OC)OC	5.0939	9.117	9.478	-0.361	0.0001	YES	7911
+	CCCCC[CH](NC(C)=O)C(O)=O	5.4068	10.824	9.8239	1.0001	0	YES	7913
+	CCCCNC(=O)[CH](C)OC(C)=O	4.9701	8.889	9.3411	-0.4521	0	YES	7914
+	COC(=O)CCCN1CCOCC1	3.2109	8.979	7.3963	1.5827	0	YES	7915
+	CCOC(=O)CCN1CCOCC1	3.2109	8.979	7.3963	1.5827	0	YES	7917
+	CCOC(=O)CN(C)CC(=O)OCC	5.9626	6.839	10.4384	-3.5994	0	YES	7919
+	CCCCN(CC(C)(C)[N+]([O-])=O)C#N	4.9862	6.3	9.3589	-3.0589	0.0001	YES	7929
+	CCN(CC)S(=O)(=O)CC[CH]1NC(=O)NC1=O	10.7368	12.171	15.7164	-3.5454	0.0001	YES	7933
+	CC(=O)NC(C(=O)NCCO)C(=O)NCCO	12.4939	21.693	17.659	4.034	0	YES	7934
+	CC(C)(C)CC(C)(C)NC#N	3.3094	3.276	7.5051	-4.2291	0.0001	YES	7941
+	CC[CH](C)[CH](CC)C(=O)NC(N)=O	5.0245	9.228	9.4012	-0.1732	0	YES	7953
+	CCOC(=O)N1CCN(CCO)CC1	6.3093	14.447	10.8217	3.6253	0	YES	7958
+	CCCCNC(=O)CC[CH](N)C(O)=O	7.9543	14.81	12.6402	2.1698	0	YES	7959
+	CCOC(=O)NC(CC)NC(=O)OCC	8.5101	6.796	13.2546	-6.4586	0	YES	7960
+	CN(CC#N)C[CH](O)[CH](O)[CH](O)[CH](O)CO	14.462	17.389	19.8347	-2.4457	0.0001	YES	7966
+	CCCCSC1=NCCCCN1	3.5363	7.672	7.756	-0.084	0	YES	7967
+	CCCC(=O)CC(C)(C)C	0.1101	3.567	3.9682	-0.4012	0	YES	7973
+	CCCCCCOC1CC1	-0.6251	2.559	3.1555	-0.5965	0	YES	7978
+	CC(C)CC(=O)CC(C)C	-0.0627	3.567	3.7772	-0.2102	0	YES	7981
+	CCCCCC(=O)C(C)C	-0.0042	3.567	3.8419	-0.2749	0	YES	7989
+	C[CH](CO)CCC=C(C)C	0.38	4.369	4.2666	0.1024	0	YES	7994
+	CCCCCCCC(=O)OC	1.6196	3.018	5.637	-2.619	0	YES	7996
+	CCCCOC(=O)CC(C)C	0.5861	3.018	4.4945	-1.4765	0	YES	7999
+	CCCCCOC(=O)CCC	0.6446	3.018	4.5591	-1.5411	0	YES	8005
+	CC(C)[CH]1OCCC[CH]1CO	0.47	7.896	4.3661	3.5299	0	YES	8007
+	CCCOC(=O)[CH](C)CCC	0.6207	3.018	4.5327	-1.5147	0	YES	8009
+	CCCOC(=O)C(CC)CC	0.5861	3.018	4.4945	-1.4765	0	YES	8011
+	CCCC[CH](CC)COC=O	-0.383	2.759	3.4231	-0.6641	0	YES	8013
+	CCCCCC(=O)OCCOC	2.2099	5.073	6.2896	-1.2166	0	YES	8026
+	CCC(CC)C(=O)OCCOC	2.1515	5.073	6.225	-1.152	0	YES	8035
+	CCCC[CH](CC)[CH](O)C(O)=O	4.1121	6.207	8.3925	-2.1855	0	YES	8037
+	CC[C](C)(O)[C]1(C)OC[CH](C)O1	4.1058	8.351	8.3856	-0.0346	0.0001	YES	8041
+	CC1(C)OC[CH](CCCCO)O1	3.4873	8.351	7.7018	0.6492	0	YES	8043
+	CCOC=CC(OCC)OCC	2.7323	4.842	6.8672	-2.0252	0	YES	8044
+	C[CH]1C[CH](C)NC(C)(C)C1	1.053	4.273	5.0106	-0.7376	0	YES	8054
+	CNCCC1CCCCC1	1.6976	4.273	5.7232	-1.4502	0	YES	8056
+	C[CH](N)CC1CCCCC1	0.7698	4.492	4.6976	-0.2056	0	YES	8059
+	CCCCCCCCNC=O	2.1363	6.613	6.2082	0.4048	0	YES	8062
+	CCN(CC)CCCC(C)=O	1.7409	7.117	5.7712	1.3458	0	YES	8063
+	CCCCC[CH](CC)C(N)=O	1.2372	7.09	5.2143	1.8757	0	YES	8071
+	CCN(CC)C(=O)CC(C)C	2.4848	6.654	6.5935	0.0605	0	YES	8073
+	CN(C)C[CH]1CCCC[CH]1O	2.3218	8.492	6.4133	2.0787	0	YES	8078
+	NC1(CCCO)CCCCC1	2.2774	8.928	6.3642	2.5638	0	YES	8080
+	CCC(=O)NCCCOC(C)C	3.1336	8.924	7.3107	1.6133	0	YES	8087
+	CCCCCCNC(=O)OCC	4.5326	6.322	8.8574	-2.5354	0	YES	8093
+	CCCCCC[CH](C)OC(N)=O	2.8025	6.541	6.9448	-0.4038	0	YES	8096
+	CCCN(CCC)C(=O)OCC	4.1086	6.104	8.3886	-2.2846	0	YES	8099
+	NCCCCCCCCC(O)=O	3.673	9.388	7.9071	1.4809	0	YES	8102
+	CCCCNC[CH](C)C(=O)OC	4.3359	6.788	8.64	-1.852	0	YES	8104
+	CC(C)CN(CC(C)C)C(S)=S	0.1406	2.672	4.0019	-1.3299	0	YES	8107
+	CCN(C)C(=O)N1CC[N+](C)([O-])CC1	4.5641	18.582	8.8923	9.6897	0.0001	YES	8108
+	CCCCCOC(=O)NCCSC(N)=N	6.8746	13.928	11.4466	2.4814	0	YES	8109
+	CC(C)CN(CC(C)C)C1=NN=NN1	5.1577	7.274	9.5485	-2.2745	0	YES	8113
+	CC(C)(C)CC(C)(C)N1N=NNC1=N	5.0602	9.19	9.4407	-0.2507	0.0001	YES	8114
+	CNC(=N)SCCCCCSC(=N)NC	8.0662	14.921	12.7639	2.1571	0.0001	YES	8137
+	CCC[C](C)(O)C(C)(C)C	1.1837	4.385	5.1551	-0.7701	0	YES	8139
+	CCC[C](C)(O)[CH](C)CC	1.104	4.385	5.067	-0.682	0	YES	8141
+	CCC(O)(C(C)C)C(C)C	1.2697	4.385	5.2502	-0.8652	0	YES	8146
+	CS(=O)(=O)OCC(COS(C)(=O)=O)(COS(C)(=O)=O)COS(C)(=O)=O	12.976	17.688	18.1918	-0.5038	0.0001	YES	8148
+	CCCCOCOCCCC	-0.0288	3.558	3.8146	-0.2566	0	YES	8149
+	CC(C)C[CH](CO)CCCO	0.8638	6.022	4.8014	1.2206	0	YES	8152
+	CCCCOCCOC[CH](C)O	1.5126	8.695	5.5187	3.1763	0	YES	8161
+	CCCCCCCCCS	-0.6186	1.599	3.1626	-1.5636	0	YES	8171
+	CC(C)CCNC(C)(C)CO	2.4639	8.355	6.5704	1.7846	0	YES	8178
+	CN(C)CCN(CCN(C)C)C=O	6.6902	13.495	11.2427	2.2523	0	YES	8187
+	C[N+](C)(C)CCOC(=O)CCCN	9.1004	18.821	13.9073	4.9137	0	YES	8194
+	C[CH](O)CNN(C[CH](C)O)C[CH](C)O	9.2474	13.389	14.0698	-0.6808	0	YES	8196
+	CCCCCCC[N+](C)(C)N	6.8808	14.562	11.4534	3.1086	0	YES	8200
+	C[N+](C)(C)CC(O)C[N+](C)(C)C	14.4227	22.217	19.7913	2.4257	0	YES	8203
+	O=C1OC(=O)C2=C(C=CC=C2)C1=O	3.9222	7.597	8.1826	-0.5856	0	YES	8205
+	O=C1NC(=S)SC1=CC2=CN=CC=C2	4.008	11.569	8.2775	3.2915	0.0001	YES	8214
+	OC1=C2N=CC=CC2=C(C=C1)N=O	4.1184	12.125	8.3995	3.7255	0	YES	8217
+	[O-][N+](=O)C1=CC2=C(C=C1)N=CC=C2	3.9435	8.565	8.2062	0.3588	0.0001	YES	8218
+	O=C1N(CC#N)S(=O)(=O)C2=C1C=CC=C2	7.6587	11.951	12.3135	-0.3625	0.0001	YES	8229
+	COC(=O)C1=NOC2=C1C=CC(=C2)[N+]([O-])=O	5.8459	9.851	10.3093	-0.4583	0.0001	YES	8231
+	O=CC#CC1=CC=CC=C1	0.7326	6.033	4.6564	1.3766	0.0001	YES	8234
+	O=C1C=CSC2=C1C=CC=C2	2.1926	6.775	6.2705	0.5045	0	YES	8236
+	O=C1OC2=C(C=CC=C2)C=C1	1.8344	5.158	5.8745	-0.7165	0	YES	8240
+	O=C1CC(=O)C2=C1C=CC=C2	2.1329	8.227	6.2045	2.0225	0	YES	8242
+	O=C1CC2=C(C=CC=C2)C(=O)O1	3.7939	5.587	8.0408	-2.4538	0	YES	8244
+	OC1=CC2=C(C=C1)C=CC(=O)O2	4.8564	9.141	9.2155	-0.0745	0	YES	8247
+	C1=CC2=C(C=C1)N=CC=C2	2.1225	6.162	6.193	-0.031	0	YES	8253
+	N#CC=CC1=CC=CC=C1	2.0269	5.21	6.0873	-0.8773	0.0001	YES	8256
+	OC1=NC2=C(C=CC=C2)C=C1	3.1435	10.145	7.3217	2.8233	0	YES	8257
+	O=C(CC#N)C1=CC=CC=C1	2.7887	8.39	6.9295	1.4605	0.0001	YES	8260
+	OC1=C2C=CC=CC2=CC=N1	2.4146	10.145	6.5159	3.6291	0	YES	8265
+	CN1C(=S)SC(=CC2=CC=CS2)C1=O	3.272	8.609	7.4638	1.1452	0.0001	YES	8271
+	CC1=CC2=C(NC(=O)C2=O)C=C1	5.7476	10.613	10.2007	0.4123	0	YES	8273
+	OC1=CC(=C2C=CC=CC2=N1)O	4.6916	14.128	9.0332	5.0948	0	YES	8276
+	CN1C(=O)C(=O)C2=C1C=CC=C2	4.9458	9.345	9.3142	0.0308	0	YES	8283
+	[O-][N+](=O)C1=C(C=CC=O)C=CC=C1	3.1647	8.199	7.3452	0.8538	0	YES	8292
+	O=C1CN(C(=O)O1)C2=CC=CC=C2	6.449	6.22	10.9761	-4.7561	0	YES	8293
+	OC(=O)C=CC1=CC=C(C=C1)[N+]([O-])=O	3.6346	10.292	7.8647	2.4273	0	YES	8300
+	NS(=O)(=O)C1=C(O)C2=C(OC1=O)C=CC=C2	8.6986	12.712	13.4631	-0.7511	0.0001	YES	8308
+	S=C1NC(=CS1)C2=CC=CC=C2	2.6422	5.333	6.7675	-1.4345	0.0001	YES	8312
+	CC1=N[CH]1C2=C(C=C(C=C2)[N+]([O-])=O)[N+]([O-])=O	4.1584	8.447	8.4438	0.0032	0.0001	YES	8315
+	NC1=NC2=C(N=N1)C3=CC=CC=C3N2	7.9089	9.996	12.59	-2.594	0.0001	YES	8318
+	[N-]=[N+]=NC1=CC=C(C=C1)S(=O)(=O)NC2=NC=CS2	9.7675	11.863	14.6448	-2.7818	0.0002	YES	8319
+	C1C=CC2=C1C=CC=C2	0.7156	2.799	4.6377	-1.8387	0	YES	8321
+	CC1=C2C=CC=CC2=NN=C1	2.5897	6.51	6.7095	-0.1995	0	YES	8325
+	CC1=C2C=CC=CC2=NC=N1	2.8324	6.503	6.9779	-0.4749	0	YES	8328
+	COC1=CC2=NC=CN=C2C=C1	4.3538	7.772	8.6598	-0.8878	0	YES	8336
+	O=C1CNC(=O)N1C2=CC=CC=C2	6.6622	8.093	11.2118	-3.1188	0	YES	8343
+	O=C1N[CH](C(=O)N1)C2=CC=CC=C2	5.2743	9.896	9.6774	0.2186	0.0001	YES	8345
+	CC1=CC=C(C(=C1C#N)C)[N+]([O-])=O	3.7785	6.602	8.0237	-1.4217	0.0001	YES	8347
+	ON=C(CC1=CC=C(C=C1)[N+]([O-])=O)C(O)=O	7.1167	12.556	11.7143	0.8417	0.0001	YES	8362
+	CC(=O)CC1=C(C=C(C=C1)[N+]([O-])=O)[N+]([O-])=O	4.3249	10.206	8.6279	1.5781	0.0001	YES	8364
+	OC(=O)CNC(=O)C1=CC=C(C=C1)[N+]([O-])=O	7.532	14.545	12.1734	2.3716	0.0001	YES	8365
+	NC(=O)NC1=CC=CC(=C1C(O)=O)C(O)=O	12.8193	19.088	18.0186	1.0694	0	YES	8366
+	CCOC(=S)SC1=C(C=C(C=C1)[N+]([O-])=O)[N+]([O-])=O	3.0829	10.614	7.2547	3.3593	0.0001	YES	8368
+	CC1=CSC(=N1)C2=CC=NC=C2	3.8692	9.372	8.124	1.248	0.0001	YES	8372
+	NC1=NC(=NC(=N1)O)C2=CC=CC=C2	8.7349	10.917	13.5032	-2.5862	0.0001	YES	8378
+	N=C(NC#N)NC(=O)C1=CC=CC=C1	9.1424	12.842	13.9538	-1.1118	0.0001	YES	8379
+	NC(=O)NC1=NC(=NO1)C2=CC=CC=C2	10.0141	13.171	14.9174	-1.7464	0.0001	YES	8382
+	[O-][N+](=O)C1=CC(=C(NN=CC=C)C=C1)[N+]([O-])=O	6.2912	8.642	10.8017	-2.1597	0.0001	YES	8383
+	CCOC(=O)NC1=C(C=C(C=C1[N+]([O-])=O)[N+]([O-])=O)[N+]([O-])=O	9.0811	10.979	13.8859	-2.9069	0.0001	YES	8387
+	CN1C=NC(=C1SC2=C3N=CNC3=NC(=N2)N)[N+]([O-])=O	14.6723	14.48	20.0672	-5.5872	0.0001	YES	8392
+	OC(C1=CC=CS1)C2=CC=CS2	2.9499	8.286	7.1077	1.1783	0.0001	YES	8398
+	C=COC(=O)C1=CC=CC=C1	2.0212	3.636	6.081	-2.445	0	YES	8399
+	CC(=O)C(=O)C1=CC=CC=C1	2.4153	7.408	6.5167	0.8913	0	YES	8400
+	OC(=O)C(=S)CC1=CC=CC=C1	0.8215	7.425	4.7547	2.6703	0	YES	8407
+	OC(=O)C(=O)CC1=CC=CC=C1	3.1784	9.754	7.3603	2.3937	0	YES	8410
+	O=C1OC[CH](O1)C2=CC=CC=C2	3.2465	4.656	7.4356	-2.7796	0	YES	8419
+	CC(=O)OC1=CC=C(C=O)C=C1	3.8935	6.79	8.1509	-1.3609	0	YES	8420
+	OC(=O)COC1=C(C=O)C=CC=C1	3.6816	10.379	7.9166	2.4624	0	YES	8425
+	COC(=O)C1=C(C=CC=C1)C(O)=O	5.1956	9.156	9.5904	-0.4344	0	YES	8426
+	CC(=O)OC1=CC=C(C=C1)C(O)=O	6.1706	8.886	10.6683	-1.7823	0	YES	8427
+	CC(=O)OC1=CC2=C(OCO2)C=C1	5.8621	7.123	10.3273	-3.2043	0	YES	8431
+	CC1=C(O)C(=CC(=C1)C(O)=O)C(O)=O	9.7432	12.502	14.618	-2.116	0	YES	8446
+	CC1=CC2=CC=CC=C2S1	1.2372	3.502	5.2143	-1.7123	0.0001	YES	8448
+	N#CCCC1=CC=CC=C1	1.7476	5.485	5.7786	-0.2936	0.0001	YES	8454
+	CCSC1=NC2=CC=CC=C2O1	4.3308	7.575	8.6343	-1.0593	0	YES	8467
+	CC1=C(SC#N)C(=CC(=C1)O)C	5.9884	8.955	10.4669	-1.5119	0.0001	YES	8468
+	CC(=NO)C(=O)C1=CC=CC=C1	4.0251	7.807	8.2963	-0.4893	0.0001	YES	8476
+	C[CH]1NC(=O)C2=C(O1)C=CC=C2	5.3125	8.597	9.7196	-1.1226	0	YES	8478
+	COC1=CC(=C(C=C1)C#N)OC	5.0506	6.74	9.4301	-2.6901	0.0001	YES	8483
+	COC1=CC=C(C=C1)[CH](O)C#N	5.3063	7.452	9.7127	-2.2607	0.0001	YES	8488
+	ONC(=O)C=CC1=CC=CC=C1	4.9262	12.277	9.2925	2.9845	0.0001	YES	8493
+	COC(=S)NC(=O)C1=CC=CC=C1	3.1962	9.138	7.38	1.758	0	YES	8494
+	CC(=O)NC1=CC=C(C=C1)C(O)=O	7.1527	12.907	11.754	1.153	0	YES	8502
+	CC(=O)NC(=O)C1=C(O)C=CC=C1	7.4446	8.827	12.0768	-3.2498	0	YES	8511
+	[O-][N+](=O)C1=C(OC[CH]2CO2)C=CC=C1	4.7991	8.565	9.1521	-0.5871	0.0001	YES	8519
+	OC(=O)CNC1=CC=C(C=C1)C(O)=O	8.2812	13.903	13.0017	0.9013	0	YES	8526
+	COC(=O)C1=C(N=CC=C1)C(=O)OC	5.8382	9.533	10.3009	-0.7679	0	YES	8527
+	CC1=C(C=C(C(O)=O)C(=N1)C)C(O)=O	7.3656	14.458	11.9895	2.4685	0	YES	8531
+	COC1=CC=CC(=C1O)C=C[N+]([O-])=O	3.7291	10.67	7.9691	2.7009	0	YES	8532
+	COC(=O)C1=CC=C(N=C1)C(=O)OC	5.8382	9.533	10.3009	-0.7679	0	YES	8536
+	CC1=CC=C(C(=C1C(O)=O)C)[N+]([O-])=O	5.056	9.283	9.4361	-0.1531	0	YES	8539
+	COC1=C(C=C(C=C1)C(C)=O)[N+]([O-])=O	3.1241	8.64	7.3004	1.3396	0	YES	8541
+	COC1=CC(=C(C=C1C=O)[N+]([O-])=O)OC	5.445	9.733	9.8661	-0.1331	0	YES	8547
+	N#CCCSC1=CC=CC=C1	2.7918	7.063	6.9329	0.1301	0.0001	YES	8553
+	CC1=C2C=CC(=NC2=NC(=C1)O)N	8.3866	16.437	13.1182	3.3188	0.0001	YES	8557
+	NC(=S)NN=CC1=CC2=C(OCO2)C=C1	6.6544	10.402	11.2031	-0.8011	0.0001	YES	8567
+	NC(=O)NC(=O)NC(=O)C1=CC=CC=C1	10.6546	15.886	15.6255	0.2605	0	YES	8570
+	NC(=O)NN=CC1=CC2=C(OCO2)C=C1	9.0113	13.038	13.8088	-0.7708	0.0001	YES	8571
+	NC(=S)NC(=O)CC1=CC=C(C=C1)[N+]([O-])=O	5.9272	12.788	10.3992	2.3888	0.0001	YES	8572
+	NC(=O)CNC(=O)C1=CC=C(C=C1)[N+]([O-])=O	8.6496	13.036	13.409	-0.373	0.0001	YES	8574
+	NC(=O)NC(=O)CC1=CC=C(C=C1)[N+]([O-])=O	8.2841	13.463	13.0049	0.4581	0.0001	YES	8575
+	C[CH]1C=CC2=C1C=CC=C2	0.4314	2.676	4.3234	-1.6474	0	YES	8593
+	CC1=C2C=CC=CC2=NC(=C1)N	4.4906	9.572	8.8111	0.7609	0	YES	8603
+	C(C1=NC=CN1)C2=CC=CC=C2	4.3239	6.475	8.6268	-2.1518	0	YES	8606
+	CC1=NC(=C2C=CC=CC2=N1)C	3.2254	6.46	7.4123	-0.9523	0	YES	8607
+	COC1=CC2=C(N)C=CN=C2C=C1	5.1503	10.842	9.5403	1.3017	0	YES	8611
+	CC1=NC2=C(NC(=O)C1)C=CC=C2	5.8739	9.088	10.3403	-1.2523	0	YES	8617
+	O=C1C=C(N2CC2)C(=O)C=C1N3CC3	5.954	12.996	10.4289	2.5671	0.0001	YES	8635
+	COC1=NC2=C(C=CC=C2)N=C1OC	4.792	7.081	9.1442	-2.0632	0	YES	8639
+	O=C1N[CH](CC2=CC=CC=C2)C(=O)N1	5.0206	9.775	9.3969	0.3781	0.0001	YES	8642
+	NS(=O)(=O)C1=CC=C(C=C1)N2C=CC=C2	5.0928	11.588	9.4767	2.1113	0.0001	YES	8644
+	CCOC(=O)C1=C(C#N)C(=NC(=C1)C)O	7.5506	13.175	12.1939	0.9811	0.0001	YES	8649
+	COC1=CC=C(C=C1OC)C(=O)C=[N+]=[N-]	3.2425	6.503	7.4312	-0.9282	0.0001	YES	8651
+	CC1=CN(CC2=CC=CO2)C(=O)NC1=O	8.7836	10.62	13.557	-2.937	0	YES	8653
+	NC(=O)SCC(=O)NC1=C(C=CC=C1)C(O)=O	10.6755	14.684	15.6487	-0.9647	0.0001	YES	8662
+	NC(=O)SCC(=O)NC1=CC=C(C=C1)C(O)=O	10.6755	14.684	15.6487	-0.9647	0.0001	YES	8663
+	CN(C)S(=O)(=O)N1C(=O)C2=CC=CC=C2C1=O	9.6091	9.341	14.4696	-5.1286	0.0001	YES	8664
+	COC(=O)C1=C(NC(C)=O)C=CC(=C1)[N+]([O-])=O	6.8764	12.804	11.4486	1.3554	0.0001	YES	8672
+	COC(=O)C1=CC(=C(NC(C)=O)C=C1)[N+]([O-])=O	6.8764	11.465	11.4486	0.0164	0.0001	YES	8675
+	O=C1CCNC(=O)N1OS(=O)(=O)C2=CC=CC=C2	10.0533	12.374	14.9608	-2.5868	0.0001	YES	8677
+	CC1=CC(=CC=C1)C2=CSC(=N)N2	4.7565	9.291	9.105	0.186	0.0001	YES	8681
+	C(NC1=CC=CC=N1)C2=CC=CS2	4.2512	9.62	8.5463	1.0737	0.0001	YES	8683
+	NC(=O)NN=CC1=CNC2=C1C=CC=C2	9.7262	13.886	14.5992	-0.7132	0.0001	YES	8687
+	NC(=O)C1=C(N)N(N=C1)C2=CC=CC=C2	9.4262	17.71	14.2675	3.4425	0.0001	YES	8688
+	NC1=C(N=NN1CC2=CC=CC=C2)C(O)=O	9.1454	13.735	13.957	-0.222	0.0001	YES	8689
+	NC1=CC=C(C=C1)S(=O)(=O)NC2=CN=CC=N2	10.0081	13.351	14.9108	-1.5598	0.0001	YES	8695
+	CC1=CSC(=N1)NN=CC2=CC=CN=C2	6.557	12.375	11.0955	1.2795	0.0001	YES	8700
+	CC(=O)C1=C(C=C)C=CC=C1	1.2263	5.298	5.2023	0.0957	0	YES	8705
+	O=C1CCCC2=C1C=CC=C2	0.7231	5.198	4.646	0.552	0	YES	8707
+	O=C1C[CH](CO1)C2=CC=CC=C2	1.3786	5.081	5.3706	-0.2896	0	YES	8714
+	CC=CC1=CC2=C(OCO2)C=C1	3.1663	5.298	7.3469	-2.0489	0	YES	8717
+	COC(=O)C=CC1=CC=CC=C1	1.8751	5.383	5.9195	-0.5365	0	YES	8719
+	CC1=CC2=C(OC(=O)CC2)C=C1	3.324	4.458	7.5213	-3.0633	0	YES	8725
+	COC1=CC=C(C=CC=O)C=C1	1.788	7.023	5.8232	1.1998	0	YES	8730
+	O=C1C=CC(=O)[CH]2CC=CC[CH]12	1.3391	8.231	5.3269	2.9041	0.0001	YES	8734
+	CCOC1=CC2=C(C=C1)C(=CS2)O	3.9343	8.631	8.1961	0.4349	0.0001	YES	8738
+	CC(=CC1=CC=C(O)C=C1)C(O)=O	6.0437	11.676	10.528	1.148	0	YES	8739
+	COC1=CC=CC(=C1)C=CC(O)=O	4.1522	9.116	8.4369	0.6791	0	YES	8742
+	CC(=O)COC(=O)C1=CC=CC=C1	2.8596	6.783	7.0079	-0.2249	0	YES	8744
+	COC1=C(C=CC=C1)C=CC(O)=O	4.065	9.116	8.3405	0.7755	0	YES	8746
+	CC(=O)OC1=CC=C(C=C1)C(C)=O	3.4842	6.928	7.6984	-0.7704	0	YES	8759
+	COC1=C(O)C=CC(=C1)C=CC(O)=O	6.634	13.099	11.1807	1.9183	0	YES	8763
+	COC(=O)C1=CC=C(C=C1)C(=O)OC	4.8768	6.65	9.238	-2.588	0	YES	8764
+	COC(=O)C1=CC(=CC=C1)C(=O)OC	4.9639	6.65	9.3343	-2.6843	0	YES	8772
+	COC1=CC(=O)O[CH](C1)C2=CC=CO2	5.6856	6.321	10.1321	-3.8111	0	YES	8776
+	COC1=C(OC(C)=O)C=CC(=C1)C=O	4.0745	8.02	8.351	-0.331	0	YES	8778
+	COC1=CC=C2COC(=O)C2=C1OC	4.2934	7.352	8.593	-1.241	0	YES	8781
+	CC(=O)C1=CC=CC(=C1)OCC(O)=O	6.1116	10.514	10.6031	-0.0891	0	YES	8789
+	O=COC[CH](OC=O)C1=CC=CC=C1	3.3687	7.077	7.5707	-0.4937	0	YES	8790
+	NC1=C2CCC=CC2=CC=C1	2.857	6.128	7.005	-0.877	0	YES	8812
+	CC1=C(C)C2=C(N1)C=CC=C2	2.4397	5.967	6.5437	-0.5767	0	YES	8814
+	CCN1C(=O)CC2=C1C=CC=C2	3.536	7.211	7.7556	-0.5446	0	YES	8821
+	O=C1CCCN1C2=CC=CC=C2	2.705	7.131	6.837	0.294	0	YES	8822
+	O=C1CC[CH](N1)C2=CC=CC=C2	2.2481	8.936	6.3319	2.6041	0	YES	8824
+	N[CH]1CCC2=C(C=CC=C2)C1=O	2.1442	7.886	6.217	1.669	0	YES	8827
+	N#CCCOCC1=CC=CC=C1	2.1919	7.417	6.2698	1.1472	0.0001	YES	8828
+	OCCN1CC2=C(C=CC=C2)C1=O	4.0777	12.721	8.3546	4.3664	0	YES	8831
+	CC1=CC=C(C=C1)C(=O)C(C)=NO	3.5286	7.764	7.7475	0.0165	0.0001	YES	8835
+	CC(=O)NC1=C(C=CC=C1)C(C)=O	4.4663	10.951	8.7841	2.1669	0	YES	8839
+	OC(=O)[CH]1CC2=C(CN1)C=CC=C2	4.3129	10.013	8.6146	1.3984	0	YES	8841
+	CCC(=CC1=CC=CC=C1)[N+]([O-])=O	1.5489	5.141	5.5588	-0.4178	0	YES	8846
+	N[C]1(CCC2=C1C=CC=C2)C(O)=O	4.4324	10.232	8.7467	1.4853	0.0001	YES	8849
+	CC1=CC=C(C=C1)N2CCOC2=O	3.7922	6.662	8.0389	-1.3769	0	YES	8851
+	CCOC(=O)C(=O)NC1=CC=CC=C1	5.407	9.939	9.8242	0.1148	0	YES	8860
+	CC(=O)NC1=C(OC(C)=O)C=CC=C1	6.3236	10.13	10.8374	-0.7074	0	YES	8872
[truncated: 5,294 more rows]

## Sheet: Table S2
Passive training set	SMILES	DCW(3,15)	Expr	Calc	Expr-Calc	DefectSMILES	AD	ID
-	OS(=O)(=O)C(=[N+]=[N-])S(O)(=O)=O	8.412	15.006	13.1463	1.8597	0.0001	YES	5
-	C[N+]([O-])=O	0.7749	4.376	4.7032	-0.3272	0	YES	11
-	NC(S)=S	0.8175	4.094	4.7503	-0.6563	0	YES	12
-	NC=N	2.2674	6.644	6.3532	0.2908	0	YES	14
-	NC(N)=O	4.4828	9.438	8.8024	0.6356	0	YES	16
-	NC(N)=S	2.9946	6.801	7.1571	-0.3561	0	YES	18
-	OCS(O)(=O)=O	5.6846	12.337	10.131	2.206	0	YES	23
-	CNO	3.4541	7.818	7.6652	0.1528	0.0001	YES	27
-	CS(N)(=O)=O	4.5631	5.676	8.8912	-3.2152	0	YES	28
-	NNC(N)=O	6.222	11.818	10.7251	1.0929	0	YES	31
-	NNC(=O)NN	8.0967	14.196	12.7976	1.3984	0	YES	36
-	NC(=N)NN(O)O	11.1038	18.407	16.1221	2.2849	0	YES	37
-	NNC(=N)NN(O)O	12.8429	20.785	18.0448	2.7402	0	YES	39
-	S=C1NSC(=S)N1	-0.5765	3.924	3.2092	0.7148	0.0001	YES	43
-	CSC#N	2.7167	4.359	6.85	-2.491	0.0001	YES	50
-	N=C1NN=CS1	3.3692	8.668	7.5713	1.0967	0	YES	54
-	N=C1NC(=N)SS1	3.8284	10.087	8.0789	2.0081	0.0001	YES	55
-	NNC(=O)C(O)=O	7.6981	14.686	12.357	2.329	0	YES	60
-	NC(=O)NC1=NN=NN1	9.4997	13.642	14.3488	-0.7068	0	YES	76
-	COC(S)=S	-0.6189	4.708	3.1623	1.5457	0	YES	78
-	CC[N+]([O-])=O	0.6289	4.253	4.5418	-0.2888	0	YES	92
-	OCC[N+]([O-])=O	1.3919	8.69	5.3853	3.3047	0	YES	97
-	CC(N)=S	0.9679	5.191	4.9165	0.2745	0	YES	100
-	NNC(=O)C(N)=O	7.3397	13.177	11.9608	1.2162	0	YES	104
-	CN1NN=NC1=N	6.3364	10.051	10.8516	-0.8006	0	YES	107
-	CC(N)=N	2.4512	6.52	6.5564	-0.0364	0	YES	109
-	COC(N)=N	3.0415	8.575	7.209	1.366	0	YES	110
-	CC(=O)NN	4.3308	10.331	8.6343	1.6967	0	YES	111
-	CN(C)N=O	3.5499	5.686	7.7711	-2.0851	0	YES	114
-	CONC(N)=O	5.7787	7.762	10.2351	-2.4731	0.0001	YES	119
-	CNC(=N)NN=O	6.8364	11.197	11.4044	-0.2074	0	YES	122
-	NNC(=O)NC(N)=O	9.8871	15.073	14.777	0.296	0	YES	126
-	NC(=S)NNC(N)=S	6.0419	10.52	10.5261	-0.0061	0.0001	YES	127
-	OCCS	1.1667	6.896	5.1363	1.7597	0	YES	133
-	OCCO	1.3389	6.883	5.3267	1.5563	0	YES	143
-	COS(=O)OC	3.3223	4.684	7.5194	-2.8354	0	YES	146
-	COS(C)(=O)=O	2.3911	5.395	6.49	-1.095	0	YES	147
-	NCCO	2.4565	9.434	6.5622	2.8718	0	YES	158
-	NCCS(O)(=O)=O	6.6562	11.764	11.2052	0.5588	0	YES	161
-	NNC(=O)NNC(N)=O	11.6263	21.372	16.6997	4.6723	0	YES	166
-	ON=C(C#N)C#N	6.0372	8.298	10.5209	-2.2229	0.0001	YES	174
-	OCCNC(=N)NN(O)O	12.607	22.379	17.784	4.595	0	YES	180
-	N#CCC#N	3.3864	7.896	7.5902	0.3058	0.0001	YES	182
-	O=C1NC(=O)C(=O)N1	6.2194	12.163	10.7222	1.4408	0	YES	183
-	N#CSCSC#N	5.4747	7.583	9.8989	-2.3159	0.0001	YES	184
-	OC1=NC(=NC(=N1)S)S	4.7825	8.747	9.1337	-0.3867	0.0001	YES	201
-	OC1=NC(=NN=C1)O	6.1731	13.889	10.6711	3.2179	0	YES	204
-	N=C(NC#N)NC#N	9.5174	8.664	14.3683	-5.7043	0.0001	YES	209
-	NC(=O)C1=C(N=NN1)[N+]#N	15.6312	13.194	21.1273	-7.9333	1.0001	NO	210
-	C=NCC#N	2.9868	5.697	7.1485	-1.4515	0.0001	YES	211
-	C=CC=O	0.3788	4.446	4.2653	0.1807	0	YES	229
-	CC(=O)C(O)=O	3.9323	8.662	8.1938	0.4682	0	YES	235
-	O=C1OCCO1	1.5873	3.562	5.6013	-2.0393	0	YES	237
-	C[CH](O)C#N	3.8702	5.009	8.1252	-3.1162	0.0001	YES	243
-	NC(=O)CC(O)=O	5.8129	13.08	10.2729	2.8071	0	YES	251
-	OS(=O)(=O)CCC#N	5.0799	11.159	9.4625	1.6965	0.0001	YES	253
-	NNC(=O)CC#N	6.4101	13.712	10.9331	2.7789	0.0001	YES	257
-	N=C1CC(=O)NN1	4.708	11.866	9.0513	2.8147	0	YES	260
-	NC1=CSC(=N)N1	5.87	9.152	10.336	-1.184	0	YES	264
-	NC1=NC(=NC(=N1)S)N	7.3441	8.695	11.9656	-3.2706	0.0001	YES	269
-	C[CH](N)C#N	3.5118	8.38	7.7289	0.6511	0.0001	YES	271
-	CC(=O)NC(N)=O	6.1212	9.967	10.6137	-0.6467	0	YES	278
-	NC(=O)CNC=O	6.1569	9.793	10.6532	-0.8602	0	YES	280
-	NN1CCOC1=O	4.0432	9.796	8.3164	1.4796	0	YES	282
-	COC(=O)NC(N)=O	6.7116	9.418	11.2664	-1.8484	0	YES	285
-	NC(=O)NCC(O)=O	8.3604	12.924	13.0892	-0.1652	0	YES	286
-	OCC(CO)([N+]([O-])=O)[N+]([O-])=O	4.8309	13.246	9.1872	4.0588	0.0001	YES	292
-	S=C1NCCN1	2.5692	6.474	6.6868	-0.2128	0	YES	293
-	NC(=O)NC=NC(N)=O	9.4621	17.796	14.3072	3.4888	0	YES	299
-	OC(CN=[N+]=[N-])CN=[N+]=[N-]	3.7145	10.561	7.953	2.608	0.0002	YES	305
-	SCCOC(S)=S	-0.174	6.035	3.6541	2.3809	0	YES	313
-	OC(=O)CCS	2.2844	7.588	6.372	1.216	0	YES	318
-	COCC(O)=O	3.2589	7.343	7.4493	-0.1063	0	YES	320
-	COC(=O)OC	3.0861	3.208	7.2583	-4.0503	0	YES	321
-	O=S1(=O)CCCO1	1.1501	5.627	5.118	0.509	0	YES	327
-	O=S1(=O)CSCS(=O)(=O)C1	4.6721	11.728	9.0117	2.7163	0.0001	YES	330
-	C[CH]1CS1	0.3888	3.337	4.2764	-0.9394	0	YES	336
-	C[CH]1CN1	1.5045	5.011	5.5098	-0.4988	0	YES	339
-	CCC[N+]([O-])=O	0.4828	4.13	4.3803	-0.2503	0	YES	346
-	C[CH](N)C(O)=O	4.6538	8.827	8.9914	-0.1644	0	YES	347
-	COC(=O)CN	3.4015	6.444	7.6069	-1.1629	0	YES	349
-	C[CH](O)C(N)=O	4.6538	8.635	8.9914	-0.3564	0	YES	350
-	CNCC(O)=O	5.5815	8.607	10.017	-1.41	0	YES	351
-	CNC(=O)CO	4.6065	8.417	8.9391	-0.5221	0	YES	352
-	C[CH](CO)[N+]([O-])=O	2.0243	8.567	6.0844	2.4826	0	YES	358
-	NC(=O)CCS(O)(=O)=O	7.7739	14.595	12.4408	2.1542	0	YES	363
-	N[CH](COS(O)(=O)=O)C(O)=O	9.908	15.783	14.8001	0.9829	0	YES	364
-	CN(C)C1=NN=NN1	6.1508	8.012	10.6465	-2.6345	0	YES	378
-	NC(=O)NCNC(N)=O	10.9149	17.759	15.9133	1.8457	0	YES	397
-	ON(O)NC(=N)N(CCO[N+]([O-])=O)N=O	15.5045	21.419	20.9872	0.4318	0.0001	YES	400
-	CC(C)O	1.3463	5.124	5.3349	-0.2109	0	YES	401
-	CCCO	0.4298	5.124	4.3216	0.8024	0	YES	402
-	OC[CH](O)CS	3.3643	8.21	7.5659	0.6441	0	YES	414
-	OCC(O)CO	3.6747	8.197	7.909	0.288	0	YES	415
-	CC(C)S(O)(=O)=O	4.0514	7.654	8.3254	-0.6714	0	YES	416
-	CC(C)(O)S(O)(=O)=O	6.706	12.091	11.2602	0.8308	0	YES	420
-	O[CH](C[CH](O)S(O)(=O)=O)S(O)(=O)=O	13.2403	20.295	18.4841	1.8109	0.0001	YES	423
-	C[CH](N)CO	2.415	9.312	6.5164	2.7956	0	YES	427
-	CS(=O)(=O)SCCN	5.2966	8.879	9.7021	-0.8231	0	YES	431
-	CC(C)NC(N)=O	4.653	8.851	8.9905	-0.1395	0	YES	443
-	CN(C)CC(N)=O	4.653	9.955	8.9905	0.9645	0	YES	447
-	CCCC(=O)NN	4.0387	10.085	8.3114	1.7736	0	YES	448
-	CCOC(=O)CNN	4.9946	8.699	9.3682	-0.6692	0	YES	452
-	NC(=O)NCCNC(N)=O	10.7688	20.137	15.7518	4.3852	0	YES	465
-	NC(=O)NCSCNC(N)=O	11.813	16.893	16.9061	-0.0131	0	YES	466
-	NNC(=O)CSCC(=O)NN	9.9665	18.3	14.8647	3.4353	0	YES	467
-	NC(=N)SCCSC(N)=N	6.7318	15.975	11.2887	4.6863	0	YES	471
-	SCCOCCS	1.2927	5.719	5.2757	0.4433	0	YES	477
-	OCCOCCO	1.6371	8.693	5.6564	3.0366	0	YES	489
-	CC(C)COS(O)(=O)=O	4.5809	7.721	8.9108	-1.1898	0	YES	498
-	OCCS(=O)(=O)CCO	4.2715	10.833	8.5688	2.2642	0	YES	502
-	CS(=O)(=O)OCCOS(C)(=O)=O	6.8891	9.533	11.4626	-1.9296	0.0001	YES	505
-	O[CH](CC[CH](O)S(O)(=O)=O)S(O)(=O)=O	13.0943	20.171	18.3227	1.8483	0.0001	YES	506
-	CCSSCC	0.7068	2.67	4.6279	-1.9579	0	YES	509
-	CSC(SC)SC	1.5554	7.049	5.566	1.483	0	YES	511
-	CSSC(SC)SC	1.6973	6.86	5.7229	1.1371	0	YES	512
-	CNC(C)C	2.3752	4.533	6.4724	-1.9394	0	YES	514
-	CCCCN	1.4014	4.752	5.3958	-0.6438	0	YES	516
-	CC[CH](C)N	0.8392	4.752	4.7742	-0.0222	0	YES	517
-	CCCCS(N)(=O)=O	4.125	5.306	8.4068	-3.1008	0	YES	530
-	OS(=O)(=O)OCCNCCOS(O)(=O)=O	12.671	18.447	17.8547	0.5923	0.0001	YES	536
-	CCCN(N=O)C(=N)NN(O)O	13.3244	18.726	18.5771	0.1489	0	YES	539
-	CSCCN(N=O)C(=N)NN(O)O	14.3686	20.821	19.7314	1.0896	0.0001	YES	540
-	NCCCCN	3.282	8.74	7.4749	1.2651	0	YES	542
-	CNCCCN	4.3143	8.52	8.6161	-0.0961	0	YES	543
-	CC(C)(N)CN	3.639	8.74	7.8696	0.8704	0	YES	546
-	CN(C)S(=O)(=O)N(C)C	6.8381	6.13	11.4063	-5.2763	0	YES	551
-	CCCNC(=N)NN(O)O	11.6979	17.818	16.779	1.039	0	YES	555
-	ON(O)NC(=N)NCCNC(=N)NN(O)O	23.5278	34.873	29.8572	5.0158	0.0001	YES	562
-	[O-][N+](=O)C1=CC(=CS1)[N+]([O-])=O	4.5537	7.341	8.8808	-1.5398	0.0001	YES	565
-	O=C1NC(=S)N=C2NSN=C12	1.5323	8.484	5.5405	2.9435	0.0002	YES	568
-	[N-]=[N+]=C1C=NC(=O)NC1=O	6.4426	6.556	10.9691	-4.4131	0.0001	YES	569
-	O=C1OC(=O)C=C1	2.2374	5.406	6.3201	-0.9141	0	YES	572
-	[O-][N+](=O)C1=CC=CS1	3.0259	4.936	7.1918	-2.2558	0	YES	575
-	OC1=C2N=CNC2=NN=N1	7.2202	14.082	11.8286	2.2534	0.0001	YES	583
-	N=C1NC(=O)C2=NSNC2=N1	4.2526	12.313	8.5478	3.7652	0.0001	YES	585
-	OC1=CC=CN=N1	2.8119	9.524	6.9551	2.5689	0	YES	591
-	OC1=NC(=NC=C1)O	6.02	13.5	10.5018	2.9982	0	YES	604
-	OC(=O)C1=CNC=N1	5.5284	10.121	9.9583	0.1627	0	YES	605
-	O=C1CC(=O)NC(=S)N1	4.282	9.059	8.5803	0.4787	0	YES	608
-	OC1=NC(=C(S)C=N1)O	5.0353	14.514	9.4132	5.1008	0	YES	609
-	OC(=O)CSC1=NNC(=S)S1	5.3039	11.767	9.7101	2.0569	0.0001	YES	611
-	[O-][N+](=O)N1C(=O)CCC1=O	5.3192	8.312	9.727	-1.415	0	YES	614
-	N#CSCCSC#N	5.3286	7.461	9.7375	-2.2765	0.0001	YES	618
-	N=C1NNC=C1C#N	6.2079	11.373	10.7095	0.6635	0.0001	YES	622
-	[O-][N+](=O)N(CC#N)CC#N	7.8515	12.26	12.5266	-0.2666	0.0001	YES	623
-	NC1=NC=C(C=N1)[N+]([O-])=O	5.3702	7.842	9.7834	-1.9414	0.0001	YES	625
-	NC1=C(N=O)C(=NC(=N1)O)O	10.7675	18.932	15.7504	3.1816	0	YES	631
-	OC1=NC(=C(NN=O)C=N1)O	8.8201	17.86	13.5974	4.2626	0	YES	632
-	NC1=C2N=NNC2=NC=N1	8.3378	13.551	13.0642	0.4868	0.0001	YES	637
-	NC1=NC(=C2N=NNC2=N1)O	10.6148	13.983	15.5815	-1.5985	0.0001	YES	638
-	OC(=O)C=CC(O)=O	4.8286	11.87	9.1846	2.6854	0	YES	642
-	OC(=O)C(O)=C(O)C(O)=O	9.8794	8.684	14.7685	-6.0845	0	YES	645
-	C=CCN=C=S	0.2047	2.389	4.0728	-1.6838	0	YES	667
-	NC1=CC=CN=N1	3.9295	8.996	8.1907	0.8053	0	YES	672
-	NC1=NC(=NC=C1)O	7.1376	12.971	11.7373	1.2337	0	YES	674
-	NC=C(C#N)C(N)=O	6.7921	14.548	11.3554	3.1926	0.0001	YES	675
-	CC(=O)NC1=NN=CS1	6.2042	11.747	10.7054	1.0416	0.0001	YES	680
-	CC1=NNC=C1[N+]([O-])=O	4.5853	7.793	8.9157	-1.1227	0	YES	685
-	NC1=CC(=NC(=N1)O)O	8.7755	16.951	13.5481	3.4029	0	YES	689
-	NC1=C(O)N=C(O)N=C1	9.0932	16.951	13.8993	3.0517	0	YES	692
-	NC(=S)N1C=CC=N1	2.727	8.285	6.8613	1.4237	0	YES	703
-	NC1=NC(=CC(=N1)S)S	4.5732	4.283	8.9023	-4.6193	0	YES	705
-	NC1=CC(=NC(=N1)S)S	4.5732	7.833	8.9023	-1.0693	0	YES	706
-	NC(=S)NC1=NC=CS1	5.7208	10.208	10.171	0.037	0.0001	YES	707
-	NC1=C(C(=NC=N1)N)[N+]([O-])=O	7.5807	12.162	12.2272	-0.0652	0.0001	YES	711
-	NC1=NC(=C(C(=N1)O)[N+]([O-])=O)N	10.2852	10.435	15.2172	-4.7822	0.0001	YES	712
-	CC1=NC=CN1	3.5016	5.383	7.7176	-2.3346	0	YES	713
-	OCC1=CNC=N1	4.2646	9.818	8.5612	1.2568	0	YES	719
-	O=C1CNC(=O)CN1	6.1062	8.764	10.5971	-1.8331	0	YES	728
-	NC1=CC(=NC=N1)N	5.9836	12.439	10.4615	1.9775	0	YES	742
-	CN(C(=O)C(=O)N(C)[N+]([O-])=O)[N+]([O-])=O	9.4405	11.548	14.2833	-2.7353	0.0001	YES	756
-	NC1=CC(=NC(=N1)S)N	6.0171	11.863	10.4986	1.3644	0	YES	758
-	NC1=CC(=NC(=N1)N)S	6.7502	8.312	11.3091	-2.9971	0	YES	760
-	OCCC#C	0.6957	6.108	4.6156	1.4924	0	YES	769
-	C=C[CH]1CO1	0.4027	3.801	4.2917	-0.4907	0	YES	770
-	SC(=S)OCC=C	0.863	4.59	4.8006	-0.2106	0	YES	771
-	CC=CC(O)=O	2.8018	6.344	6.9439	-0.5999	0	YES	781
-	CC(=O)CC(O)=O	3.7862	9.433	8.0323	1.4007	0	YES	796
-	CCOC(=O)C=O	1.8076	5.896	5.8448	0.0512	0	YES	797
-	CC(=O)OOC(C)=O	1.8124	4.044	5.8501	-1.8061	0	YES	799
-	OC(=O)CCC(O)=O	4.5493	11.267	8.8759	2.3911	0	YES	806
-	OC(=O)COCC(O)=O	5.1396	11.622	9.5285	2.0935	0	YES	815
-	O[CH](CC(O)=O)C(O)=O	7.868	12.074	12.5448	-0.4708	0	YES	817
-	CC(C)(O)C#N	3.9767	4.886	8.2428	-3.3568	0.0001	YES	827
-	CC=CC(N)=O	2.4433	8.034	6.5477	1.4863	0	YES	829
-	C[CH]1CNC(=S)O1	2.9182	5.836	7.0727	-1.2367	0	YES	834
-	CC(=O)C(C)=NO	2.8557	7.103	7.0035	0.0995	0.0001	YES	839
-	NC(=S)SCCC(O)=O	3.8345	9.622	8.0857	1.5363	0	YES	846
-	N=C1CCNC(=O)N1	5.7357	10.51	10.1876	0.3224	0	YES	857
-	NC(=O)N(CC=C)N=O	6.316	9.886	10.829	-0.943	0	YES	859
-	NC1=C(N)C(=NC(=N1)O)N	10.676	19.873	15.6492	4.2238	0	YES	871
-	CSC1=NC(=NC(=N1)N)N	8.5385	9.217	13.2861	-4.0691	0.0001	YES	873
-	O=NN1CCCC1	1.9366	5.796	5.9875	-0.1915	0	YES	880
-	O=C1NCCCN1	3.9114	8.987	8.1707	0.8163	0	YES	881
-	O=NN1CCOCC1	2.5269	7.851	6.6401	1.2109	0	YES	886
-	NC(=O)CCC(N)=O	5.3085	11.447	9.7152	1.7318	0	YES	889
-	CC(C(N)=O)C(N)=O	5.5512	11.447	9.9835	1.4635	0	YES	892
-	CCOC(=O)NC(N)=O	6.5655	9.295	11.1049	-1.8099	0	YES	897
-	N[CH](CC(N)=O)C(O)=O	7.2866	15.644	11.9021	3.7419	0	YES	899
-	NCC(=O)NCC(O)=O	8.2143	14.126	12.9277	1.1983	0	YES	901
-	NC(=O)OCCOC(N)=O	7.4641	10.35	12.0983	-1.7483	0	YES	906
-	NC(=O)[CH](O)[CH](O)C(N)=O	10.3413	10.06	15.2791	-5.2191	0	YES	907
-	CNC(=S)C(=S)NC	2.7948	8.688	6.9362	1.7518	0.0001	YES	912
-	CNC(=S)SC(=S)NC	3.3193	5.444	7.5161	-2.0721	0.0001	YES	913
-	CNC(=S)SSSC(=S)NC	3.6031	5.067	7.8298	-2.7628	0.0001	YES	915
-	CNC(=S)SSSSC(=S)NC	3.745	4.879	7.9867	-3.1077	0.0001	YES	916
-	NNC1=NC(=NC=C1)NN	10.393	13.646	15.3363	-1.6903	0	YES	926
-	C[CH](O)C=C	2.1436	5.128	6.2164	-1.0884	0	YES	931
-	CC[CH]1CO1	0.1234	3.674	3.983	-0.309	0	YES	932
-	CC1(C)CO1	0.3084	3.674	4.1875	-0.5135	0	YES	934
-	OCC=CCO	1.3261	6.693	5.3125	1.3805	0	YES	944
-	CCC(=O)OC	2.3498	3.633	6.4443	-2.8113	0	YES	951
-	C[CH]1COS(=O)(=O)C1	2.7572	5.504	6.8947	-1.3907	0	YES	972
-	C1CCSC1	0.5589	3.214	4.4644	-1.2504	0	YES	973
-	C1CSCCS1	1.4251	5.309	5.422	-0.113	0	YES	976
-	CC[CH]1CN1	1.3585	4.889	5.3484	-0.4594	0	YES	979
-	CCC(C)=NO	1.5919	4.983	5.6064	-0.6234	0.0001	YES	981
-	CC(C)C(N)=O	2.1056	7.706	6.1743	1.5317	0	YES	985
-	C1COCCN1	2.087	6.943	6.1538	0.7892	0	YES	988
-	NC[CH](O)C=C	4.0243	9.316	8.2955	1.0205	0	YES	989
-	CC(C)(S)C(N)=O	2.2247	9.156	6.306	2.85	0	YES	992
-	NC(=O)CCCO	3.4282	12.142	7.6364	4.5056	0	YES	1007
-	N[CH]1CCS(=O)(=O)C1	3.5509	9.302	7.7721	1.5299	0	YES	1015
-	CC[CH](O)C[N+]([O-])=O	2.6805	8.444	6.8099	1.6341	0	YES	1025
-	CSC(=S)N(C)C	1.5951	3.932	5.61	-1.678	0	YES	1044
-	CN(CC(O)=O)C(N)=N	8.4522	13.777	13.1907	0.5863	0	YES	1051
-	CCCN1N=NNC1=N	6.0443	9.804	10.5287	-0.7247	0	YES	1057
-	CCC=CC	-0.3461	0.496	3.4639	-2.9679	0	YES	1061
-	CN(C)CCC#N	3.7234	7.697	7.9629	-0.2659	0.0001	YES	1063
-	CNC[CH](C)C#N	3.9508	7.914	8.2142	-0.3002	0.0001	YES	1065
-	C1CN1CN2CC2	4.2336	5.955	8.5268	-2.5718	0	YES	1066
-	CCOC(=O)NN=CC	4.0626	6.728	8.3378	-1.6098	0	YES	1072
-	OCCN1CCNC1=O	6.13	13.082	10.6234	2.4586	0	YES	1073
-	NC(=O)N1CCOCC1	4.7198	10.917	9.0644	1.8526	0	YES	1074
-	NC(=O)CCCC(N)=O	5.1624	11.324	9.5537	1.7703	0	YES	1076
-	CNC(=O)N(C)C(C)=O	6.1363	9.284	10.6303	-1.3463	0	YES	1078
-	CC(C)(C[N+]([O-])=O)C[N+]([O-])=O	1.865	7.126	5.9083	1.2177	0.0001	YES	1083
-	CC(CCCO)([N+]([O-])=O)[N+]([O-])=O	3.7758	11.564	8.0207	3.5433	0.0001	YES	1087
-	CSC1=NCCCN1	4.1204	8.165	8.4018	-0.2368	0	YES	1090
-	SC(=S)N1CCNCC1	3.3958	7.29	7.6006	-0.3106	0	YES	1094
-	CN(C)C1=NC(=NC(=N1)N)N	9.8373	11.07	14.722	-3.652	0.0001	YES	1098
-	CCC(=O)CC	0.6384	4.059	4.5523	-0.4933	0	YES	1103
-	CC(C)(C)C=O	-0.1367	3.799	3.6953	0.1037	0	YES	1106
-	CCC[CH]1CO1	-0.0226	3.551	3.8215	-0.2705	0	YES	1108
-	OC1CCCC1	0.1318	5.433	3.9922	1.4408	0	YES	1109
-	CCOC(=S)SCC	-0.6037	4.983	3.1791	1.8039	0	YES	1114
-	COCCOC=C	0.8346	4.05	4.7692	-0.7192	0	YES	1119
-	CC(C)COC=O	0.3393	3.25	4.2217	-0.9717	0	YES	1123
-	CC[CH](C)C(O)=O	2.1798	5.893	6.2564	-0.3634	0	YES	1125
-	CCOC(=O)CC	1.2287	3.51	5.2049	-1.6949	0	YES	1128
-	OCCOCC=C	1.0073	7.26	4.9601	2.2999	0	YES	1135
-	CCOCCC=O	0.3978	5.854	4.2863	1.5677	0	YES	1137
-	CCOC(=O)OCC	2.7941	2.963	6.9354	-3.9724	0	YES	1142
-	C[CH]1OC[CH](CO)O1	3.0679	8.842	7.2382	1.6038	0	YES	1148
-	C[CH]1CCOS(=O)(=O)C1	2.6112	5.381	6.7332	-1.3522	0	YES	1153
-	CS(=O)(=O)C1(CC1)S(C)(=O)=O	5.0534	9.386	9.4332	-0.0472	0.0001	YES	1157
-	C1CCSCC1	0.4129	3.091	4.303	-1.212	0	YES	1163
-	NC1CCCC1	1.2494	4.983	5.2278	-0.2448	0	YES	1167
-	CC(C)CNC=O	2.662	7.104	6.7894	0.3146	0	YES	1171
-	CCN(CC)C=O	2.2964	6.886	6.3853	0.5007	0	YES	1172
-	CC(C)(C)NC=O	2.4107	7.104	6.5116	0.5924	0	YES	1173
-	CNC(=O)C(C)C	3.4929	7.364	7.708	-0.344	0	YES	1174
-	CN1CCOCC1	1.941	6.602	5.9923	0.6097	0	YES	1175
-	C[CH]1CNCCO1	2.8904	6.821	7.0419	-0.2209	0	YES	1177
-	CCSCCC(N)=O	3.0622	9.678	7.2318	2.4462	0	YES	1180
-	CCCCOC(N)=O	2.6083	7.033	6.7301	0.3029	0	YES	1183
-	CC[C](C)(N)C(O)=O	4.3554	8.58	8.6615	-0.0815	0	YES	1185
-	CCCCC[N+]([O-])=O	0.1908	3.883	4.0574	-0.1744	0	YES	1186
-	CC(C)CCON=O	1.3396	3.69	5.3275	-1.6375	0.0001	YES	1189
-	CCC[CH](N)C(O)=O	4.3617	8.58	8.6685	-0.0885	0	YES	1190
-	CCNC(=O)[CH](C)O	5.2655	8.171	9.6677	-1.4967	0	YES	1193
-	CCOC(=O)N(C)C	3.3522	6.597	7.5524	-0.9554	0	YES	1194
-	CC(C)COC(N)=O	2.5499	7.033	6.6655	0.3675	0	YES	1203
-	CC(C)(CN)C(O)=O	4.9797	9.879	9.3517	0.5273	0	YES	1204
-	CCOC(=O)[CH](C)N	2.7199	6.198	6.8535	-0.6555	0	YES	1208
-	CC(C)(S)[CH](N)C(O)=O	4.5951	10.03	8.9265	1.1035	0	YES	1212
-	CCSC[CH](N)C(O)=O	5.4058	10.676	9.8228	0.8532	0	YES	1215
-	CC(C)[CH](ON)C(O)=O	6.2261	9.564	10.7297	-1.1657	0.0001	YES	1228
-	OC[CH](O)[CH](O)[CH](O)C=NO	9.5568	13.609	14.4118	-0.8028	0.0001	YES	1237
-	CCN(CC)C(S)=S	0.8417	3.165	4.777	-1.612	0	YES	1245
-	CCCNC(=O)NC(N)=O	8.7421	12.106	13.5112	-1.4052	0	YES	1250
-	NC(=O)NN1CCOCC1	6.459	13.298	10.9871	2.3109	0	YES	1251
-	CCC(C)=NNC(N)=S	3.7578	6.005	8.0008	-1.9958	0	YES	1257
-	CCNC1=NN=NN1CC	6.6878	7.75	11.2401	-3.4901	0	YES	1261
-	CC(=O)OCCN(N=O)C(=N)NN(O)O	16.0075	21.474	21.5433	-0.0693	0.0001	YES	1262
-	C[CH]1CNCCN1	4.1254	8.535	8.4073	0.1277	0	YES	1263
-	CN1CCNCC1	4.2636	8.316	8.5601	-0.2441	0	YES	1265
-	CC(C)CNC(N)=O	4.8725	8.728	9.2332	-0.5052	0	YES	1269
-	CC(C)NNC(C)=O	4.0642	9.742	8.3397	1.4023	0	YES	1274
-	CN(C)C[CH](N)C(O)=O	6.8507	12.131	11.4201	0.7109	0	YES	1276
-	CN(C)CCOC(N)=O	5.0973	10.583	9.4817	1.1013	0	YES	1280
-	CC(C)(O)CNC(N)=O	7.5271	13.164	12.168	0.996	0	YES	1281
-	CC[CH](C)SC(N)=N	2.3409	8.246	6.4345	1.8115	0	YES	1284
-	CCOC(=O)CNC(=N)NN(O)O	13.406	19.265	18.6673	0.5977	0	YES	1288
-	CCCCCO	0.1377	4.876	3.9987	0.8773	0	YES	1297
-	CC(C)OCCO	1.6446	7.132	5.6646	1.4674	0	YES	1304
-	C[CH](O)C(C)(C)O	3.5122	6.514	7.7294	-1.2154	0	YES	1306
-	OCCCSCCO	1.9449	8.609	5.9967	2.6123	0	YES	1311
-	OCCC[CH](O)CO	3.2444	7.951	7.4333	0.5177	0	YES	1314
-	CC(C)(C)CS(O)(=O)=O	4.3932	7.408	8.7034	-1.2954	0	YES	1318
-	OCC(CO)(CO)CO	4.0872	9.388	8.3651	1.0229	0	YES	1320
-	CCCCCOS(O)(=O)=O	4.4933	7.597	8.814	-1.217	0	YES	1321
-	CCC(N)CC	1.4981	4.629	5.5027	-0.8737	0	YES	1332
-	CCCCNC	2.2876	4.41	6.3755	-1.9655	0	YES	1336
-	C[CH](N)CCCO	2.1229	9.066	6.1935	2.8725	0	YES	1339
-	C[CH](N)C(C)(C)O	3.1537	9.066	7.3331	1.7329	0	YES	1341
-	C[CH](CO)N(C)C	2.8668	8.629	7.0158	1.6132	0	YES	1345
-	NC[CH](O)[CH](O)[CH](O)CO	9.3949	13.376	14.2329	-0.8569	0	YES	1357
-	CN(C)CCSC(N)=N	5.5462	11.796	9.978	1.818	0	YES	1363
-	CC(C)(CN)CN	3.8586	8.616	8.1123	0.5037	0	YES	1371
-	NNC(=N)SCCCSC(=N)NN	10.0641	20.609	14.9726	5.6364	0.0001	YES	1375
-	OC(=O)C1=CC=C(O1)[N+]([O-])=O	5.3821	9.37	9.7965	-0.4265	0	YES	1379
-	OC1=NC2=NC(=NC(=C2N=N1)O)O	11.6412	22.15	16.7162	5.4338	0.0001	YES	1385
-	OC1=NC=NC(=C1)C=O	4.5687	12.121	8.8973	3.2237	0	YES	1393
-	OC(=O)C1=CC(=NC=N1)O	6.2066	14.214	10.7081	3.5059	0	YES	1402
-	[O-][N+](=O)C1=CC=C(N1)C=O	4.5147	10.05	8.8377	1.2123	0	YES	1403
-	OC(=O)C1=CC(=NC(=N1)O)O	8.7756	18.197	13.5482	4.6488	0	YES	1410
-	OC(=O)C=C1NC(=O)NC1=O	8.5712	14.092	13.3222	0.7698	0	YES	1412
-	C1=CN2N=NN=C2C=C1	5.2172	8.434	9.6143	-1.1803	0	YES	1415
-	SC1=NC=C2NC(=O)NC2=N1	9.2458	11.987	14.068	-2.081	0.0001	YES	1426
-	OC1=C2NC=NC2=C(O)N=N1	9.1833	17.676	13.999	3.677	0.0001	YES	1432
-	OC1=C2NC(=O)NC2=NC(=N1)S	10.0281	15.971	14.9329	1.0381	0.0001	YES	1436
-	SC1=C2N=CNC2=NC=N1	6.8948	9.126	11.4689	-2.3429	0.0001	YES	1443
-	N1N=NN=C1C2=CC=CS2	3.9801	7.593	8.2467	-0.6537	0.0001	YES	1447
-	NC1=NC2=NC(=NC(=C2N=N1)O)O	12.7588	18.069	17.9518	0.1172	0.0001	YES	1455
-	CC1=CC(=O)OC1=O	3.8458	5.21	8.0982	-2.8882	0	YES	1461
-	C=C1CC(=O)OC1=O	3.5804	5.009	7.8047	-2.7957	0	YES	1464
-	OC1=CC=CC=N1	1.4849	9.134	5.4881	3.6459	0	YES	1468
-	[O-][N+]1=CC=CC=C1	0.2488	10.152	4.1216	6.0304	0	YES	1469
-	O=C1C=CNC=C1	3.273	8.345	7.465	0.88	0	YES	1471
-	CC1=CC(=O)NC1=O	4.8279	8.003	9.1839	-1.1809	0	YES	1477
-	ON=CC1=CC=CO1	2.9821	6.447	7.1433	-0.6963	0.0001	YES	1479
-	OC(=O)CC1=CSC=N1	3.5135	10.503	7.7308	2.7722	0	YES	1481
-	OS(=O)(=O)C1=CC=CN=C1	5.2062	11.483	9.6022	1.8808	0	YES	1486
-	NC(=O)C1=CC=CN=N1	5.0472	11.928	9.4263	2.5017	0	YES	1493
-	NC(=O)C1=CN=CC=N1	5.0472	11.921	9.4263	2.4947	0	YES	1494
-	NC1=C(N=CC=N1)C(O)=O	6.8716	13.682	11.4432	2.2388	0	YES	1497
-	CC(=O)NC1=NC=C(S1)[N+]([O-])=O	6.9721	13.762	11.5543	2.2077	0.0001	YES	1505
-	COC(=O)C1=C(NC=N1)[N+]([O-])=O	6.2848	10.02	10.7945	-0.7745	0.0001	YES	1508
-	NNC(=O)C1=CC=C(O1)[N+]([O-])=O	8.2388	13.439	12.9548	0.4842	0.0001	YES	1509
-	NN1C=NC2=C1N=CN=C2	6.6003	12.569	11.1433	1.4257	0.0001	YES	1518
-	NC1=C2NC(=O)NC2=NC=N1	10.5356	16.015	15.4939	0.5211	0.0001	YES	1521
-	NC1=NC(=C2NC(=O)NC2=N1)O	12.8126	16.449	18.0113	-1.5623	0.0001	YES	1526
-	OC1=NC(=C2NC(=N)NC2=N1)O	11.5546	21.721	16.6204	5.1006	0.0001	YES	1527
-	CSC1=C2N=NNC2=NC=N1	7.3552	10.045	11.9779	-1.9329	0.0001	YES	1533
-	CC1=CC(=NC=N1)O	4.1798	9.475	8.4674	1.0076	0	YES	1547
-	CC1=CC(=NC(=N1)S)O	4.2133	8.9	8.5045	0.3955	0	YES	1552
-	CC1=C(O)N=C(O)N=C1	7.0665	13.457	11.6588	1.7982	0	YES	1563
-	CC1=C(O)N=NC(=C1)O	7.2272	13.465	11.8364	1.6286	0	YES	1570
-	CSC1=NC(=CC(=N1)O)O	7.793	13.446	12.4619	0.9841	0	YES	1574
-	OCC1=C(O)N=C(O)N=C1	7.8296	17.893	12.5023	5.3907	0	YES	1575
-	C[C]1(NC(=O)NC1=O)C=O	7.8538	11.717	12.5291	-0.8121	0	YES	1576
-	CCOC(=O)[CH](N=O)C#N	5.1151	8.231	9.5014	-1.2704	0.0001	YES	1577
-	OCC1=NC(=CC(=N1)O)O	7.5119	17.893	12.1511	5.7419	0	YES	1579
-	OC(=O)C[CH]1SC(=N)NC1=O	6.8976	16.588	11.472	5.116	0.0001	YES	1583
-	CS(=O)(=O)C1=CC(=NC(=N1)O)O	9.9735	15.545	14.8726	0.6724	0.0001	YES	1587
-	NC(=O)C1=CC=C(O1)S(N)(=O)=O	9.5955	12.762	14.4546	-1.6926	0.0001	YES	1588
-	CSC1=NC(=CC(=N1)S)S	3.5906	4.327	7.816	-3.489	0.0001	YES	1593
-	CC1=C(C#N)C(=N)NN1	6.8604	11.178	11.4309	-0.2529	0.0001	YES	1597
-	NC1=NC(=C(C=N1)C(O)=O)N	9.5832	13.585	14.441	-0.856	0	YES	1598
-	NC(=O)NC1=NC(=NC(=C1)O)S	11.7049	16.369	16.7866	-0.4176	0.0001	YES	1603
-	NC1=C(NC=O)C(=NC(=N1)S)O	9.818	18.197	14.7007	3.4963	0.0001	YES	1605
-	CC1=NNC(=C1[N+]([O-])=O)C(N)=O	7.9135	14.18	12.5952	1.5848	0.0001	YES	1606
-	CN1N=NC2=C(N)N=CN=C12	8.8005	12.223	13.5757	-1.3527	0.0001	YES	1617
-	NC1=NC(=C2NC(=O)NC2=N1)N	12.5897	15.917	17.7648	-1.8478	0.0001	YES	1621
-	SCC1=CC=CO1	1.5304	3.676	5.5384	-1.8624	0	YES	1631
-	O=C1CCC2OC12	1.4938	6.475	5.498	0.977	0	YES	1638
-	C[CH]1CC(=O)OC1=O	3.1629	4.68	7.3432	-2.6632	0	YES	1641
-	OC(=O)CC(=C)C(O)=O	4.7112	11.472	9.0549	2.4171	0	YES	1642
-	CC=C(C)C#N	1.4553	3.471	5.4554	-1.9844	0.0001	YES	1648
-	CCOC=CC#N	2.1041	4.77	6.1726	-1.4026	0.0001	YES	1650
-	SC(=S)N1CCCC1=O	1.5861	6.474	5.6	0.874	0	YES	1655
-	N[CH](CC#C)C(O)=O	4.1069	9.487	8.3868	1.1002	0.0001	YES	1659
-	OC(=O)[CH]1NCC=C1	3.6238	8.772	7.8527	0.9193	0	YES	1660
-	CC(=O)OCCSC#N	5.1077	6.857	9.4932	-2.6362	0.0001	YES	1662
-	CC(=O)NC(=C)C(O)=O	6.4955	11.396	11.0275	0.3685	0	YES	1667
-	COC(=O)C=CC(N)=O	4.1513	11.054	8.436	2.618	0	YES	1668
-	CC1=NC(=NC=C1)N	4.8879	5.394	9.2503	-3.8563	0	YES	1680
-	CN1C(=CC(=O)NC1=S)N	6.5335	10.212	11.0695	-0.8575	0.0001	YES	1695
-	CN1C(=CC(=O)NC1=O)N	8.8904	10.889	13.6752	-2.7862	0	YES	1697
-	NC(=S)NNC1(O)C(=O)NC(=O)NC1=O	15.7556	18.848	21.2648	-2.4168	0.0001	YES	1710
-	CN1C=NC(=C1S(=O)(=O)NC(N)=O)[N+]([O-])=O	13.5525	14.582	18.8292	-4.2472	0.0001	YES	1712
-	CC1=CC(=NN1)C	2.7207	5.347	6.8543	-1.5073	0	YES	1718
-	C[N+]1=CC=NC=C1	8.1723	10.206	12.8812	-2.6752	0	YES	1720
-	CC[CH]1SC(=N)NC1=O	4.8708	11.337	9.2313	2.1057	0	YES	1729
-	OC(=O)CNCCC#N	6.1742	11.866	10.6723	1.1937	0.0001	YES	1733
-	CNC(=O)OCCC#N	6.9765	10.32	11.5593	-1.2393	0.0001	YES	1734
-	C[CH]1CNC(=O)NC1=O	7.058	9.857	11.6493	-1.7923	0	YES	1739
-	N[CH](CSCC#N)C(O)=O	7.2657	14.18	11.8789	2.3011	0.0001	YES	1740
-	CCCSC1=NNC(=S)S1	3.1311	6.393	7.308	-0.915	0.0001	YES	1748
-	CN1C(=C(N)C(=O)NC1=S)N	8.657	12.578	13.417	-0.839	0.0001	YES	1754
-	CC(=O)N[CH](C#N)C(=O)NN	9.6682	15.69	14.5351	1.1549	0.0001	YES	1755
-	CC1=C(N)C(=NC(=N1)S)N	6.1138	11.818	10.6055	1.2125	0	YES	1757
-	CSC1=CC(=NC(=N1)N)N	7.2116	8.833	11.8191	-2.9861	0	YES	1758
-	O=C1CCCC1	-0.1985	4.415	3.6271	0.7879	0	YES	1770
-	C[C]1(CO1)C=C	0.6932	3.678	4.6129	-0.9349	0	YES	1776
-	O=C1CCSCC1	0.8457	6.51	4.7815	1.7285	0	YES	1777
-	CC(=O)CC(C)=O	1.0999	7.478	5.0624	2.4156	0	YES	1787
-	CCC(=O)C(C)=O	1.0999	6.582	5.0624	1.5196	0	YES	1791
-	O=CCCCC=O	0.2403	6.959	4.1121	2.8469	0	YES	1796
-	C[CH]1CCC(=O)O1	2.2161	3.866	6.2965	-2.4305	0	YES	1800
-	C[C]1(CO1)[CH]2CO2	1.451	5.963	5.4507	0.5123	0	YES	1804
-	COC(=S)SCSC(=S)OC	0.9127	9.326	4.8555	4.4705	0.0001	YES	1806
-	C=CCOCOC=O	1.2674	5.433	5.2476	0.1854	0	YES	1810
-	CCOC(=O)C(C)=O	1.6902	6.033	5.7151	0.3179	0	YES	1812
-	COC(=O)CCC(O)=O	4.2305	8.762	8.5235	0.2385	0	YES	1813
-	CCOC(=O)CC(O)=O	4.2305	8.762	8.5235	0.2385	0	YES	1817
-	O=S1OCC2(CO1)COS(=O)OC2	4.5457	8.701	8.8719	-0.1709	0.0001	YES	1819
-	OCCN1CCSC1=S	2.7729	8.602	6.912	1.69	0	YES	1839
-	C[CH](OC(N)=O)C=C	4.4682	7.161	8.7863	-1.6253	0	YES	1847
-	CCOC(=O)CNC=O	4.5745	8.674	8.9038	-0.2298	0	YES	1855
-	N[CH](CCC(O)=O)C(O)=O	7.499	13.833	12.1369	1.6961	0	YES	1863
-	C[C](N)(CC(O)=O)C(O)=O	8.1595	13.833	12.8671	0.9659	0	YES	1865
-	CN[CH](CC(O)=O)C(O)=O	8.5313	13.613	13.2781	0.3349	0	YES	1866
-	N[CH](CS(=O)(=O)CC(O)=O)C(O)=O	10.7237	18.026	15.7019	2.3241	0	YES	1871
-	CC1(C)CNC(=S)S1	1.5819	4.384	5.5953	-1.2113	0.0001	YES	1875
-	[N-]=[N+]=NC1CCCC1	1.1029	3.614	5.0658	-1.4518	0.0001	YES	1876
-	CC=CC=NNC(N)=O	5.4966	8.697	9.9232	-1.2262	0	YES	1879
-	OC(=O)CNC1=NCCN1	8.016	13.79	12.7085	1.0815	0	YES	1883
-	CC(C)([N+]([O-])=O)C(C)([N+]([O-])=O)[N+]([O-])=O	4.0574	10.369	8.332	2.037	0.0001	YES	1889
-	CC(=C)C(C)=C	-0.1555	0.719	3.6746	-2.9556	0	YES	1900
-	C[CH]1CN=C(NC(C)=O)S1	4.644	10.996	8.9806	2.0154	0	YES	1913
-	C[CH](CCCC#N)[N+]([O-])=O	2.5474	7.265	6.6627	0.6023	0.0001	YES	1916
-	OC1=C2CCCC[N+]2=NO1	10.0315	13.358	14.9366	-1.5786	0.0001	YES	1918
-	CC1(C)CC(=O)NC(=O)N1	5.9608	9.735	10.4364	-0.7014	0	YES	1922
-	C[CH]1CN(C)C(=O)NC1=O	6.4879	9.517	11.0191	-1.5021	0	YES	1923
-	OC(=O)[CH]1CCSCC(=N)N1	5.0004	12.212	9.3746	2.8374	0	YES	1926
-	CC1(C)N(CO)C(=O)NC1=O	7.8727	11.354	12.5501	-1.1961	0	YES	1927
-	COC(=O)[CH](C)C(=O)NC(N)=O	7.5133	12.467	12.1527	0.3143	0	YES	1929
-	CN(C)S(=O)(=O)C1=C(N=CN1C)[N+]([O-])=O	9.3734	9.924	14.2091	-4.2851	0.0001	YES	1941
-	CSC1=NC(=C(N)C(=N1)N)SC	8.1983	12.329	12.91	-0.581	0.0001	YES	1947
-	O=C1CCCCC1	-0.3445	4.292	3.4657	0.8263	0	YES	1953
-	C=CCOC[CH]1CO1	0.7009	5.611	4.6214	0.9896	0	YES	1975
-	CCOC(=O)C(C)=C	1.3906	3.717	5.3839	-1.6669	0	YES	1978
-	C=CCOCCC=O	0.531	5.86	4.4336	1.4264	0	YES	1989
-	C1C[CH]2CO[CH](C1)O2	3.2575	5.538	7.4478	-1.9098	0	YES	1991
-	C[CH](O)C(=O)OCC=C	4.6807	4.321	9.0211	-4.7001	0	YES	1994
-	CC(=O)CCCC(O)=O	3.4942	9.188	7.7094	1.4786	0	YES	1995
-	C[CH](CC(C)=O)C(O)=O	3.2975	9.188	7.492	1.696	0	YES	2004
-	CC1(C)CS(=O)(=O)CC1=O	3.5975	8.487	7.8237	0.6633	0	YES	2013
-	COC(=O)CCSC(C)=O	2.5883	6.706	6.708	-0.002	0	YES	2014
-	CCOC(=S)SCCC(O)=O	2.2521	10.112	6.3363	3.7757	0	YES	2016
-	OC(=O)CCCCC(O)=O	4.2572	11.021	8.553	2.468	0	YES	2023
-	CC(CC(O)=O)CC(O)=O	5.976	11.021	10.4532	0.5678	0	YES	2027
-	CO[CH]1O[CH](CO)[CH]2O[CH]12	4.3506	12.53	8.6562	3.8738	0.0001	YES	2030
-	OC(=O)CCSCCC(O)=O	5.3014	13.116	9.7073	3.4087	0	YES	2034
-	COC(=O)[CH](O)[CH](O)C(=O)OC	8.9446	4.87	13.7351	-8.8651	0	YES	2046
-	OC(=O)COCCOCC(O)=O	5.4379	13.431	9.8583	3.5727	0	YES	2048
-	O[CH](C=O)[CH](O)[CH](O)[CH](O)C(O)=O	12.5561	10.416	17.7277	-7.3117	0.0001	YES	2055
-	O[CH]1O[CH]([CH](O)[CH](O)[CH]1O)C(O)=O	11.6579	16.979	16.7347	0.2443	0.0001	YES	2056
-	CC(C)CCC#N	1.03	4.023	4.9852	-0.9622	0.0001	YES	2064
-	C=CCNCC=C	2.7001	4.542	6.8316	-2.2896	0	YES	2065
-	CCCOCCC#N	1.6788	6.077	5.7024	0.3746	0.0001	YES	2069
-	ON=C1CCCCC1	1.2653	5.094	5.2453	-0.1513	0.0001	YES	2071
-	NC(=O)C1CCCC1	2.3671	7.815	6.4634	1.3516	0	YES	2073
-	C[C]1(CCCN1)C(O)=O	4.5048	8.593	8.8267	-0.2337	0	YES	2087
-	CN(C)C(=O)OCC=C	4.8259	6.6	9.1817	-2.5817	0	YES	2092
-	COC(=O)N1CCCC1	2.6931	6.83	6.8239	0.0061	0	YES	2094
-	C[C](N)(C1CC1)C(O)=O	4.7138	8.812	9.0577	-0.2457	0	YES	2097
-	CC(=O)NCCCC(O)=O	6.0416	12.492	10.5257	1.9663	0	YES	2111
-	CCOC(=O)NCCC(O)=O	6.6319	11.943	11.1783	0.7647	0	YES	2129
-	C[CH](CC(O)=O)[CH](N)C(O)=O	7.9958	13.708	12.6861	1.0219	0	YES	2132
-	CC(C)SCCC#N	1.5545	6.117	5.565	0.552	0.0001	YES	2141
-	CC1=NCC(C)(C)S1	1.3507	4.272	5.3397	-1.0677	0	YES	2144
-	CC(C)N1CCSC1=S	1.4398	4.042	5.4382	-1.3962	0	YES	2145
-	CN(C)C1=NC(=CC(=N1)N)N	8.5103	10.686	13.255	-2.569	0	YES	2157
-	CC(C)NCCC#N	3.5774	7.793	7.8014	-0.0084	0.0001	YES	2166
-	CCOC(=O)NN=CCC	3.9165	6.606	8.1763	-1.5703	0	YES	2178
-	NC(=O)CCSCCC(N)=O	6.0605	13.296	10.5466	2.7494	0	YES	2184
-	C[CH](O[CH](C)C(N)=O)C(N)=O	7.4646	11.556	12.0989	-0.5429	0	YES	2189
-	CCOC(=O)N(N=O)C(C)C	5.1982	7.6	9.5932	-1.9932	0	YES	2191
-	CC(C)([N+]([O-])=O)C(C)(C)[N+]([O-])=O	2.1202	7.003	6.1904	0.8126	0.0001	YES	2193
-	CCOC(=O)NNC(=O)OCC	8.1984	8.276	12.9101	-4.6341	0	YES	2197
-	C[CH](O)CCC(C)([N+]([O-])=O)[N+]([O-])=O	4.4081	11.44	8.7198	2.7202	0.0001	YES	2203
-	N[CH](CCS(=O)(=O)NCC(O)=O)C(O)=O	13.1251	16.733	18.3568	-1.6238	0.0001	YES	2208
-	C[CH]1CN2SN1C[CH]2C	1.7732	5.845	5.8068	0.0382	0.0001	YES	2210
-	CN(C)CSC1=NCCS1	5.3476	7.248	9.7585	-2.5105	0.0001	YES	2212
-	CN(C)C(=S)SSC(=S)N(C)C	2.3211	4.572	6.4126	-1.8406	0.0001	YES	2218
-	CCCCOC=C	0.0982	1.873	3.9551	-2.0821	0	YES	2231
-	C[CH](O)C=C(C)C	1.7931	4.738	5.8288	-1.0908	0	YES	2239
-	CCC[CH]1OCCS1	0.6975	5.023	4.6177	0.4053	0	YES	2243
-	CCCCCOC(S)=S	-1.203	4.215	2.5165	1.6985	0	YES	2246
-	CC(C)CCOC(S)=S	-1.2615	4.215	2.4519	1.7631	0	YES	2248
-	CCOC(=S)SC(C)C	-0.8082	4.86	2.9531	1.9069	0	YES	2250
-	CC(C)CCC(O)=O	2.172	5.77	6.2477	-0.4777	0	YES	2257
-	CC(C)CCOC=O	0.1933	3.127	4.0602	-0.9332	0	YES	2263
-	CC[CH](C)OC(C)=O	1.0588	3.387	5.017	-1.63	0	YES	2264
-	CC(C)COC(C)=O	0.222	3.387	4.0919	-0.7049	0	YES	2265
-	CC(=O)CC(C)(C)O	2.2862	8.373	6.374	1.999	0	YES	2270
-	CCCCOC(C)=O	0.2804	3.387	4.1565	-0.7695	0	YES	2271
-	C[C]1(O)CCC[CH]1O	2.7375	6.747	6.8729	-0.1259	0	YES	2276
-	CC[CH](O)C(=O)CC	2.8361	4.742	6.9819	-2.2399	0	YES	2277
-	CC(C)SCCC(O)=O	2.6965	7.863	6.8275	1.0355	0	YES	2286
-	CCSCCC(=O)OC	3.1019	5.481	7.2757	-1.7947	0	YES	2288
-	CCOC(OCC)C=O	1.7586	6.236	5.7907	0.4453	0	YES	2289
-	CCOC(=O)C(C)(C)O	2.8766	4.194	7.0266	-2.8326	0	YES	2291
-	CO[CH]1CC[CH](OC)O1	2.9219	7.237	7.0767	0.1603	0	YES	2292
-	O[CH]1CCC[CH](O)[CH]1O	3.6395	8.184	7.87	0.314	0	YES	2297
-	CCCCOCC(O)=O	2.8208	6.975	6.9649	0.0101	0	YES	2298
-	COC(CC(C)=O)OC	2.5896	7.345	6.7094	0.6356	0	YES	2300
-	COCCOC[CH]1CO1	1.012	7.538	4.9653	2.5727	0	YES	2304
-	CCC(=O)OC[CH](O)CO	5.1644	9.26	9.556	-0.296	0	YES	2314
-	CC(C)(CS(C)(=O)=O)C(O)=O	5.5109	9.963	9.939	0.024	0	YES	2315
-	OC[CH]1OCO[CH](CO)[CH]1O	4.8201	11.593	9.1753	2.4177	0	YES	2317
-	OC[CH](O)[CH](O)[CH](O)CC=O	7.801	12.424	12.4707	-0.0467	0	YES	2322
-	OC[CH](O)[CH](O)[CH](O)CC(O)=O	10.37	14.517	15.3109	-0.7939	0	YES	2330
-	C1CSSCCCSSC1	1.5949	4.686	5.6097	-0.9237	0.0001	YES	2342
-	CN1CCCCC1	1.2046	4.424	5.1782	-0.7542	0	YES	2344
-	CCC(CC)C=NO	1.2127	4.738	5.1872	-0.4492	0.0001	YES	2352
-	CN(C)C[CH](O)C=C	4.3405	8.633	8.6451	-0.0121	0	YES	2358
-	N[CH]1CCCC[CH]1O	1.2205	9.298	5.1959	4.1021	0	YES	2361
-	CN(C)C(C)(C)C=O	2.2062	5.928	6.2855	-0.3575	0	YES	2364
-	CC(C)CC(C)=NO	1.2414	4.738	5.2189	-0.4809	0.0001	YES	2366
-	CC[CH](O)CN1CC1	3.5483	8.86	7.7693	1.0907	0	YES	2369
-	CCC[CH](C)C(N)=O	1.6753	7.46	5.6986	1.7614	0	YES	2370
-	OCCN1CCOCC1	2.558	10.917	6.6744	4.2426	0	YES	2373
-	CCCCOC(=O)NC	3.6301	6.693	7.8597	-1.1667	0	YES	2374
-	CCC(N)(CC)C(O)=O	4.4681	8.457	8.7861	-0.3291	0	YES	2386
-	CCC(O)(CC)C(N)=O	4.4681	8.266	8.7861	-0.5201	0	YES	2392
-	C[N+]1(C)CCOC(=O)C1	7.643	14.258	12.296	1.962	0	YES	2397
-	N[CH]1CC[CH](O)[CH](O)C1	4.8942	10.735	9.2572	1.4778	0	YES	2398
-	CCOC(=O)CCCN	2.9634	7.375	7.1226	0.2524	0	YES	2400
-	CN(C)CCCC(O)=O	4.7194	9.32	9.0639	0.2561	0	YES	2401
-	CCCCNCC(O)=O	5.1434	8.239	9.5327	-1.2937	0	YES	2405
-	CC(C)SC[CH](N)C(O)=O	4.6817	10.551	9.0223	1.5287	0	YES	2408
-	CCC[CH](O)[CH](C)[N+]([O-])=O	2.5372	8.197	6.6515	1.5455	0	YES	2412
-	CC(C)[CH](O)[CH](C)[N+]([O-])=O	2.6515	8.197	6.7778	1.4192	0.0001	YES	2413
-	OCCN(CCO)CC(O)=O	7.0478	13.893	11.638	2.255	0	YES	2424
-	N[CH](C=O)[CH](O)[CH](O)[CH](O)CO	10.0945	15.112	15.0063	0.1057	0.0001	YES	2425
-	N[CH]([CH](O)[CH](O)[CH](O)CO)C(O)=O	12.6635	17.205	17.8464	-0.6414	0.0001	YES	2435
-	OC[CH](O)[CH](O)[CH](O)[CH](O)C[N+]([O-])=O	10.7007	13.943	15.6765	-1.7335	0.0001	YES	2437
-	NNC(=O)C1(N)CCCC1	6.335	12.883	10.85	2.033	0	YES	2446
-	N[CH](CCCN(C(N)=N)[N+]([O-])=O)C(O)=O	11.1342	18.453	16.1557	2.2973	0.0001	YES	2459
-	CCC(C)(C)NC(N)=O	4.4752	8.604	8.794	-0.19	0	YES	2476
-	CC(=O)NCCNCCO	6.7158	15.447	11.271	4.176	0	YES	2485
-	CC(C)C[CH](N)C(=O)NO	5.5489	12.845	9.981	2.864	0.0001	YES	2488
-	C[CH](S[CH](C)C(=O)NN)C(=O)NN	8.543	18.054	13.2911	4.7629	0.0001	YES	2505
-	CS(=O)(=O)N(CCCCN(N=O)S(C)(=O)=O)N=O	13.0695	10.979	18.2952	-7.3162	0.0001	YES	2509
-	CCCC(C)(C)O	1.0225	4.754	4.9769	-0.2229	0	YES	2517
-	CC(C)(C)SCCO	0.572	7.05	4.4788	2.5712	0	YES	2523
-	OCCCCCCO	0.7547	6.391	4.6809	1.7101	0	YES	2525
-	CC(C)OC[CH](C)O	2.2769	7.009	6.3637	0.6453	0	YES	2527
-	CCOC(C)OCC	1.3258	3.928	5.3123	-1.3843	0	YES	2530
-	C[CH](O)C(C)(C)CO	2.3912	6.391	6.49	-0.099	0	YES	2534
-	CCCS(=O)(=O)CCC	2.4533	4.712	6.5587	-1.8467	0	YES	2536
-	CCC(CO)(CO)CO	3.1781	7.83	7.36	0.47	0	YES	2539
-	CCCCCOS(C)(=O)=O	1.807	4.903	5.8442	-0.9412	0	YES	2544
-	CCCC(S(C)(=O)=O)S(C)(=O)=O	3.778	8.907	8.0232	0.8838	0	YES	2547
-	C[CH](O)[CH](O)[CH](O)[CH](O)CO	9.8846	10.701	14.7742	-4.0732	0	YES	2550
-	CC(C)CCCN	1.0508	4.506	5.0082	-0.5022	0	YES	2567
-	CCCCCCN	1.1093	4.506	5.0729	-0.5669	0	YES	2569
-	CC(C)NC(C)C	1.6591	4.287	5.6807	-1.3937	0	YES	2572
-	CCN(CC)CCO	2.4806	8.506	6.5889	1.9171	0	YES	2580
-	CC[CH](O)C(C)(C)N	3.1432	8.943	7.3215	1.6215	0	YES	2584
-	CC[CH](CN)CCO	2.3424	8.943	6.4362	2.5068	0	YES	2589
-	CN(C)C(C)(C)CO	2.5364	8.506	6.6506	1.8554	0	YES	2595
-	CN(C)C(C)(CO)CO	4.1018	9.943	8.3812	1.5618	0	YES	2599
-	OCCN(CCO)CCO	4.809	11.379	9.163	2.216	0	YES	2603
-	NCCOCCOCCO	3.053	13.052	7.2217	5.8303	0	YES	2604
-	CC(C)NCCCN	3.5982	8.274	7.8245	0.4495	0	YES	2613
-	CN(C)CC(C)(C)N	3.2885	8.056	7.4821	0.5739	0	YES	2615
-	C[CH](N)CC(C)(C)N	2.7848	8.493	6.9252	1.5678	0	YES	2618
-	CC(C)(N)CNCCO	5.1423	12.712	9.5315	3.1805	0	YES	2619
-	C[N+](C)(C)CCOC(N)=O	9.0375	18.726	13.8377	4.8883	0	YES	2623
-	CN(C)CSCN(C)C	5.2507	4.374	9.6513	-5.2773	0	YES	2628
-	CCCCCNC(=N)NN(O)O	11.4059	17.573	16.4561	1.1169	0	YES	2629
-	NNC(=N)SCCCCSC(=N)NN	9.918	20.487	14.8112	5.6758	0.0001	YES	2630
-	O=NC1=CC=C(C=C1)N=O	3.6397	6.229	7.8704	-1.6414	0	YES	2633
-	[O-][N+]1=C2C=CC=CC2=NO1	3.0844	9.733	7.2565	2.4765	0.0001	YES	2634
-	O=C1C=CC(=O)N1CSC#N	6.1239	8.412	10.6167	-2.2047	0.0001	YES	2635
-	OC1=C(C=CC=C1[N+]([O-])=O)[N+]([O-])=O	4.1481	7.559	8.4323	-0.8733	0.0001	YES	2643
-	OC1=NC(=C2N=CC=NC2=N1)O	7.7452	17.777	12.4091	5.3679	0.0001	YES	2654
-	[O-][N+](=O)C1=C2N=NNC2=CC=C1	6.5552	9.237	11.0935	-1.8565	0.0001	YES	2655
-	OC(=O)C1=CC=CC(=O)O1	5.0591	7.991	9.4395	-1.4485	0	YES	2664
-	OC1=CC=C(C=C1)[N+]([O-])=O	2.5297	8.656	6.6432	2.0128	0	YES	2680
-	OC(=O)C1=CC=CC=[N+]1[O-]	2.8001	14.848	6.9421	7.9059	0	YES	2686
-	OC(=O)C(=O)C1=CC=CN1	5.3191	12.138	9.727	2.411	0	YES	2688
-	OS(=O)(=O)OC1=CC=C(C=C1)[N+]([O-])=O	6.8853	10.924	11.4584	-0.5344	0.0001	YES	2700
-	N1N=NC2=CC=CC=C12	3.5024	6.833	7.7185	-0.8855	0.0001	YES	2705
-	CN1C=C(C#N)C(=O)NC1=O	8.8665	12.373	13.6487	-1.2757	0.0001	YES	2711
-	NC1=CC(=CC(=C1)[N+]([O-])=O)[N+]([O-])=O	5.5542	10.529	9.9868	0.5422	0.0001	YES	2713
-	NC1=CC=C(C=C1[N+]([O-])=O)[N+]([O-])=O	5.2657	9.188	9.6679	-0.4799	0.0001	YES	2714
-	CC1=CN2N=NN=C2C(=C1)[N+]([O-])=O	6.599	10.796	11.1419	-0.3459	0.0001	YES	2724
-	NC1=NC(=C2N=C(O)C=NC2=N1)O	11.3447	17.678	16.3885	1.2895	0.0001	YES	2725
-	OC1=NC(=C(C=N1)C(=O)CN=[N+]=[N-])O	7.6112	14.458	12.2609	2.1971	0.0001	YES	2726
-	NC1=C(C(=C(C=C1[N+]([O-])=O)[N+]([O-])=O)N)[N+]([O-])=O	9.2089	12.614	14.0272	-1.4132	0.0001	YES	2727
-	CCOC=C(C#N)C#N	4.4262	7.423	8.7398	-1.3168	0.0001	YES	2732
-	O=C1CCN2C=CSC2=N1	4.449	10.488	8.765	1.723	0	YES	2733
-	ONC(=O)C1=CC=NC=C1	6.2659	14.236	10.7737	3.4623	0.0001	YES	2747
-	ONC(=O)C1=CC=CN=C1	6.2659	14.236	10.7737	3.4623	0.0001	YES	2748
-	COC(=O)C1=CN=CC=N1	3.6108	7.726	7.8384	-0.1124	0	YES	2752
-	CSC1=NC(=CC(=N1)C(O)=O)S	7.2438	9.6	11.8548	-2.2548	0.0001	YES	2754
-	NC1=CC(=CC=C1O)[N+]([O-])=O	5.351	12.107	9.7622	2.3448	0	YES	2756
-	CC(=O)C1=CC(=CN1)[N+]([O-])=O	4.8201	10.186	9.1753	1.0107	0.0001	YES	2760
-	NC(=O)C1=C(O)C=C(O)N=C1	9.2495	16.403	14.0721	2.3309	0	YES	2761
-	NC1=NC(=CC(=C1)C(O)=O)O	9.4973	17.282	14.3461	2.9359	0	YES	2764
-	COC(=O)C1=CC(=NC(=N1)S)O	5.9214	11.132	10.3928	0.7392	0	YES	2767
-	CSC1=NC(=NC(=C1)C(O)=O)O	9.8417	14.159	14.7269	-0.5679	0	YES	2768
-	OC(=O)CC1=CC(=NC(=N1)O)O	8.6296	18.587	13.3868	5.2002	0	YES	2770
-	NC1=C(C=C(C=C1)[N+]([O-])=O)S(O)(=O)=O	8.8342	14.455	13.613	0.842	0.0001	YES	2778
-	NC1=C(C=CC(=C1)[N+]([O-])=O)S(O)(=O)=O	8.9214	14.455	13.7094	0.7456	0.0001	YES	2779
-	NC1=CC(=C(C=C1)S(O)(=O)=O)[N+]([O-])=O	8.9214	14.455	13.7094	0.7456	0.0001	YES	2780
-	NC(=S)C1=CC=CC=N1	1.3633	9.29	5.3537	3.9363	0	YES	2783
-	NC(=S)C1=CC=NC=C1	2.2944	9.29	6.383	2.907	0	YES	2784
-	NC(=S)C1=CC=CN=C1	2.2944	9.29	6.383	2.907	0	YES	2785
-	CSC(C#N)=C(SC)C#N	5.4331	9.408	9.853	-0.445	0.0001	YES	2786
-	CC1=NC2=C(NC=N2)C=N1	5.5902	9.66	10.0266	-0.3666	0	YES	2790
-	CC1=NC2=NN=CN2C(=C1)O	8.1922	12.36	12.9032	-0.5432	0.0001	YES	2796
-	CC1=NC2=C(O)N=CN=C2N1	8.2742	13.642	12.9939	0.6481	0.0001	YES	2798
-	CC1=NC2=NC=NN2C(=C1)O	8.1922	12.36	12.9032	-0.5432	0.0001	YES	2800
-	OCC1=NC2=CN=CN=C2N1	6.9209	14.096	11.4978	2.5982	0.0001	YES	2801
-	CSC1=NC(=C2C=NNC2=N1)O	9.2326	13.638	14.0534	-0.4154	0.0001	YES	2802
-	CN1C=NC2=NC(=NC(=C12)O)S	9.7182	11.78	14.5903	-2.8103	0.0001	YES	2804
-	CSC1=NC(=C2N=CNC2=N1)O	9.4791	13.631	14.3259	-0.6949	0.0001	YES	2805
-	CN1C=NC2=C(S)N=C(O)N=C12	8.3439	11.78	13.0709	-1.2909	0.0001	YES	2809
-	CN1C=NC2=NC(=NC(=C12)O)O	11.3851	16.338	16.4331	-0.0951	0.0001	YES	2816
-	NC(=O)C1=CC(=NC=N1)C(N)=O	8.0835	15.107	12.7831	2.3239	0	YES	2820
-	CS(=O)(=O)C1=NC2=CN=CN=C2N1	9.3826	13.337	14.2193	-0.8823	0.0001	YES	2826
-	NC(=S)NN=CC1=CC=C(S1)[N+]([O-])=O	5.4552	10.136	9.8774	0.2586	0.0001	YES	2827
-	CS(=O)(=O)C1=NC2=C(S)N=CN=C2N1	8.9635	12.762	13.7559	-0.9939	0.0001	YES	2828
-	OC(=O)CN(N=O)C1=NC=CC=N1	8.323	8.86	13.0478	-4.1878	0	YES	2829
-	CS(=O)(=O)C1=NC(=C2NC(=O)NC2=N1)O	14.0106	18.592	19.3357	-0.7437	0.0001	YES	2837
-	CSC1=NC2=C(NC=N2)C=N1	6.6343	9.648	11.181	-1.533	0.0001	YES	2849
-	CC1=NC(=C2NC(=S)NC2=N1)S	6.7622	9.308	11.3223	-2.0143	0.0001	YES	2852
-	CSC1=C2NC(=S)NC2=NC=N1	7.1961	9.873	11.802	-1.929	0.0001	YES	2854
-	OC1=CC=CC=C1	1.089	6.251	5.0504	1.2006	0	YES	2857
-	OC1=CC=C(S)C=C1	1.0354	7.265	4.9911	2.2739	0	YES	2859
-	OCC#CC#CCO	1.5787	7.943	5.5918	2.3512	0.0001	YES	2864
-	CC(=O)C1=CC=CO1	2.0573	5.009	6.1209	-1.1119	0	YES	2866
-	COC(=O)C1=CC=CS1	2.7669	4.724	6.9054	-2.1814	0	YES	2867
-	OC(=O)CSC1=CSC=C1	4.1618	9.197	8.4475	0.7495	0	YES	2868
-	OC1=C(O)C(=CC=C1)O	5.8479	14.217	10.3115	3.9055	0	YES	2872
-	CC1=CC(=CC(=O)O1)O	5.3093	6.854	9.7161	-2.8621	0	YES	2874
-	COC(=O)C1=CC=CO1	2.6476	4.461	6.7735	-2.3125	0	YES	2875
-	OCC1=CC(=O)C=C(O)O1	6.2772	10.251	10.7861	-0.5351	0	YES	2883
-	OC(=O)C[CH]1CC(=O)OC1=O	5.0437	9.81	9.4225	0.3875	0	YES	2887
-	OC1=CC(=C(O)C=C1)S(O)(=O)=O	8.553	16.565	13.3021	3.2629	0	YES	2888
-	O=C1OCO[CH]1[CH]2OCOC2=O	4.0513	9.377	8.3254	1.0516	0.0001	YES	2892
-	OS(=O)(=O)C1=CC=CC(=C1)S(O)(=O)=O	8.8614	14.928	13.643	1.285	0.0001	YES	2893
-	CC1=CC=CC=N1	0.5758	5.109	4.4831	0.6259	0	YES	2897
-	NC1=C(O)C=CC=C1	4.6885	9.703	9.0298	0.6732	0	YES	2901
-	NC1=CC=C(O)C=C1	4.6885	9.703	9.0298	0.6732	0	YES	2902
-	CC1=CC(=CN=C1)O	3.7839	9.092	8.0297	1.0623	0	YES	2908
-	CC1=CC=CC=[N+]1[O-]	0.7733	10.109	4.7014	5.4076	0	YES	2909
-	CC(=O)C1=CC=CN1	3.2923	7.783	7.4863	0.2967	0	YES	2913
-	CC(=NO)C1=CC=CS1	3.7864	6.588	8.0324	-1.4444	0.0001	YES	2916
-	C=CN1C(=O)CCC1=O	3.8509	7.011	8.1038	-1.0928	0	YES	2918
-	OCC1=C(O)C=CC=N1	3.8207	13.529	8.0704	5.4586	0	YES	2921
-	C=CC(=O)OCCC#N	4.1968	7.293	8.4862	-1.1932	0.0001	YES	2922
-	C[C]1(CCC(=O)O1)C#N	4.3665	3.428	8.6738	-5.2458	0.0001	YES	2923
-	NC1=CC(=C(O)C=C1)O	6.9655	13.686	11.5471	2.1389	0	YES	2927
-	CC1=C(O)C=CC(=O)N1O	6.7333	13.987	11.2903	2.6967	0	YES	2937
-	NC1=CC=C(C=C1)S(O)(=O)=O	7.1016	12.051	11.6975	0.3535	0	YES	2940
-	ONS(=O)(=O)C1=CC=CC=C1	4.1688	9.073	8.4553	0.6177	0.0001	YES	2944
-	NC1=CC(=C(C=C1)S(O)(=O)=O)O	9.6706	16.034	14.5376	1.4964	0	YES	2949
-	CC1=NC(=CC(=N1)N)C=O	4.9391	11.547	9.3068	2.2402	0	YES	2966
-	NC(=S)NC1=CC=[N+]([O-])C=C1	4.0442	14.943	8.3175	6.6255	0.0001	YES	2968
-	NC(=S)NN=CC1=CC=CO1	4.4148	7.469	8.7272	-1.2582	0	YES	2970
-	NC1=CC(=C(C=C1)[N+]([O-])=O)N	5.9934	10.236	10.4724	-0.2364	0.0001	YES	2977
-	NC(=O)NN=CC1=CC=CO1	6.7717	10.105	11.3329	-1.2279	0	YES	2978
-	NC(=O)NNC(=O)C1=CC=CO1	9.4882	15.011	14.3361	0.6749	0	YES	2985
-	CNN=CC1=CC=C(O1)[N+]([O-])=O	6.4086	8.191	10.9314	-2.7404	0.0001	YES	2988
-	NCC(=O)C1=C(O)N=C(O)N=C1	10.0649	15.827	14.9736	0.8534	0	YES	2989
-	CC1=C(N=C(N)N=C1O)C(O)=O	9.1504	14.073	13.9625	0.1105	0	YES	2990
-	CNNC(=O)C1=CC=C(O1)[N+]([O-])=O	9.1251	13.097	13.9346	-0.8376	0.0001	YES	2998
-	CC1=NC2=C(N)N=CN=C2N1	7.9158	13.111	12.5977	0.5133	0.0001	YES	3013
-	CNC1=NC2=CN=CN=C2N1	9.0709	12.812	13.8746	-1.0626	0.0001	YES	3015
-	CN1C=NC2=C(O)N=C(N)N=C12	10.5209	12.257	15.4777	-3.2207	0.0001	YES	3019
-	CN1N=CC2=C(N)N=C(O)N=C12	9.5899	15.815	14.4484	1.3666	0.0001	YES	3020
-	COC1=NC(=C2N=CNC2=N1)N	8.8023	13.421	13.5778	-0.1568	0.0001	YES	3024
-	COC1=C2N=CNC2=NC(=N1)N	8.8023	9.873	13.5778	-3.7048	0.0001	YES	3026
-	NC1=C2N=C(CO)NC2=NC=N1	9.1799	17.548	13.9952	3.5528	0.0001	YES	3027
-	CS(=O)(=O)C1=NC2=C(N)N=CN=C2N1	11.1405	16.79	16.1627	0.6273	0.0001	YES	3031
-	CSC1=NC(=C2C=NNC2=N1)N	9.0097	13.107	13.807	-0.7	0.0001	YES	3034
-	CC1=C(N)N=CC=C1	3.2647	8.561	7.4558	1.1052	0	YES	3045
-	NC1=CC=C(N)C=C1	4.33	9.172	8.6335	0.5385	0	YES	3050
-	NNC1=CC=CC=C1	3.9458	8.1	8.2087	-0.1087	0	YES	3052
-	CC1=CC(=NC=C1)N	3.561	8.561	7.7833	0.7777	0	YES	3054
-	N#CCCOCCC#N	3.5386	9.582	7.7585	1.8235	0.0001	YES	3059
-	C=CC[CH]1SC(=N)NC1=O	5.004	11.342	9.3786	1.9634	0	YES	3061
-	CSC1=NC=CC(=O)N1C	5.5569	10.857	9.9899	0.8671	0	YES	3066
-	CC1=NC(=CC(=N1)O)CO	5.6278	13.87	10.0682	3.8018	0	YES	3071
-	CC1=NC(=C(C)C(=N1)O)O	6.5443	13.415	11.0815	2.3335	0	YES	3074
-	NC1=CC=CC(=C1)S(N)(=O)=O	6.8302	9.827	11.3976	-1.5706	0	YES	3082
-	NC1=CC=C(C=C1)S(N)(=O)=O	6.7431	9.827	11.3012	-1.4742	0	YES	3083
-	OC(=O)CCC1=CSC(=N)N1	5.578	12.796	10.0132	2.7828	0	YES	3085
-	COC(=O)CCC(=O)C=[N+]=[N-]	2.8996	5.845	7.0522	-1.2072	0.0001	YES	3096
-	O=C1OCCN1N2CCOC2=O	5.8223	8.55	10.2833	-1.7333	0	YES	3108
-	COC(=O)C=CC(=O)NC(N)=O	7.8165	13.07	12.4879	0.5821	0	YES	3109
-	NNC(=S)NN=CC1=CC=CO1	6.154	9.848	10.6499	-0.8019	0.0001	YES	3124
-	COC1=NC(=C(C(=N1)N)[N+]([O-])=O)OC	8.3946	10.587	13.127	-2.54	0.0001	YES	3135
-	CN(C)C1=C2N=NNC2=NC=N1	8.654	11.9	13.4138	-1.5138	0.0001	YES	3144
-	CSC1=C2NC(=N)NC2=NC(=N1)N	11.4667	13.604	16.5233	-2.9193	0.0001	YES	3152
-	CC1=CC=C(C)O1	1.71	2.184	5.737	-3.553	0	YES	3153
-	O=C1CCC(=O)CC1	0.9193	7.71	4.8628	2.8472	0	YES	3159
-	CC(=O)C=CC(C)=O	1.2331	7.955	5.2097	2.7453	0	YES	3167
-	C[CH]1OC(=O)[CH](C)C1=O	2.1745	6.311	6.2505	0.0605	0	YES	3177
-	C=CC(=O)OC[CH]1CO1	2.9397	6.699	7.0964	-0.3974	0	YES	3178
-	C[CH]1OC(=O)C(=C1)CO	2.6764	8.437	6.8054	1.6316	0	YES	3179
-	CC(=O)[CH]1COC(=O)C1	2.3076	7.161	6.3976	0.7634	0	YES	3180
-	OC(=O)C1(CCC1)C(O)=O	4.8084	11.377	9.1624	2.2146	0	YES	3185
-	OC(=O)CCC(=O)CC(O)=O	5.521	14.439	9.9501	4.4889	0	YES	3190
-	OC(=O)CC(CC(O)=O)C(O)=O	8.0028	16.272	12.6939	3.5781	0	YES	3196
-	OC(=O)CC(O)(CC(O)=O)C(O)=O	10.6574	17.079	15.6287	1.4503	0	YES	3203
-	CC1=CC=C(C)N1	1.6046	4.955	5.6204	-0.6654	0	YES	3204
-	CC1(C)CC(=O)NC1=O	4.184	7.351	8.472	-1.121	0	YES	3217
-	CC1=N[CH](CC1)C(O)=O	3.8983	6.129	8.1562	-2.0272	0	YES	3218
-	CCN1C(=O)CCC1=O	3.5717	7.132	7.7951	-0.6631	0	YES	3219
-	CC(=O)OC[C](C)(O)C#N	6.2549	7.509	10.7615	-3.2525	0.0001	YES	3228
-	C[CH](NC(=O)C=C)C(O)=O	6.1242	11.593	10.617	0.976	0	YES	3235
-	N#CCCNCCC#N	5.8612	11.297	10.3263	0.9707	0.0001	YES	3245
-	CC1=CC(=NC(=N1)C)N	3.8395	8.9	8.0912	0.8088	0	YES	3247
-	C1CC2=C(CN1)NC=N2	5.425	9.342	9.844	-0.502	0	YES	3248
-	CN1C(=CC(=O)N(C)C1=O)N	8.3204	10.547	13.045	-2.498	0	YES	3258
-	CCNC1=C(O)N=C(O)N=C1	9.8334	16.488	14.7177	1.7703	0	YES	3261
-	N[CH](CC1=CNC=N1)C(O)=O	8.0401	13.076	12.7351	0.3409	0	YES	3262
-	CN1C(=O)[CH](N)C(=S)N(C)C1=O	6.7599	12.179	11.3198	0.8592	0.0001	YES	3263
-	N[CH](CCC(=O)C=[N+]=[N-])C(O)=O	5.2408	10.914	9.6403	1.2737	0.0001	YES	3265
-	CSC1=C(N)C(=NC=N1)C	5.4633	8.889	9.8864	-0.9974	0	YES	3276
-	CSC1=NC(=NC(=C1)N)SC	7.006	8.876	11.5918	-2.7158	0.0001	YES	3281
-	NC1=NC(=NC(=N1)N)OCC=C	9.4125	9.421	14.2523	-4.8313	0	YES	3283
-	CN(C)C1=C2N=NNC2=NC(=N1)N	10.7081	11.801	15.6847	-3.8837	0.0001	YES	3291
-	C=C1CCCC=C1	-0.3648	0.951	3.4432	-2.4922	0	YES	3292
-	CC1=C(N)C=C(N)C=C1	4.4267	9.129	8.7404	0.3886	0	YES	3294
-	CC1=CC=C(NN)C=C1	4.0425	8.057	8.3156	-0.2586	0	YES	3296
-	C=CCN(CC=C)C#N	3.9899	3.559	8.2575	-4.6985	0.0001	YES	3298
-	CC1=CC(=CC(=N1)C)N	2.5125	8.519	6.6242	1.8948	0	YES	3300
-	N#CCCCCCC#N	2.8022	7.405	6.9445	0.4605	0.0001	YES	3301
-	CC1=CC(=NC(=C1)N)C	4.1103	8.519	8.3906	0.1284	0	YES	3302
-	C[C]1(NC(=O)NC1=O)C2CC2	7.6211	8.668	12.2719	-3.6039	0.0001	YES	3321
-	CC1=C(N)C=C(C=C1)S(N)(=O)=O	6.8398	9.783	11.4082	-1.6252	0	YES	3331
-	CC(C)N1C(=O)CC(=O)NC1=O	6.8128	12.348	11.3783	0.9697	0	YES	3343
-	CCC1(C)C(=O)NC(=O)NC1=O	7.8491	12.565	12.524	0.041	0	YES	3344
-	CC1=CC(=C(C(=C1)N)S(O)(=O)=O)N	9.6315	15.46	14.4944	0.9656	0.0001	YES	3347
-	C[C]1(CCC(O)=O)NC(=O)NC1=O	10.1307	13.564	15.0463	-1.4823	0	YES	3354
-	CC1=CC=C(C=C1S(N)(=O)=O)S(N)(=O)=O	9.8398	10.438	14.7247	-4.2867	0.0001	YES	3358
-	OC(=O)CCC(CCC(O)=O)([N+]([O-])=O)[N+]([O-])=O	7.7492	17.383	12.4135	4.9695	0.0001	YES	3360
-	CSC1=CC(=NC(=N1)SC)SC	4.2715	5.371	8.5688	-3.1978	0.0001	YES	3363
-	ON(O)NC(=N)NC1=CC=CC=C1	12.0097	18.666	17.1236	1.5424	0.0001	YES	3370
-	CN1C(=C(NC=O)C(=O)N(C)C1=O)N	11.8984	15.267	17.0006	-1.7336	0	YES	3373
-	CN(C)NC1=C2N=CNC2=NC=N1	11.0482	14.851	16.0607	-1.2097	0.0001	YES	3384
-	COC1=NC(=NC(=N1)OC)C=NNC(N)=S	9.8694	11.652	14.7574	-3.1054	0.0001	YES	3389
-	CC[C](O)(C=C)C#C	2.1112	5.866	6.1805	-0.3145	0.0001	YES	3395
-	CCCC1=CC=CO1	0.6475	1.979	4.5623	-2.5833	0	YES	3396
-	CC(C)(O)C1=CC=CS1	3.363	6.682	7.5644	-0.8824	0	YES	3400
-	CCOCC1=CC=CO1	1.2378	4.035	5.2149	-1.1799	0	YES	3408
-	OC(=O)[CH]1CCC=CC1	1.3498	6.057	5.3388	0.7182	0	YES	3410
-	CC(=O)O[CH]1CCOC=C1	2.7937	4.903	6.935	-2.032	0	YES	3413
-	CC1(C)CC(=O)OC(=O)C1	3.2163	4.434	7.4022	-2.9682	0	YES	3415
-	OC(=O)CC[CH]1CCC(=O)O1	3.9509	8.87	8.2143	0.6557	0	YES	3426
-	CC(=O)OCC=COC(C)=O	3.2427	5.362	7.4314	-2.0694	0	YES	3429
-	CC(C)C(=CC(O)=O)C(O)=O	6.1379	11.428	10.6322	0.7958	0	YES	3432
-	O=CO[CH]1CCC[CH]1OC=O	1.5646	5.971	5.5763	0.3947	0	YES	3439
-	C[CH](SC(=S)S[CH](C)C(O)=O)C(O)=O	4.9314	15.281	9.2983	5.9827	0.0001	YES	3440
-	OC(=O)C1(CCOCC1)C(O)=O	5.2527	14.208	9.6536	4.5544	0	YES	3441
-	N#CC1CCCCC1	0.9365	4.256	4.8818	-0.6258	0.0001	YES	3452
-	C=CCN1CCCC1=O	2.4411	7.383	6.5453	0.8377	0	YES	3456
-	CCOC(=O)CSCCC#N	3.8406	8.863	8.0925	0.7705	0.0001	YES	3478
-	N[C]1(CC[CH](C1)C(O)=O)C(O)=O	6.9339	13.943	11.5121	2.4309	0	YES	3491
-	CC[CH](N)C1=CC=CS1	2.7521	6.232	6.889	-0.657	0	YES	3497
-	NNC(=O)C[N+]1=CC=CC=C1	11.5828	19.02	16.6517	2.3683	0	YES	3508
-	C[N+]1=CC=CC(=C1)C(=O)NN	11.7563	18.588	16.8434	1.7446	0	YES	3509
-	CC1=NC=C(N)C(=C1N)CO	6.2974	16.407	10.8085	5.5985	0	YES	3511
-	C=CCN(CC=C)C1=NN=NN1	6.1252	7.775	10.6181	-2.8431	0	YES	3517
-	N#CCCN1CCOCC1	3.5087	9.86	7.7255	2.1345	0.0001	YES	3533
-	CCC(=CC)C(=O)NC(N)=O	5.845	9.733	10.3084	-0.5754	0	YES	3538
-	OCCCC[CH]1NC(=O)NC1=O	6.5979	12.75	11.1407	1.6093	0	YES	3544
-	CCOC(=O)CNC(=O)N1CC1	6.7238	9.971	11.2799	-1.3089	0	YES	3547
-	CC1=CC(C)(C)NC(=S)N1	2.7478	5.717	6.8843	-1.1673	0	YES	3552
-	CN(C)C(=S)SSC(=S)SSC(=S)N(C)C	1.7483	6.548	5.7793	0.7687	0.0001	YES	3555
-	CCNC1=CC(=NC(=N1)N)SC	7.7977	8.37	12.4671	-4.0971	0.0001	YES	3563
-	C[CH]1CCCCC1=O	0.0418	4.168	3.8927	0.2753	0	YES	3566
-	C[CH]1CCCC(=O)C1	0.2022	4.168	4.0701	0.0979	0	YES	3567
-	CC1CCC(=O)CC1	0.3404	4.168	4.2228	-0.0548	0	YES	3568
-	CCC(O)(CC)C#C	2.0907	5.738	6.1578	-0.4198	0.0001	YES	3569
-	C[C]12CCCC[CH]1O2	0.5285	3.66	4.4308	-0.7708	0.0001	YES	3572
-	C[CH]1CCC[CH]2O[CH]12	0.5109	3.66	4.4113	-0.7513	0.0001	YES	3573
-	CC(C)[C](C)(O)C#C	1.9462	5.738	5.9981	-0.2601	0.0001	YES	3574
-	O[CH]1C[CH]2CC[CH]1C2	0.4789	5.542	4.3759	1.1661	0	YES	3578
-	CC=CC(=O)OC(C)C	2.1325	3.593	6.204	-2.611	0	YES	3588
-	O=COC1CCCCC1	0.0998	3.361	3.9568	-0.5958	0	YES	3589
-	C1COC2(C1)CCCO2	1.2941	5.416	5.2772	0.1388	0	YES	3591
-	CC[CH](C)OC(=O)C=C	1.9943	3.666	6.0512	-2.3852	0	YES	3592
-	CCCC(=O)OCC=C	2.1909	3.391	6.2686	-2.8776	0	YES	3593
-	CC(C)(OCCO)C#C	2.681	7.793	6.8105	0.9825	0.0001	YES	3601
-	CCOC(=O)CC(=O)CC	2.2004	6.682	6.2791	0.4029	0	YES	3612
-	CCOC(=O)CCC(C)=O	1.3981	6.682	5.3922	1.2898	0	YES	3617
-	CCOC(=O)CC(=O)OCC	3.7657	6.133	8.0097	-1.8767	0	YES	3624
-	O=COCCCCCOC=O	1.1289	5.614	5.0945	0.5195	0	YES	3629
-	CC[C](C)(CC(O)=O)C(O)=O	5.6855	10.896	10.132	0.764	0	YES	3635
-	CC(C)(CC(O)=O)CC(O)=O	5.9443	10.896	10.4181	0.4779	0	YES	3637
-	CC(C)(C)NC(=O)C=C	3.2288	7.519	7.4161	0.1029	0	YES	3651
-	CCN(CC)C(=O)C=C	3.1146	7.3	7.2897	0.0103	0	YES	3653
-	C[CH]1CC[CH](C)C1=NO	1.4549	4.971	5.4549	-0.4839	0.0001	YES	3655
-	CCCCCOCC#N	1.5327	2.134	5.541	-3.407	0.0001	YES	3656
-	COC1=NCCCCC1	1.3926	4.109	5.3861	-1.2771	0	YES	3657
-	CC[CH]1CN1C[CH]2CO2	2.5062	7.211	6.6172	0.5938	0	YES	3660
-	CC(C)(SCC=C)C(N)=O	2.5855	9.559	6.7049	2.8541	0	YES	3663
-	[O-][N+](=O)CC1CCCCC1	0.8976	3.991	4.8389	-0.8479	0	YES	3665
-	CC1(C)C[C](C)(N)C(=O)O1	4.088	6.307	8.3659	-2.0589	0	YES	3686
-	CCN(CC)C(=S)SCC(O)=O	4.0047	8.815	8.2738	0.5412	0	YES	3688
-	C[CH](O)C(=O)N1CCOCC1	4.8908	10.116	9.2534	0.8626	0	YES	3690
-	CCOC(=O)CC[CH](N)C(O)=O	5.9237	11.203	10.3953	0.8077	0	YES	3706
-	CC(=O)OCCCCOC(N)=O	5.1453	9.658	9.5348	0.1232	0	YES	3707
-	OCCOC(=O)N1CCOCC1	3.9005	13.197	8.1586	5.0384	0	YES	3709
-	C[CH](CC(C)(C)[N+]([O-])=O)C(O)=O	3.7347	8.889	7.9753	0.9137	0	YES	3712
-	C[CH](CC(O)=O)[C](C)(N)C(O)=O	7.8435	13.585	12.5177	1.0673	0	YES	3713
-	CCOC(=O)CC(C)=NNC(N)=S	5.3198	8.629	9.7277	-1.0987	0	YES	3722
-	C[CH](CC(C)=NNC(N)=O)C(O)=O	8.5614	13.648	13.3114	0.3366	0	YES	3724
-	COC(=O)CCC(C)=NNC(N)=O	6.808	11.264	11.373	-0.109	0	YES	3725
-	NC(=S)NN=C1[CH](O)[CH](O)[CH](O)[CH](O)[CH]1O	13.9879	16.299	19.3106	-3.0116	0.0001	YES	3727
-	CN(C)C1=NC(=C(N)C(=N1)C)N	8.3059	10.644	13.0289	-2.3849	0	YES	3731
-	CCN(CC)CCC#N	3.4314	7.451	7.64	-0.189	0.0001	YES	3736
-	CC(C)N(C#N)C(C)C	3.6157	3.304	7.8437	-4.5397	0.0001	YES	3737
-	CC(C)N=C=NC(C)C	1.5205	3.003	5.5275	-2.5245	0	YES	3740
-	CCCCCC(=O)NC(N)=O	5.5371	9.475	9.9679	-0.4929	0	YES	3752
-	CCOC(=O)NCNC(=O)OCC	9.2261	7.043	14.0463	-7.0033	0	YES	3765
-	CCCCOC(=O)N(CC)[N+]([O-])=O	4.0489	7.286	8.3227	-1.0367	0	YES	3767
-	OCCNC(=O)CC(=O)NCCO	8.5966	16.514	13.3503	3.1637	0	YES	3769
-	NC(=S)NC1CCCCC1	2.4116	6.201	6.5126	-0.3116	0	YES	3771
-	CNC(=S)NN=CC(C)=NNC(=S)NC	8.4185	10.686	13.1534	-2.4674	0.0001	YES	3780
-	CC(=O)CC(C)(C)C	0.4021	3.812	4.2911	-0.4791	0	YES	3781
-	CCCCCC(C)=O	-0.456	3.812	3.3424	0.4696	0	YES	3786
-	CCCC(=O)CCC	0.3463	3.812	4.2294	-0.4174	0	YES	3788
-	CCCCC[CH]1CO1	-0.3147	3.305	3.4986	-0.1936	0	YES	3792
-	CCOC(=O)[CH](C)CC	0.9127	3.264	4.8556	-1.5916	0	YES	3801
-	CCCCCCC(O)=O	2.0844	5.646	6.1509	-0.5049	0	YES	3803
-	CCCCCCOC=O	0.1057	3.004	3.9634	-0.9594	0	YES	3805
-	CCCCOC(=O)CC	0.9367	3.264	4.882	-1.618	0	YES	3808
-	CCC(=O)OCC(C)C	1.8532	3.264	5.8953	-2.6313	0	YES	3809
-	C[C]1(O)CCCC[CH]1O	2.5915	6.623	6.7115	-0.0885	0	YES	3816
-	CO[CH]1O[CH](CO)[CH](O)[CH](O)[CH]1O	9.1004	13.807	13.9072	-0.1002	0.0001	YES	3852
-	C[CH]1CCN[CH](C)C1	1.2892	4.52	5.2718	-0.7518	0	YES	3868
-	OCCN1CCCCC1	1.8216	8.738	5.8604	2.8776	0	YES	3876
-	CCCCCNC(C)=O	2.457	7.117	6.5628	0.5542	0	YES	3883
-	CCC(CC)C(=O)NC	2.8353	7.117	6.981	0.136	0	YES	3886
-	CC(C)C[CH](N)C(C)=O	1.4708	6.5	5.4725	1.0275	0	YES	3889
-	CCCC[CH](N)C(C)=O	1.5293	6.5	5.5372	0.9628	0	YES	3895
-	CCCC(CCC)=NO	1.1538	4.616	5.1221	-0.5061	0.0001	YES	3900
-	CCCC(CCC)[N+]([O-])=O	0.013	3.636	3.8608	-0.2248	0	YES	3906
-	CCCCNC(=O)[CH](C)O	4.9734	7.924	9.3448	-1.4208	0	YES	3908
-	CC(C)CNC(=O)[CH](C)O	4.915	7.924	9.2802	-1.3562	0	YES	3910
-	CC(C)CC[CH](N)C(O)=O	4.0112	8.333	8.281	0.052	0	YES	3914
-	CCC[CH](C)COC(N)=O	2.1196	6.788	6.1898	0.5982	0	YES	3916
-	CCOC(=O)N(CC)CC	3.0601	6.351	7.2295	-0.8785	0	YES	3917
-	CCCC[C](C)(N)C(O)=O	4.0633	8.333	8.3386	-0.0056	0	YES	3921
-	COC(=O)[CH](N)CC(C)C	3.0362	5.951	7.2031	-1.2521	0	YES	3922
-	CCN(CCO)C(=O)[CH](C)O	6.1148	9.143	10.6066	-1.4636	0	YES	3934
-	CCOC(=O)NC(C)(C)CO	4.3029	11.006	8.6035	2.4025	0	YES	3941
-	CCCCC[CH](O)C[N+]([O-])=O	2.2424	8.074	6.3255	1.7485	0	YES	3942
-	OS(=O)(=O)NC1CCCCCC1	5.1774	7.646	9.5703	-1.9243	0	YES	3943
-	CC(=O)CC(C)(C)NNC(N)=S	5.8438	11.642	10.307	1.335	0	YES	3952
-	SC(=S)NCCN1CCNCC1	6.0167	10.812	10.4981	0.3139	0.0001	YES	3960
-	CCCNC1=NN=NN1CCC	6.3957	7.503	10.9172	-3.4142	0	YES	3963
-	C[N+](C)(C)C[CH](O)CC#N	9.8613	20.152	14.7484	5.4036	0.0001	YES	3969
-	CN1C[N+](C)(CCO)CSC1=S	9.8583	15.002	14.7451	0.2569	0.0001	YES	3976
-	CCS(=O)(=O)N1CCN(C)CC1	6.4067	8.407	10.9293	-2.5223	0	YES	3980
-	CC(C)NC(=S)NC(C)C	2.9674	5.627	7.127	-1.5	0	YES	3982
-	CC(C)(C)CCSC(N)=N	2.821	8	6.9652	1.0348	0	YES	3983
-	CS(=O)(=O)N(CCCCCN(N=O)S(C)(=O)=O)N=O	12.9234	10.857	18.1338	-7.2768	0.0001	YES	3989
-	NNC(=O)C(CC(C(=O)NN)C(=O)NN)C(=O)NN	18.7368	34.478	24.5607	9.9173	0.0001	YES	3994
-	CCCCC[CH](C)O	0.624	4.631	4.5363	0.0947	0	YES	3995
-	CCCC[CH](O)CC	1.4263	4.631	5.4233	-0.7923	0	YES	3996
-	CCC[C](C)(O)CC	1.42	4.631	5.4163	-0.7853	0	YES	4003
-	CC[CH](O)C(C)(C)C	1.4821	4.631	5.485	-0.854	0	YES	4006
-	COCCC[CH](C)CO	0.2393	6.886	4.1111	2.7749	0	YES	4012
-	CCOC(OCC)OCC	2.7451	5.857	6.8813	-1.0243	0	YES	4014
-	CO[CH](C)CC(OC)OC	3.5235	5.857	7.7418	-1.8848	0	YES	4015
-	OCCCC(O)CCCO	3.0906	7.706	7.2632	0.4428	0	YES	4016
-	COC[CH](O)COC(C)C	2.5485	8.939	6.6639	2.2751	0	YES	4017
-	CC(C)S(=O)(=O)CS(=O)(=O)C(C)C	4.8954	8.785	9.2586	-0.4736	0.0001	YES	4026
-	C[CH](O)[CH](O)[CH](O)[CH](O)[CH](O)CO	12.255	12.016	17.3948	-5.3788	0.0001	YES	4027
-	CCCCC[CH](C)N	0.4011	4.382	4.2899	0.0921	0	YES	4039
-	CCN(CC)CCCO	2.3346	8.382	6.4275	1.9545	0	YES	4041
-	C[N+](C)(C)C[CH](O)C=C	8.2807	16.775	13.0011	3.7739	0	YES	4046
-	CCCNC(C)(C)CO	2.8144	8.6	6.9579	1.6421	0	YES	4047
-	CC[CH](CO)NC(C)C	2.9402	8.6	7.097	1.503	0	YES	4052
-	C[CH](O)CN(CCO)CCO	6.2436	11.256	10.749	0.507	0	YES	4060
-	CNC[CH](O)[CH](O)[CH](O)[CH](O)CO	12.6515	14.349	17.8332	-3.4842	0.0001	YES	4063
-	CCN(CC)CCNC	4.4845	7.714	8.8043	-1.0903	0	YES	4070
-	CCCCNCCCN	3.8762	8.151	8.1318	0.0192	0	YES	4071
-	C[CH](O)CNCC(C)(C)N	5.9102	12.588	10.3804	2.2076	0	YES	4074
-	CCN(CC)C[CH](O)CN	5.7959	12.37	10.2541	2.1159	0	YES	4075
-	CC[N+](C)(CC)CC[N+]([O-])=O	6.4739	15.453	11.0036	4.4494	0	YES	4077
-	C[N+](C)(C)CCOC(=O)CN	9.3925	17.767	14.2302	3.5368	0	YES	4079
-	CCC[N+](C)(N)CCC	7.8396	14.807	12.5135	2.2935	0	YES	4080
-	NCCNCCCNCCN	8.6698	15.91	13.4313	2.4787	0	YES	4081
-	[O-][N+](=O)C1=C(C=CC=C1)C#N	4.3126	6.688	8.6142	-1.9262	0.0001	YES	4082
-	[O-][N+](=O)C1=CC=CC(=C1)C#N	4.3997	6.688	8.7105	-2.0225	0.0001	YES	4083
-	[O-][N+](=O)C1=C(C=CC=C1)N=C=O	3.9802	6.037	8.2468	-2.2098	0	YES	4086
-	OC(=O)C1=CC(=CC(=C1)[N+]([O-])=O)[N+]([O-])=O	5.5543	11.772	9.987	1.785	0.0001	YES	4091
-	[O-][N+](=O)C1=CC(=C(NC2=NN=NN2)C(=C1)[N+]([O-])=O)[N+]([O-])=O	12.3884	13.366	17.5423	-4.1763	0.0001	YES	4096
-	O1C=NC2=C1C=CC=C2	3.1082	6.163	7.2827	-1.1197	0	YES	4102
-	S=C1NC2=CC=CC=C2O1	2.7795	5.979	6.9193	-0.9403	0.0001	YES	4103
-	O=C1ONC2=C1C=CC=C2	4.6404	6.652	8.9766	-2.3246	0.0001	YES	4110
-	OC1=CC=C(SC#N)C=C1O	5.2602	13.023	9.6618	3.3612	0.0001	YES	4111
-	OC1=COC(=CC1=O)CSC#N	6.0922	8.409	10.5817	-2.1727	0.0001	YES	4119
-	OC(=O)C1=C(O)C=C(C=C1)[N+]([O-])=O	6.1293	10.252	10.6226	-0.3706	0	YES	4134
-	OC(=O)C1=CC(=O)C=C(N1)C(O)=O	8.2612	16.405	12.9795	3.4255	0	YES	4135
-	S1C=NC2=C1C=CC=C2	2.6015	6.427	6.7226	-0.2956	0	YES	4142
-	C1=CC2=NC=NN=C2C=C1	4.0627	6.936	8.338	-1.402	0	YES	4145
-	[O-][N+](=O)C1=CC2=C(NC=N2)C=C1	5.8343	8.839	10.2965	-1.4575	0.0001	YES	4149
-	OC1=C2C=CC=NC2=C(O)N=N1	7.1848	17.401	11.7896	5.6114	0.0001	YES	4150
-	[O-][N+](=O)C1=CC2=C(OC(=N)N2)C=C1	7.0628	11.012	11.6546	-0.6426	0.0001	YES	4160
-	OC1=NC(=C(C=N1)C(=O)CSC#N)O	9.4268	16.366	14.2681	2.0979	0.0001	YES	4161
-	[O-][N+](=O)C1=CC(=C(NC(S)=S)C=C1)[N+]([O-])=O	4.9293	7.821	9.2961	-1.4751	0.0001	YES	4162
-	ON=CC1=C(C=C(C=C1)[N+]([O-])=O)[N+]([O-])=O	5.3958	11.255	9.8118	1.4432	0.0001	YES	4164
-	COC1=C(C=C(C=C1[N+]([O-])=O)[N+]([O-])=O)[N+]([O-])=O	5.562	10.708	9.9955	0.7125	0.0001	YES	4167
-	N#CNC1=CC=CC=C1	4.9527	4.738	9.3218	-4.5838	0.0001	YES	4176
-	CC1=CC=CC(=N1)C#N	2.8286	7.124	6.9736	0.1504	0.0001	YES	4178
-	CC1=NC(=C(C=C1)C#N)O	6.106	11.107	10.5969	0.5101	0.0001	YES	4182
-	[O-][N+](=O)C1=CC=C(C=C1)N=C	3.5474	5.318	7.7683	-2.4503	0	YES	4186
-	ON=CC1=C(O)C=CC(=C1)N=O	6.4915	12.41	11.0231	1.3869	0.0001	YES	4189
-	O=C1N[CH](C(=O)N1)C2=CC=CO2	6.1138	9.9	10.6056	-0.7056	0.0001	YES	4190
-	CC1=CC=C(C=C1[N+]([O-])=O)[N+]([O-])=O	3.239	7.033	7.4273	-0.3943	0.0001	YES	4194
-	ONC(=O)C1=CC=C(C=C1)[N+]([O-])=O	6.3797	13.757	10.8994	2.8576	0.0001	YES	4196
-	NC1=CC=C(C=C1C(O)=O)[N+]([O-])=O	7.2001	12.821	11.8064	1.0146	0.0001	YES	4197
-	NC1=CC(=C(C=C1)C(O)=O)[N+]([O-])=O	7.334	12.821	11.9545	0.8665	0.0001	YES	4201
-	CSC1=C(C=C(C=C1)[N+]([O-])=O)[N+]([O-])=O	4.3974	8.613	8.708	-0.095	0.0001	YES	4204
-	COC1=CC(=CC(=C1)[N+]([O-])=O)[N+]([O-])=O	4.1178	8.305	8.3989	-0.0939	0.0001	YES	4206
-	CC1=C(C=C(C=C1[N+]([O-])=O)[N+]([O-])=O)S(O)(=O)=O	8.4259	13.365	13.1617	0.2033	0.0001	YES	4212
-	S=C1NC2=CC=CC=C2N1	2.8508	6.662	6.9982	-0.3362	0.0001	YES	4218
-	NC1=CC=C2NC(=S)SC2=C1	4.4329	8.368	8.7472	-0.3792	0.0001	YES	4220
-	N1N=NN=C1C2=CC=CC=C2	3.6745	7.329	7.9088	-0.5798	0.0001	YES	4221
-	OC(=O)CSC1=NC2=CN=CN=C2N1	9.0828	16.367	13.8878	2.4792	0.0001	YES	4226
-	[O-][N+](=O)C1=CC(=C(NN=C)C=C1)[N+]([O-])=O	6.3041	8.762	10.8158	-2.0538	0.0001	YES	4229
-	C1CN2C(=NC3=C2C=NC=N3)S1	7.3778	10.264	12.0029	-1.7389	0.0001	YES	4235
-	C1CN2C(=NC3=C2N=CN=C3)S1	7.2893	10.264	11.905	-1.641	0.0001	YES	4236
-	S=C1N=NNN1C2=CC=CC=C2	3.9303	5.851	8.1916	-2.3406	0.0001	YES	4238
-	[O-][N+](=O)C1=CC=CC(=C1)N2NN=NC2=N	8.9962	12.085	13.7921	-1.7071	0.0001	YES	4239
-	CC1=CC(=O)C=CC1=O	2.2677	8.719	6.3535	2.3655	0	YES	4243
-	OC(=O)C1=C(O)C=CC=C1	4.6886	7.848	9.0299	-1.1819	0	YES	4256
-	OC1=CC(=C(C=O)C=C1)O	4.3966	9.738	8.7071	1.0309	0	YES	4259
-	OC(=O)C1=C(O)C=CC=C1O	6.0132	8.73	10.4943	-1.7643	0	YES	4277
-	OS(=O)(=O)C1=CC(=CC=C1)C=O	4.705	11.203	9.0481	2.1549	0	YES	4278
-	OC(=O)C1=CC=CC(=C1)S(O)(=O)=O	7.1888	13.296	11.7939	1.5021	0	YES	4285
-	C=CC1=CC=NC=C1	1.6401	5.441	5.6597	-0.2187	0	YES	4290
-	CC(=O)C1=CC=NC=C1	2.6246	7.893	6.7481	1.1449	0	YES	4291
-	NC1=CC=C(C=O)C=C1	3.2372	8.323	7.4253	0.8977	0	YES	4299
-	NC(=O)C=CC1=CC=CO1	4.0711	9.578	8.3473	1.2307	0	YES	4307
-	CC1=C(C=CC=C1)[N+]([O-])=O	1.6206	4.629	5.6381	-1.0091	0	YES	4310
-	COC(=O)C1=CC=CN=C1	3.2149	7.343	7.4007	-0.0577	0	YES	4313
-	CC1=CC=CC(=N1)C(O)=O	3.9705	9.804	8.2361	1.5679	0	YES	4318
-	ON=CC1=C(O)C=C(O)C=C1	7.1862	14.412	11.7911	2.6209	0.0001	YES	4326
-	COC1=CC=CC(=C1)[N+]([O-])=O	2.298	5.9	6.3871	-0.4871	0	YES	4327
-	ONC(=O)C1=C(O)C=CC=C1	7.4208	12.236	12.0505	0.1855	0.0001	YES	4329
-	CC(=CC1=CC=CO1)[N+]([O-])=O	2.4546	5.265	6.5601	-1.2951	0	YES	4339
-	CC1=CC(=CC(=C1)O)[N+]([O-])=O	4.2767	8.613	8.5745	0.0385	0	YES	4342
-	ON=C(CC1=CC=CO1)C(O)=O	6.1437	10.154	10.6386	-0.4846	0.0001	YES	4355
-	SC(=S)NC1=CC=CC=C1	2.225	4.352	6.3063	-1.9543	0	YES	4367
-	OCN1N=NC2=CC=CC=C12	5.1517	9.943	9.5419	0.4011	0.0001	YES	4380
-	NC(=O)N(N=O)C1=CC=CC=C1	7.4982	9.635	12.136	-2.501	0	YES	4383
-	NC1=C(SC#N)C=C(C=C1)S(N)(=O)=O	9.5897	12.614	14.4482	-1.8342	0.0001	YES	4389
-	NNC(=O)C1=CC(=CC=C1)[N+]([O-])=O	6.5913	13.438	11.1334	2.3046	0.0001	YES	4390
-	CC(=O)NN=CC1=CC=C(O1)[N+]([O-])=O	7.1607	11.022	11.7629	-0.7409	0.0001	YES	4393
-	CNC1=C(C=C(C=C1)[N+]([O-])=O)[N+]([O-])=O	6.2662	8.848	10.774	-1.926	0.0001	YES	4395
-	COC1=CC(=C(N)C(=C1)[N+]([O-])=O)[N+]([O-])=O	6.2412	7.987	10.7464	-2.7594	0.0001	YES	4396
-	COC1=C(C(=C(N)C=C1)[N+]([O-])=O)[N+]([O-])=O	6.1541	10.416	10.6501	-0.2341	0.0001	YES	4397
-	NC1=CC=C2NC(=N)SC2=C1	6.6493	12.368	11.1976	1.1704	0.0001	YES	4400
-	N=C1N=NNN1C2=CC=CC=C2	5.4137	9.682	9.8315	-0.1495	0.0001	YES	4402
-	NC(=O)CN1C=NC2=C1N=CN=C2	8.7458	15.192	13.5152	1.6768	0.0001	YES	4405
-	CC(=O)NC1=C2N=CNC2=NC=N1	9.823	15.644	14.7062	0.9378	0.0001	YES	4406
-	NC1=NC(=CC(=N1)O)N=C[CH](C=O)[N+]([O-])=O	9.7213	16.22	14.5937	1.6263	0.0001	YES	4415
-	CN1C(=O)N(C)C2=C(N=C(N2)[N+]#N)C1=O	18.6502	12.759	24.4649	-11.7059	1.0001	NO	4419
-	C[N+]1=CC=CC(=C1)C#N	9.0981	11.839	13.9047	-2.0657	0.0001	YES	4423
-	CCOC(C)=C(C#N)C#N	4.3088	7.228	8.61	-1.382	0.0001	YES	4429
-	CC(=O)NC1=CC=CC=N1	4.2409	11.093	8.535	2.558	0	YES	4434
-	NC(=O)C1=CC=C(N)C=C1	5.4477	12.106	9.8691	2.2369	0	YES	4439
-	NNC1=CC=C(C=C1)C(O)=O	7.2534	12.796	11.8654	0.9306	0	YES	4454
-	CNC1=CC=C(C=C1)[N+]([O-])=O	4.5336	7.783	8.8585	-1.0755	0	YES	4455
-	CC1=CC=C(C=C1N)[N+]([O-])=O	3.1317	8.081	7.3087	0.7723	0	YES	4458
-	CC1=C(C=CC(=C1)N)[N+]([O-])=O	3.8311	8.081	8.0819	-0.0009	0	YES	4460
-	COC(=O)NC1=CC=CN=C1	5.7623	10.544	10.2169	0.3271	0	YES	4465
-	O=C1CC(CC#N)CC(=O)N1	4.8577	10.733	9.2168	1.5162	0.0001	YES	4469
-	NC(=N)SC1=C(O)C=CC(=C1)O	8.4673	17.28	13.2074	4.0726	0	YES	4470
-	CSC1=NC(=C(C=N1)C(O)=O)SC	7.464	10.122	12.0982	-1.9762	0.0001	YES	4471
-	COC1=CC=C(C=C1N)[N+]([O-])=O	3.722	9.353	7.9613	1.3917	0	YES	4475
-	NC1=CC(=C(C=C1)C(=O)NO)O	9.4749	15.688	14.3214	1.3666	0.0001	YES	4476
-	NC(=O)C1=CC=C(C=C1)S(N)(=O)=O	7.8608	12.759	12.5369	0.2221	0.0001	YES	4480
-	CC(=O)NC1=CC=C(N=C1)S(O)(=O)=O	9.7014	15.833	14.5718	1.2612	0.0001	YES	4489
-	CC1=CC=C(C=C1[N+]([O-])=O)S(N)(=O)=O	6.3348	8.735	10.8499	-2.1149	0.0001	YES	4490
-	NC(=S)C1=CC=C(N)C=C1	3.0908	9.86	7.2635	2.5965	0	YES	4494
-	SC1=C2CCCC2=NC=N1	3.1569	5.105	7.3365	-2.2315	0	YES	4497
-	CC1=NC(=C(CC#N)S1)C	4.4352	8.67	8.7498	-0.0798	0.0001	YES	4498
-	SC1=NC(=C2CCCC2=N1)S	3.767	4.529	8.0111	-3.4821	0.0001	YES	4500
-	CCC1=NC2=CN=CN=C2N1	6.0119	9.536	10.4928	-0.9568	0.0001	YES	4504
-	CN1N=CC(=C1NC(C)=O)C#N	7.4061	12.059	12.0342	0.0248	0.0001	YES	4505
-	CC(=O)NC1=C(C#N)C(=NN1)C	8.7079	13.346	13.4734	-0.1274	0.0001	YES	4509
-	CCOC1=C2C=NNC2=NC=N1	6.3557	9.854	10.8729	-1.0189	0.0001	YES	4511
-	CC1=NC2=C(O)N=C(C)N=C2N1	7.7042	13.599	12.3637	1.2353	0.0001	YES	4516
-	NC(=S)NNC(=O)C1=CC=NC=C1	7.6987	15.256	12.3576	2.8984	0.0001	YES	4520
-	CCSC1=C2N=CNC2=NC(=N1)O	9.3331	13.507	14.1645	-0.6575	0.0001	YES	4525
-	OCCSC1=C2N=CNC2=NC=N1	7.8191	13.963	12.4907	1.4723	0.0001	YES	4527
-	CN1C(=O)N(C)C2=C(N=CN2)C1=O	9.6617	11.775	14.5279	-2.7529	0.0001	YES	4529
-	CC(=NNC(N)=O)C1=CC=C(O1)[N+]([O-])=O	9.7368	12.385	14.6109	-2.2259	0.0001	YES	4538
-	CS(=O)(=O)C1=NC(=C2NC(=O)NC2=N1)S(C)(=O)=O	14.0293	16.654	19.3564	-2.7024	0.0001	YES	4544
-	NC(=S)NN=CC1=CC=NC=C1	4.9822	10.351	9.3544	0.9966	0.0001	YES	4547
-	CCN1C=NC2=C1N=CN=C2S	5.9872	7.674	10.4656	-2.7916	0.0001	YES	4550
-	CCSC1=C2C=NNC2=NC=N1	6.8095	9.532	11.3746	-1.8426	0.0001	YES	4556
-	CCSC1=C2N=CNC2=C(S)N=N1	6.6369	8.955	11.1838	-2.2288	0.0001	YES	4563
-	CSC1=NC(=C2N=CNC2=N1)SC	8.1195	9.593	12.8229	-3.2299	0.0001	YES	4565
-	NC(=O)CN1C=NC2=C1N=CN=C2N	10.2455	18.644	15.1732	3.4708	0.0001	YES	4568
-	NNC(=O)CN1C=NC2=C1N=CN=C2S	10.8708	16.996	15.8645	1.1315	0.0001	YES	4571
-	COC1=C(O)C=CC=C1	3.2521	7.479	7.4418	0.0372	0	YES	4585
-	COC1=CC=C(O)C=C1	3.2521	7.479	7.4418	0.0372	0	YES	4586
-	COC1=CC(=CC=C1)O	3.0473	7.479	7.2154	0.2636	0	YES	4592
-	CCOC(=O)C1=CC=CS1	2.6209	4.602	6.744	-2.142	0	YES	4596
-	C[CH]1OC=CC=C1C(O)=O	3.6507	7.631	7.8825	-0.2515	0	YES	4600
-	CC1=CC=C(C=C1)S(O)(=O)=O	5.0749	8.556	9.4569	-0.9009	0	YES	4607
-	CC1=C(O)C=CC(=C1)S(O)(=O)=O	7.6439	12.539	12.297	0.242	0	YES	4614
-	CC1=NC(=CC=C1)C	1.8998	5.066	5.9468	-0.8808	0	YES	4628
-	CC1=CC(=NC=C1)C	1.8998	5.066	5.9468	-0.8808	0	YES	4629
-	CNC1=CC=CC=C1	3.0929	5.379	7.2658	-1.8868	0	YES	4631
-	CC1=C(N)C=CC=C1	2.3033	5.678	6.3929	-0.7149	0	YES	4636
-	CC1=CC=C(N)C=C1	2.3033	5.678	6.3929	-0.7149	0	YES	4638
-	OCCC1=CC=NC=C1	2.1239	9.423	6.1945	3.2285	0	YES	4639
-	COC1=CC(=CC=C1)N	2.8243	6.947	6.9689	-0.0219	0	YES	4647
-	COC1=CC(=C(N)C=C1)S	3.5038	7.963	7.7201	0.2429	0	YES	4656
-	[O-][N+](=O)[CH]1C[CH]2C[CH]1C=C2	1.7649	4.405	5.7976	-1.3926	0.0001	YES	4657
-	OCC1=NC(=CC=C1)CO	3.4259	10.939	7.634	3.305	0	YES	4658
-	N[CH](CC1=CC=CS1)C(O)=O	5.5974	10.184	10.0346	0.1494	0	YES	4665
-	N[CH](CC1=CSC=C1)C(O)=O	5.7754	10.184	10.2314	-0.0474	0	YES	4667
-	CS(=O)(=O)NC1=CC=CC=C1	5.952	5.932	10.4267	-4.4947	0	YES	4669
-	CNS(=O)(=O)C1=CC=CC=C1	3.4404	6.033	7.65	-1.617	0.0001	YES	4670
-	COC1=CNC(=CC1=O)CO	6.1012	12.77	10.5916	2.1784	0	YES	4676
-	COC(=O)C[CH](C#N)C(=O)OC	6.0957	9.638	10.5855	-0.9475	0.0001	YES	4683
-	CCSC1=CC=CC=N1	1.4739	4.975	5.476	-0.501	0	YES	4690
-	CSC1=C(N)C=CC=C1	3.3475	7.256	7.5472	-0.2912	0	YES	4691
-	C1C[N+]2=C(S1)C=CC=C2	7.6411	10.124	12.294	-2.17	0.0001	YES	4692
-	SCCC1=CC=NC=C1	1.9517	6.435	6.0042	0.4308	0	YES	4694
-	NC(=O)NNC1=CC=CC=C1	7.6109	12.075	12.2606	-0.1856	0	YES	4699
-	NNC(=O)NC1=CC=CC=C1	7.6109	12.075	12.2606	-0.1856	0	YES	4702
-	NC1=NC(=C2CCCC2=N1)O	6.7237	9.567	11.2798	-1.7128	0	YES	4704
-	NNC(=O)C1=CC(=CC=C1)N	7.1176	14.485	11.7152	2.7698	0	YES	4705
-	CN(CC1=CC=CC=N1)N=O	4.6773	9.664	9.0174	0.6466	0	YES	4706
-	CN(CC1=CC=CN=C1)N=O	5.6083	9.664	10.0467	-0.3827	0	YES	4707
-	NC1=C(NNC=O)C=CC=C1	7.5238	13.903	12.1643	1.7387	0	YES	4709
-	CC1=NC(=C(N=C1C)C(O)=O)N	7.8707	13.597	12.5478	1.0492	0	YES	4712
-	NC(=N)C1=CC=C(C=C1)S(N)(=O)=O	7.7204	11.842	12.3817	-0.5397	0.0001	YES	4716
-	NC(=S)NNS(=O)(=O)C1=CC=CC=C1	5.6016	10.093	10.0392	0.0538	0.0001	YES	4717
-	CCOC(=O)C1=CC(=NC(=N1)N)O	7.9524	11.487	12.6381	-1.1511	0	YES	4721
-	COC(=O)CC1=C(NC(=O)N1)C(N)=O	9.9982	16.818	14.8998	1.9182	0	YES	4722
-	CCOC(=O)NC1=C(O)N=C(O)N=C1	11.1759	18.77	16.2019	2.5681	0	YES	4724
-	NC(=S)NC1=C(N)C=CC=C1	5.6382	10.511	10.0798	0.4312	0	YES	4727
-	CNC1=C2C=NN(C)C2=NC=N1	8.2543	11.491	12.9719	-1.4809	0.0001	YES	4734
-	CN1N=CC2=C(N)N=C(C)N=C12	6.9035	11.79	11.4785	0.3115	0.0001	YES	4737
-	CN(C)C1=C2NN=CC2=NC=N1	7.327	11.509	11.9468	-0.4378	0.0001	YES	4742
-	CNC1=C2N(C)C=NC2=NC=N1	8.5008	11.483	13.2444	-1.7614	0.0001	YES	4743
-	CN(C)C1=NC(=C2C=NNC2=N1)O	10.5314	11.939	15.4893	-3.5503	0.0001	YES	4751
-	OCCNC1=C2C=NNC2=NC=N1	9.4414	17.134	14.2842	2.8498	0.0001	YES	4756
-	CN1C(=N)NC2=C1C(=O)NC(=O)N2C	13.064	14.232	18.2891	-4.0571	0.0001	YES	4760
-	NNC(=O)C1=NC(=CC=C1)C(=O)NN	11.3014	19.483	16.3406	3.1424	0.0001	YES	4762
-	NC(=N)NNC1=CC=C(C=C1)[N+]([O-])=O	8.9112	15.672	13.6981	1.9739	0.0001	YES	4763
-	CN(C)S(=O)(=O)C1=C2N=CNC2=NC=N1	11.2059	11.535	16.235	-4.7	0.0001	YES	4765
-	CN(C)C1=NC(=C2C=NNC2=N1)S	8.8645	7.382	13.6465	-6.2645	0.0001	YES	4769
-	CN(C)C1=C2N=CNC2=NC(=N1)S	9.111	10.924	13.919	-2.995	0.0001	YES	4771
-	CCSC1=NC2=C(N)N=CN=C2N1	8.8139	14.565	13.5906	0.9744	0.0001	YES	4773
-	CCNC1=C2NC(=S)SC2=NC(=N1)N	8.9501	9.481	13.7411	-4.2601	0.0001	YES	4779
-	CNC(=S)NNC1=C2N=CNC2=NC=N1	12.1182	16.53	17.2436	-0.7136	0.0001	YES	4780
-	CC1=CC=C(C=C1)C(N)=N	3.1242	7.693	7.3004	0.3926	0	YES	4781
-	CC(=O)NC1=CC(=CC=C1)N	5.8991	11.662	10.3682	1.2938	0	YES	4783
-	CC(=O)NC1=CC=C(N)C=C1	5.9684	11.662	10.4448	1.2172	0	YES	4785
-	CNC(=O)NC1=CC=CC=C1	6.758	9.355	11.3177	-1.9627	0	YES	4792
-	NNC(=O)CC1=CC=CC=C1	4.9174	11.424	9.2829	2.1411	0	YES	4795
-	OC1=CC2=C(CCCC2)N=N1	2.6153	9.548	6.7378	2.8102	0	YES	4796
-	CN(C)C1=CC(=CC=C1)[N+]([O-])=O	4.0506	6.471	8.3246	-1.8536	0	YES	4808
-	CN(C)C1=CC=C(C=C1)[N+]([O-])=O	3.9635	6.471	8.2283	-1.7573	0	YES	4809
-	CC1=CC(=C(C=C1N)[N+]([O-])=O)C	3.8166	8.039	8.0659	-0.0269	0.0001	YES	4814
-	NCCC1=CC=C(C=C1)[N+]([O-])=O	3.3552	8.495	7.5558	0.9392	0	YES	4818
-	CC1=CC(=C(N)C(=N1)C)C(O)=O	5.9766	13.214	10.4538	2.7602	0	YES	4819
-	OCCNC(=O)C1=CC=NC=C1	6.1546	15.51	10.6506	4.8594	0	YES	4823
-	CCOC(=O)NC1=CC=CC=N1	4.6852	10.421	9.0262	1.3948	0	YES	4827
-	NC(=O)NOCC1=CC=CC=C1	6.1353	8.854	10.6293	-1.7753	0.0001	YES	4829
-	CC1=CC(=C(C)C=C1N)[N+]([O-])=O	3.0143	8.039	7.1789	0.8601	0	YES	4830
-	NC(=O)CNC1=C(O)C=CC=C1	8.5731	14.879	13.3244	1.5546	0	YES	4832
-	OC(=O)[CH]1CCC(=O)N1CCC#N	6.0695	14.588	10.5565	4.0315	0.0001	YES	4842
-	CNC(=O)OC1=CC(=C[N+](=C1)[O-])C	6.6982	15.333	11.2516	4.0814	0	YES	4843
-	CC(=O)NC1=CC=C(C=C1)S(N)(=O)=O	8.3816	12.315	13.1126	-0.7976	0.0001	YES	4847
-	CN(N=O)S(=O)(=O)C1=CC=C(C)C=C1	7.2199	6.896	11.8283	-4.9323	0.0001	YES	4849
-	CCCSC1=NC(=CC(=N1)C(O)=O)O	8.6186	13.914	13.3746	0.5394	0	YES	4851
-	COC(=O)CC1=C(N=CN1)C(=O)OC	7.6869	10.197	12.3446	-2.1476	0	YES	4855
-	CC(=O)NC1=C(C=C(N)C=C1)S(O)(=O)=O	10.8634	17.991	15.8564	2.1346	0.0001	YES	4863
-	CC(=O)NC1=CC=C(N)C(=C1)S(O)(=O)=O	10.9505	17.991	15.9527	2.0383	0.0001	YES	4864
-	COC(=O)CC1=C(NC(=O)N1)C(=O)OC	10.0379	12.622	14.9437	-2.3217	0	YES	4867
-	CC1=C(NC(N)=S)C=CC=C1	3.6115	7.017	7.8392	-0.8222	0	YES	4871
-	NC(=N)SCC1=CC=CC=C1	3.5623	9.708	7.7848	1.9232	0	YES	4872
-	CN1C=NC2=C1C(=O)N(C)C(=O)N2C	10.2834	10.446	15.2151	-4.7691	0.0001	YES	4883
-	C[CH](CC(N)=O)C(C#N)(C#N)C(N)=O	9.9378	17.967	14.8331	3.1339	0.0001	YES	4887
-	CN1N=CC2=C1N(C)C(=O)N(C)C2=O	8.3759	10.453	13.1063	-2.6533	0.0001	YES	4888
-	CSC1=NC2=C(N1)N(C)C(=O)N(C)C2=O	10.8633	13.311	15.8563	-2.5453	0.0001	YES	4893
-	CN1C(=O)N(C)C2=C(N(C)C(=O)N2)C1=O	11.4427	15.896	16.4968	-0.6008	0.0001	YES	4897
-	CN1C(=O)N(C)C2=C(N=C(CO)N2)C1=O	10.657	16.169	15.6282	0.5408	0.0001	YES	4900
-	CNC(=O)N(C)N=CC1=CC=C(O1)[N+]([O-])=O	10.3119	11.824	15.2467	-3.4227	0.0001	YES	4901
-	CCC(=NNC(N)=O)C1=CC=C(O1)[N+]([O-])=O	9.5908	12.262	14.4494	-2.1874	0.0001	YES	4902
-	CCNC(=S)NNC(=O)C1=CC=C(O1)[N+]([O-])=O	10.2873	14.313	15.2194	-0.9064	0.0001	YES	4903
-	OCCNC(=O)NN=CC1=CC=C(O1)[N+]([O-])=O	10.6907	16.48	15.6654	0.8146	0.0001	YES	4906
-	NNC(=S)NN=CC1=CC=CC=C1	5.3943	9.848	9.8101	0.0379	0.0001	YES	4907
-	CCCSC1=C2N=CNC2=NC=N1	6.91	9.401	11.4857	-2.0847	0.0001	YES	4908
-	NC(=S)NN=CC1=CC=C(N)C=C1	5.7786	10.921	10.2349	0.6861	0.0001	YES	4910
-	CCSC1=C2N(C)C=NC2=NC=N1	6.486	8.195	11.017	-2.822	0.0001	YES	4913
-	ON(O)NC(=N)NN=CC1=C(O)C=CC(=C1)[N+]([O-])=O	16.1598	25.458	21.7117	3.7463	0.0001	YES	4928
-	CC1=C(O)C(=CC=C1)C	3.0547	6.166	7.2236	-1.0576	0	YES	4932
-	CC1=CC=C(CO)C=C1	1.5407	6.62	5.5498	1.0702	0	YES	4935
-	COC1=C(C)C=CC=C1	0.5657	3.453	4.4719	-1.0189	0	YES	4936
-	COC1=CC(=CC=C1)C	1.1632	3.453	5.1324	-1.6794	0	YES	4938
-	OCCOC1=CC=CC=C1	1.3872	7.81	5.3801	2.4299	0	YES	4949
-	CCOC1=CC(=CC=C1)O	2.9012	7.357	7.0539	0.3031	0	YES	4951
-	COC1=C(O)C=CC(=C1)C	3.6451	7.437	7.8762	-0.4392	0	YES	4952
-	OCC1=CC=C(CO)C=C1	2.3038	8.057	6.3934	1.6636	0	YES	4953
-	CC(C)C(=O)C1=CC=CO1	1.7067	4.762	5.7333	-0.9713	0	YES	4961
-	COC(=O)C1=C(C)C(=O)CC1	2.5347	7.373	6.6487	0.7243	0	YES	4969
-	CC(C)OC(=O)C1=CC=CO1	3.2721	4.215	7.4639	-3.2489	0	YES	4973
-	OCCSS(=O)(=O)C1=CC=CC=C1	4.1635	10.029	8.4494	1.5796	0	YES	4977
-	OC(=O)C(=C)CC(=O)OCC=C	4.3796	8.848	8.6883	0.1597	0	YES	4978
-	C=CCOC(=O)C(=O)OCC=C	4.1782	5.371	8.4657	-3.0947	0	YES	4979
-	O=C1OCC[CH]1[CH]2CCOC2=O	2.1857	6.721	6.2628	0.4582	0.0001	YES	4981
-	CSC1=CC=C(C)C=C1	1.0196	3.762	4.9737	-1.2117	0	YES	4988
-	CC1=C(C)C(=CC=C1)N	2.0295	5.635	6.0902	-0.4552	0	YES	5000
-	CNC1=C(C)C=CC=C1	2.8884	5.336	7.0397	-1.7037	0	YES	5004
-	CC1=C(CN)C=CC=C1	2.5228	6.171	6.6356	-0.4646	0	YES	5010
-	CC(C)C1=CC=CC=N1	0.2253	4.863	4.0955	0.7675	0	YES	5012
-	CC(C)C1=CC=CN=C1	1.1563	4.863	5.1249	-0.2619	0	YES	5013
-	OCCCC1=CC=NC=C1	1.9778	9.3	6.0331	3.2669	0	YES	5019
-	OCCNC1=CC=CC=C1	3.7099	9.693	7.9479	1.7451	0	YES	5023
-	COC1=CC=C(CN)C=C1	3.1132	7.441	7.2882	0.1528	0	YES	5024
-	NCCC1=CC=C(O)C=C1	4.3964	10.073	8.7069	1.3661	0	YES	5030
-	COCCC1=CC=CC=N1	0.8741	6.917	4.8128	2.1042	0	YES	5033
-	CC(=O)C1=C(C)NC(=C1)C	4.0463	7.697	8.3198	-0.6228	0	YES	5036
-	CC1=C(O)C(=C(CO)C=N1)C	4.8115	13.442	9.1657	4.2763	0	YES	5043
-	O=C1NC(=O)[CH]2CCCC[CH]12	3.0545	7.46	7.2234	0.2366	0.0001	YES	5049
-	COC1=C(CO)C=C(N)C=C1	4.2545	11.342	8.55	2.792	0	YES	5058
-	COC1=C(N)C(=CC=C1)OC	4.8519	8.177	9.2105	-1.0335	0	YES	5061
-	COC1=C(OC)C(=CC=C1)N	4.1852	8.177	8.4733	-0.2963	0	YES	5062
-	CCCCN1C(=O)C=CC1=O	3.5588	7.488	7.7809	-0.2929	0	YES	5063
-	CCNS(=O)(=O)C1=CC=CC=C1	3.2944	5.91	7.4886	-1.5786	0.0001	YES	5065
-	CS(=O)(=O)NCC1=CC=CC=C1	5.806	6.427	10.2652	-3.8382	0	YES	5071
-	CCOC=C(C#N)C(=O)OCC	5.1033	7.472	9.4884	-2.0164	0.0001	YES	5077
-	N[CH](CC1=CC=CC=C1)S(O)(=O)=O	6.3058	10.188	10.8177	-0.6297	0	YES	5090
-	CN(C)C(=S)SCC1=CC=CS1	2.5411	5.291	6.6558	-1.3648	0.0001	YES	5098
-	CC1=C(NC(N)=N)C=CC=C1	5.828	10.848	10.2896	0.5584	0	YES	5102
-	NC1=C(O)N=C2CCCC2=C1N	7.5217	16.185	12.162	4.023	0	YES	5106
-	CC1=CC=C(C=C1)N(N)C(N)=O	7.4344	11.062	12.0654	-1.0034	0	YES	5109
-	CC(=O)NNC1=C(N)C=CC=C1	7.7076	14.04	12.3675	1.6725	0	YES	5112
-	COC(=O)C1=C(N)N=C(C)C(=N1)C	5.5572	11.092	9.9901	1.1019	0	YES	5113
-	OC(=O)CN(CCC#N)CCC#N	7.8387	14.785	12.5124	2.2726	0.0001	YES	5114
-	NCCNC1=CC=C(C=C1)[N+]([O-])=O	6.2682	11.648	10.7762	0.8718	0.0001	YES	5118
-	CC(=N)NS(=O)(=O)C1=CC=C(N)C=C1	6.1756	10.886	10.6738	0.2122	0.0001	YES	5120
-	CCOC(=O)C(=CNC(=O)NC)C#N	9.6825	13.863	14.5508	-0.6878	0.0001	YES	5123
-	CC(=O)NC1=CC=C(C=C1)S(=O)(=O)NN	10.2562	14.695	15.1851	-0.4901	0.0001	YES	5127
-	CCOC(=O)CSC1=C(N=CN1C)[N+]([O-])=O	6.7856	10.536	11.3482	-0.8122	0.0001	YES	5128
-	CN(C)C1=C2C=NN(C)C2=NC=N1	7.6843	10.179	12.3417	-2.1627	0.0001	YES	5133
-	NC(=N)NC(=N)NC1=CC=CC=C1	9.256	16.058	14.0793	1.9787	0	YES	5134
-	CCNC1=C2N=CN(C)C2=NC=N1	8.3548	11.361	13.083	-1.722	0.0001	YES	5138
-	CC(C)NC1=C2C=NNC2=NC=N1	8.1083	12.573	12.8105	-0.2375	0.0001	YES	5139
-	CC(C)N1C=C2C(=N)N=CNC2=N1	7.3832	10.108	12.0088	-1.9008	0.0001	YES	5143
-	CN1N=CC2=C(NCCO)N=CN=C12	9.1123	15.804	13.9205	1.8835	0.0001	YES	5144
-	CCNC1=NC2=C(C=NN2C)C(=N1)O	9.8236	11.801	14.7068	-2.9058	0.0001	YES	5145
-	CC(C)OC1=C2N=CNC2=NC(=N1)N	9.4268	9.625	14.2681	-4.6431	0.0001	YES	5149
-	CN(CCO)C1=C2N=CNC2=NC=N1	9.9201	15.815	14.8135	1.0015	0.0001	YES	5150
-	CCCCOC1=C2N=NNC2=NC=N1	6.4633	10	10.9919	-0.9919	0.0001	YES	5154
-	ON(O)NC(=N)NN=CC1=CC=C(O)C=C1	14.6319	23.055	20.0226	3.0324	0.0001	YES	5160
-	ON(O)NC(=N)N(CC1=CC=CC=C1)N=O	13.1982	20.066	18.4375	1.6285	0.0001	YES	5161
-	CSC1=NC(=C2N=CNC2=N1)N(C)C	9.5724	11.446	14.4291	-2.9831	0.0001	YES	5165
-	CNC1=C2N=C(C)NC2=NC(=N1)SC	9.4183	12.714	14.2587	-1.5447	0.0001	YES	5166
-	C=C[CH]1CCC=CC1	-0.649	0.81	3.129	-2.319	0	YES	5174
-	CC(C)(C#N)C(C)(C)C#N	3.4346	7.281	7.6435	-0.3625	0.0001	YES	5182
-	CN(C)C1=CC=C(N)C=C1	4.6462	7.519	8.9831	-1.4641	0	YES	5185
-	CCCCC1=C(O)N=C(O)N=C1	6.6284	13.088	11.1744	1.9136	0	YES	5197
-	C[CH]1CCC[C]12NC(=O)NC2=O	6.0919	8.545	10.5813	-2.0363	0.0001	YES	5208
-	C=CCNC(=O)C(=O)NCC=C	7.483	9.879	12.1192	-2.2402	0	YES	5212
-	CC1=C(N)C(=CC(=C1)S(N)(=O)=O)C	7.6119	9.74	12.2617	-2.5217	0.0001	YES	5217
-	COC(=S)SSC(=S)NCCNC(=S)SSC(=S)OC	3.5128	11.166	7.73	3.436	0.0001	YES	5220
-	CCC[C]1(NC(=O)N(C)C1=O)C=O	6.9917	11.129	11.576	-0.447	0	YES	5224
-	CCN1C(=O)NC(=O)C(C)(C)C1=O	7.1466	12.224	11.7472	0.4768	0	YES	5226
-	CC[CH](C)C1C(=O)NC(=O)NC1=O	7.4596	12.442	12.0934	0.3486	0	YES	5229
-	CCC1(CCO)C(=O)NC(=O)NC1=O	9.2684	16.879	14.093	2.786	0	YES	5235
-	O=C(OCCOC(=O)N1CC1)N2CC2	6.9634	9.695	11.5448	-1.8498	0	YES	5236
-	CS(=O)(=O)NC1=C(NS(C)(=O)=O)C=CC=C1	8.6426	9.599	13.4011	-3.8021	0.0001	YES	5240
-	CC(C)(N=NC(C)(C)C#N)C#N	5.7102	9.907	10.1593	-0.2523	0.0001	YES	5244
-	COC1=CC=C(NC(=N)NN(O)O)C=C1	13.1797	19.893	18.4171	1.4759	0	YES	5253
-	CNC1=NC(=C2N=CNC2=N1)N(C)C	11.4412	11.061	16.4951	-5.4341	0.0001	YES	5257
-	NC(=N)NC1=CC=C(NC(N)=N)C=C1	11.3794	19.51	16.4268	3.0832	0.0001	YES	5258
-	CC(C)CNC1=C2N=NNC2=NC=N1	8.7275	12.842	13.495	-0.653	0.0001	YES	5264
-	CN(C)NC1=C2N=CN(C)C2=NC=N1	10.4782	13.521	15.4305	-1.9095	0.0001	YES	5265
-	C[CH]1CC(=CC(=O)C1)C	0.8744	4.302	4.8132	-0.5112	0	YES	5276
-	C[C](O)(CCC=C)C#C	1.9652	5.742	6.0191	-0.2771	0.0001	YES	5279
-	CC(=O)[CH]1CCC=CC1	0.4407	4.101	4.3337	-0.2327	0	YES	5282
-	CCOC1=CC(=O)CCC1	1.3294	5.529	5.3162	0.2128	0	YES	5284
-	CC=CC1OCC=CCO1	0.9828	4.148	4.9331	-0.7851	0	YES	5291
-	OC=C1CCCCCC1=O	1.0762	7.91	5.0363	2.8737	0	YES	5297
-	CCOC(=O)[CH]1CCCC1=O	1.8551	6.914	5.8974	1.0166	0	YES	5314
-	CC(=C)COC(=O)CC(C)=O	1.56	6.614	5.5711	1.0429	0	YES	5315
-	CCOC(=O)C1(CC1)C(C)=O	1.8033	6.914	5.8401	1.0739	0	YES	5318
-	C[CH]1CC[C]2(C)O[CH]1OC2=O	2.4552	5.959	6.5608	-0.6018	0	YES	5320
-	CCOC(=O)[CH]1CCC=CO1	1.7779	3.928	5.812	-1.884	0	YES	5321
-	CCOC(=O)C(C(C)=O)C(C)=O	2.4574	9.979	6.5632	3.4158	0	YES	5326
-	OC(=O)C1CCC(CC1)C(O)=O	4.4111	11.13	8.7231	2.4069	0	YES	5327
-	CCOC(=O)C(=C)C(=O)OCC	3.9276	6.613	8.1886	-1.5756	0	YES	5330
-	OC(=O)C(C1CCCC1)C(O)=O	4.4111	11.13	8.7231	2.4069	0	YES	5334
-	C[C]1(CCC[CH]1C(O)=O)C(O)=O	5.7914	11.13	10.2491	0.8809	0	YES	5335
-	COC(=O)[CH]1CC[CH](C1)C(O)=O	4.0673	8.747	8.343	0.404	0	YES	5339
-	CC(=O)CC(=O)OC[CH]1COCO1	4.2224	10.324	8.5145	1.8095	0	YES	5341
-	CC(C)(C)C1=CC=CN1	1.7923	4.631	5.8279	-1.1969	0	YES	5346
-	CCCCN1C=CC=C1	1.4711	3.344	5.4728	-2.1288	0	YES	5348
-	CC(C)CC(C)=CC#N	1.0458	3.102	5.0027	-1.9007	0.0001	YES	5349
-	CC1(C)CC(=N)CC(=O)C1	1.3645	5.569	5.355	0.214	0	YES	5353
-	[O-][N+](=O)[CH]1CC2CCC1CC2	1.6159	4.225	5.633	-1.408	0	YES	5362
-	CCCCN1C(=O)CCC1=O	3.2796	6.886	7.4722	-0.5862	0	YES	5367
-	CC(C)CN1C(=O)CCC1=O	3.2211	6.886	7.4076	-0.5216	0	YES	5368
-	CC(=O)OC[CH](C=C)N1CC1	3.4587	7.175	7.6702	-0.4952	0	YES	5374
-	CCCCCOC(=O)CSC#N	3.6946	6.489	7.931	-1.442	0.0001	YES	5376
-	COC(=O)[CH]1N=C(C)SC1(C)C	2.1988	5.595	6.2774	-0.6824	0	YES	5377
-	NC(=O)[CH]1CCCC[CH]1C(O)=O	5.3108	12.821	9.7178	3.1032	0	YES	5378
-	CCN1C(=O)O[C](C)(CC)C1=O	5.617	5.487	10.0562	-4.5692	0	YES	5380
-	CC(=C)C(=O)OCCNC(C)=O	5.448	10.193	9.8694	0.3236	0	YES	5381
-	CCOC(=O)[CH]1CCCNC1=O	4.7681	10.22	9.1177	1.1023	0	YES	5382
-	CC(C)[CH](NC(=O)C=C)C(O)=O	5.9464	11.347	10.4204	0.9266	0	YES	5384
-	CC1(C)CCC(=O)O[CH]1C[N+]([O-])=O	3.046	6.74	7.214	-0.474	0	YES	5386
-	CC(=O)OCC(C)(COC(C)=O)[N+]([O-])=O	4.6644	9.253	9.0031	0.2499	0	YES	5401
-	CC[CH](NC)C1=CC=CS1	2.9716	5.889	7.1317	-1.2427	0	YES	5402
-	CCC1(CC)C(=N)NC(=O)NC1=O	7.5626	11.012	12.2073	-1.1953	0	YES	5411
-	OCCN(CCO)C1=C(O)N=C(O)N=C1	11.4457	20.928	16.5002	4.4278	0	YES	5414
-	CN(C)C1=NC(=C(C=N1)[N+]([O-])=O)N(C)C	8.3487	6.646	13.0763	-6.4303	0.0001	YES	5417
-	CCC[C]1(NC(=O)NC1=O)C=NNC(N)=S	11.3373	13.553	16.3803	-2.8273	0.0001	YES	5419
-	CCCC1=CCCC1	-0.5247	0.86	3.2665	-2.4065	0	YES	5428
-	CCC=C(C)C1CC1	-0.8486	0.611	2.9084	-2.2974	0	YES	5430
-	CCC(CC)C1=NC=CN1	2.859	4.889	7.0072	-2.1182	0	YES	5433
-	CCCN=C1SSC(=O)N1CCC	4.6841	6.408	9.0249	-2.6169	0.0001	YES	5438
-	NC(=O)[CH]1CCCC[CH]1C(N)=O	4.9523	11.311	9.3215	1.9895	0	YES	5439
-	CCCC[C]1(C)NC(=O)NC1=O	6.1806	8.189	10.6793	-2.4903	0	YES	5442
-	CC[C]1(NC(=O)NC1=O)C(C)C	6.9244	8.189	11.5016	-3.3126	0	YES	5443
-	CCC[C]1(CC)NC(=O)NC1=O	6.1806	8.189	10.6793	-2.4903	0	YES	5444
-	CCC1(CC)CNC(=O)NC1=O	6.8049	9.489	11.3695	-1.8805	0	YES	5447
-	OC(=O)[CH](CCCCNC(S)=S)NC(S)=S	4.2895	9.708	8.5887	1.1193	0.0001	YES	5452
-	CC[C]1(NC(=O)NC1=O)C(OC)OC	10.0551	11.599	14.9627	-3.3637	0	YES	5457
-	CCOC(=O)CN(CC(=O)OCC)N=O	7.3569	8.087	11.9798	-3.8928	0	YES	5461
-	CN1C(=CC(C)(C)NC1=S)C	3.3724	5.376	7.5748	-2.1988	0.0001	YES	5462
-	C[CH]1S[CH](C)N(CC#N)[CH](C)S1	3.9149	6.533	8.1746	-1.6416	0.0001	YES	5463
-	N#CCCNCCNCCC#N	8.4821	14.821	13.2238	1.5972	0.0001	YES	5466
-	C[CH](C#N)N([CH](C)C#N)N(C)C	8.016	12.991	12.7084	0.2826	0.0001	YES	5467
-	CNC(=S)SSC(=S)NCCNC(=S)SSC(=S)NC	6.8175	9.254	11.3835	-2.1295	0.0002	YES	5476
-	NC1=NC(=NC(=N1)N)N2CCCCC2	9.3881	11.057	14.2254	-3.1684	0.0001	YES	5477
-	C[CH]1CCC[CH](C)C1=O	-0.3009	4.045	3.5138	0.5312	0	YES	5482
-	CCC1CCC(=O)CC1	0.1944	4.045	4.0614	-0.0164	0	YES	5491
-	C[CH]1C[CH](C)CC(=O)C1	-0.1405	4.045	3.6912	0.3538	0	YES	5492
-	CCCCCC(=O)C(C)=O	0.6618	6.213	4.5781	1.6349	0	YES	5505
-	OC(=O)CCC1CCCC1	0.9574	5.879	4.905	0.974	0	YES	5508
-	CC(OCC=C)OCC=C	2.5673	3.936	6.6847	-2.7487	0	YES	5510
-	CC(C)COC(=O)C(C)=C	1.0401	3.47	4.9964	-1.5264	0	YES	5514
-	OC(=O)C1CCCCCC1	0.9574	5.879	4.905	0.974	0	YES	5516
-	CC(=C)C(=O)OC(C)(C)C	2.1294	3.47	6.2006	-2.7306	0	YES	5519
-	C[CH]1CO[C](C)(O1)C2CC2	2.8792	4.393	7.0295	-2.6365	0	YES	5524
-	CC(=C)COC[C]1(C)CO1	0.3638	5.292	4.2487	1.0433	0	YES	5525
-	CC(C)CC(=O)CC(C)=O	0.6033	7.108	4.5135	2.5945	0	YES	5542
-	CCOC(C)=CC(=O)OCC	2.6639	4.625	6.7915	-2.1665	0	YES	5546
-	CCCOC(=O)CCC(C)=O	1.2521	6.559	5.2307	1.3283	0	YES	5548
-	CCOCCOC(=O)C(C)=C	1.6889	5.524	5.7136	-0.1896	0	YES	5553
-	CO[CH](C)CCOC(=O)C=C	2.4386	5.597	6.5424	-0.9454	0	YES	5554
-	CC(=O)CC(=O)OC(C)(C)C	3.0852	6.559	7.2573	-0.6983	0	YES	5561
-	CCOCCC(=O)OCC=C	2.6352	5.323	6.7598	-1.4368	0	YES	5563
-	COC(=O)C1(O)CCCCC1	3.3719	4.304	7.5742	-3.2702	0	YES	5564
-	CCC(=O)OCCOC(=O)CC	3.6197	6.01	7.8482	-1.8382	0	YES	5575
-	CCOC(=O)CSCCC(=O)OC	4.6639	8.105	9.0026	-0.8976	0	YES	5581
-	O=S1(=O)CC[CH](C1)O[CH]2CCS(=O)(=O)C2	5.3672	11.427	9.7802	1.6468	0.0001	YES	5589
-	O=COCCOCCOCCOC=O	2.1635	9.6	6.2383	3.3617	0	YES	5593
-	CCOC(=O)[CH](O)[CH](O)C(=O)OCC	8.6525	4.623	13.4122	-8.7892	0	YES	5596
-	CCC[CH](C#C)N(C)C	1.2753	4.73	5.2564	-0.5264	0.0001	YES	5606
-	NC[CH]1C[CH]2CC[CH]1C2	1.294	4.971	5.277	-0.306	0	YES	5613
-	CCN(CC)C(=O)C=CC	2.9685	7.105	7.1283	-0.0233	0	YES	5616
-	CN1[CH]2CC[CH]1CC(O)C2	3.9835	8.971	8.2504	0.7206	0.0001	YES	5624
-	CCC1(CC)C[CH]1C(N)=O	1.8877	7.569	5.9334	1.6356	0	YES	5625
-	CC[CH]1SCC(C)(C)NC1=O	3.3652	9.445	7.5668	1.8782	0	YES	5628
-	CC=CCSC(C)(C)C(N)=O	2.9591	9.364	7.1179	2.2461	0	YES	5631
-	CNC(=O)OC1CCCCC1	4.6727	6.801	9.0123	-2.2113	0	YES	5646
-	CCOC(=O)[CH]1CCCN1C	3.1387	5.747	7.3165	-1.5695	0	YES	5652
-	CC(=O)NCCCCCC(O)=O	5.7495	12.246	10.2028	2.0432	0	YES	5659
-	CC1CCC(CC1)=NNC(N)=O	5.3123	8.627	9.7194	-1.0924	0	YES	5684
-	OCCN1CSC(=S)NCCNC(=S)SC1	6.5183	10.05	11.0527	-1.0027	0.0001	YES	5687
-	CN(N=O)C(=O)N[CH](C=O)[CH](O)[CH](O)[CH](O)CO	16.2723	19.654	21.8361	-2.1821	0.0001	YES	5691
-	O=C1NCN(CCN2CCNC2=O)CN1	12.9052	18.251	18.1136	0.1374	0.0001	YES	5692
-	CCCCCCC=C	-0.7842	0.199	2.9796	-2.7806	0	YES	5693
-	CCCCC(=C)CC	-0.7555	0.127	3.0112	-2.8842	0	YES	5696
-	CCCCN(CC)CC#N	3.2853	7.327	7.4785	-0.1515	0.0001	YES	5707
-	NC(=O)NCC1CCCCC1	4.6225	8.714	8.9568	-0.2428	0	YES	5712
-	CCCCCCC(=O)NC(N)=S	3.9028	8.676	8.1612	0.5148	0	YES	5715
-	CCN(CC)C(=S)SCCC(N)=O	3.5002	10.382	7.7161	2.6659	0.0001	YES	5716
-	CC(=O)NCCN1CCOCC1	5.314	12.955	9.7213	3.2337	0	YES	5717
-	CCOC(=O)N1CCN(C)CC1	4.89	10.134	9.2526	0.8814	0	YES	5719
-	CCCC(=O)NNC(=O)CCC	5.7506	9.127	10.204	-1.077	0	YES	5727
-	O=S(=O)(CCN1CC1)CCN2CC2	4.3105	12.279	8.6119	3.6671	0.0001	YES	5729
-	CCOC(=O)NCCNC(=O)OCC	9.0801	9.42	13.8848	-4.4648	0	YES	5735
-	CC(C)OC(=O)NNC(=O)OC(C)C	8.7644	8.03	13.5358	-5.5058	0	YES	5739
-	O=S(=O)(N1CCOCC1)N2CCOCC2	4.76	10.458	9.1089	1.3491	0.0001	YES	5740
-	N[CH](CCSSCC[CH](N)C(O)=O)C(O)=O	10.2322	18.057	15.1585	2.8985	0.0001	YES	5743
-	N[CH](CCS(=O)(=O)N1CCOCC1)C(O)=O	9.1926	14.726	14.0093	0.7167	0.0001	YES	5744
-	CS(=O)(=O)OCC(=O)NCCNC(=O)COS(C)(=O)=O	14.2928	17.587	19.6477	-2.0607	0.0001	YES	5748
-	NC(=N)N[CH](CSSC[CH](NC(N)=N)C(O)=O)C(O)=O	17.5737	28.64	23.2748	5.3652	0.0001	YES	5755
-	C[CH]1CCCC[C]1(C)O	0.7236	5.064	4.6465	0.4175	0	YES	5766
-	CCCCCCC(C)=O	-0.602	3.69	3.181	0.509	0	YES	5768
-	CC(C)(C)C[C]1(C)CO1	-0.4787	3.182	3.3173	-0.1353	0	YES	5769
-	CCCCCCCC=O	-0.6306	3.431	3.1493	0.2817	0	YES	5770
-	CCC1CCC(O)CC1	1.4125	5.064	5.4081	-0.3441	0	YES	5774
-	CCC(O)(CC)CC=C	1.812	4.636	5.8497	-1.2137	0	YES	5778
-	CCC1(O)CCCCC1	1.5178	5.064	5.5245	-0.4605	0	YES	5779
-	CC(C)CCCC(C)=O	-0.6604	3.69	3.1164	0.5736	0	YES	5781
-	CC(C)(O)C1CCCC1	1.5268	5.064	5.5344	-0.4704	0	YES	5784
-	CCCC(=O)SC(C)(C)C	0.7806	3.59	4.7095	-1.1195	0	YES	5787
-	C[CH](CC(C)(C)C)C(O)=O	1.7975	5.523	5.8337	-0.3107	0	YES	5791
-	CCCCCCOC(C)=O	-0.0117	3.141	3.8336	-0.6926	0	YES	5801
-	CCCCOCCOC=C	0.3965	3.682	4.2848	-0.6028	0	YES	5819
-	CCC[C]1(C)OC[CH](C)O1	1.8092	4.036	5.8466	-1.8106	0	YES	5823
-	CC1(C)C(O)C(C)(C)C1O	2.8397	6.5	6.9859	-0.4859	0	YES	5826
-	CCCC(=O)OCCSCC	2.8098	5.236	6.9528	-1.7168	0	YES	5831
-	C[CH](O)C(=O)OCCCCCO	4.8724	5.385	9.2331	-3.8481	0	YES	5846
-	CCOCCOCCOC(C)=O	1.169	7.25	5.1389	2.1111	0	YES	5848
-	CCS[CH]1[CH](CO)O[CH](OC)[CH]1O	6.3333	12.907	10.8482	2.0588	0.0001	YES	5850
-	CCS(=O)(=O)C1(CCC1)S(=O)(=O)CC	5.4175	9.017	9.8358	-0.8188	0.0001	YES	5852
-	CO[CH]1O[CH]([CH](O)CO)[CH](O)[CH](O)[CH]1O	11.4707	15.121	16.5278	-1.4068	0.0001	YES	5855
-	OC[CH](O)[CH](O)[CH]1O[CH](O)[CH](O)[CH](O)[CH]1O	14.9109	16.64	20.331	-3.691	0.0001	YES	5858
-	OC[CH](O)[CH](O)[CH](O)[CH](O)[CH](O)[CH](O)C(O)=O	17.6271	14.951	23.3339	-8.3829	0.0001	YES	5861
-	C[CH](N)C1CCCCC1	0.9159	4.614	4.859	-0.245	0	YES	5869
-	C1CC[N+]2(CC1)CCC2	6.2503	12.799	10.7565	2.0425	0	YES	5874
-	CC(C)N1CCCCC1	0.4885	4.178	4.3866	-0.2086	0	YES	5877
-	OCCNC1CCCCC1	2.6066	8.833	6.7282	2.1048	0	YES	5878
-	CCCC[CH](CC)C(N)=O	1.3832	7.213	5.3757	1.8373	0	YES	5890
-	C[CH](O)CN1CCCCC1	3.2562	8.614	7.4464	1.1676	0	YES	5898
-	OCCN1CCCCCC1	1.6756	8.614	5.6989	2.9151	0	YES	5902
-	CCCCCCCC[N+]([O-])=O	-0.2473	3.514	3.5731	-0.0591	0	YES	5909
-	CCCCC[C](C)(N)C(O)=O	3.9173	8.211	8.1772	0.0338	0	YES	5919
-	CCNC(=O)N1CCN(C)CC1	7.2127	11.827	11.8203	0.0067	0	YES	5941
-	CN(C)C(=O)N1CC[N+](C)([O-])CC1	4.7102	18.703	9.0537	9.6493	0.0001	YES	5942
-	CCCCOC(=O)NCCSC(N)=N	7.0206	14.051	11.6081	2.4429	0	YES	5944
-	CCCCCCC=NNC(N)=S	3.291	5.636	7.4848	-1.8488	0	YES	5945
-	CCCCCCCC	-1.0635	-0.479	2.6708	-3.1498	0	YES	5948
-	CCCC[CH](C)CC	-1.2601	-0.479	2.4534	-2.9324	0	YES	5950
-	C[CH]1CC[CH](C)N1CCN	2.4979	8.166	6.608	1.558	0	YES	5954
-	CC(C)CN(CC(C)C)N=O	2.5568	4.947	6.6731	-1.7261	0	YES	5955
-	CCCCN(CCCC)N=O	2.6737	4.947	6.8024	-1.8554	0	YES	5957
-	CCCCC[CH](C)NC(N)=O	3.9307	8.358	8.192	0.166	0	YES	5959
-	NCCN[CH]1CCCC[CH]1O	3.8414	12.821	8.0933	4.7277	0	YES	5960
-	C[CH]1CN(CCCO)CCN1	4.8286	12.384	9.1847	3.1993	0	YES	5961
-	NCCCCN1CCOCC1	3.3835	10.22	7.5871	2.6329	0	YES	5962
-	OCCN1CCN(CCO)CC1	5.7299	13.602	10.1811	3.4209	0	YES	5966
-	CN(C)CC(CN(C)C)C(O)=O	6.8578	12.625	11.428	1.197	0	YES	5967
-	CCNCCCC[CH](N)C(O)=O	6.8365	11.979	11.4045	0.5745	0	YES	5968
-	NC(=N)SCCCCCCSC(N)=N	6.1476	15.483	10.6429	4.8401	0.0001	YES	5981
-	CCCCC[CH](C)CO	-0.4971	4.509	3.297	1.212	0	YES	5989
-	CCCC(O)(CC)CC	1.5327	4.509	5.5409	-1.0319	0	YES	5995
-	CC(C)CC(C)(C)CO	-0.3031	4.509	3.5115	0.9975	0	YES	5996
-	CC(C)(C)OOC(C)(C)C	-0.3854	1.921	3.4205	-1.4995	0	YES	5999
-	CCOCCCCOCC	0.1172	4.381	3.9761	0.4049	0	YES	6005
-	CCCCS(=O)(=O)CCCC	2.1613	4.466	6.2358	-1.7698	0	YES	6006
-	C[CH](O)CC[CH](O)CCCO	4.387	7.582	8.6964	-1.1144	0	YES	6010
-	CCOC[CH](O)COC(C)C	2.4024	8.818	6.5025	2.3155	0	YES	6011
-	C[CH](CC[CH](C)OS(C)(=O)=O)OS(C)(=O)=O	6.4522	9.041	10.9796	-1.9386	0.0001	YES	6023
-	CC(C)CSCC(C)C	-0.1362	2.367	3.6959	-1.3289	0	YES	6027
-	CCCCC[CH](C)NC	1.2873	4.04	5.2697	-1.2297	0	YES	6035
-	CCN(CC)CCCCO	2.1886	8.259	6.266	1.993	0	YES	6038
-	CC(C)C[CH](CO)N(C)C	2.3702	8.259	6.4668	1.7922	0	YES	6045
-	C[CH]1OC[CH](C[N+](C)(C)C)O1	7.6396	15.851	12.2924	3.5586	0	YES	6048
-	C[CH](O)CN(CCO)C[CH](C)O	6.8759	11.133	11.4481	-0.3151	0	YES	6053
-	OCCN(CCO)C(CO)(CO)CO	7.7034	14.007	12.3629	1.6441	0	YES	6055
-	CCN(CC)CCCNC	4.3385	7.592	8.6428	-1.0508	0	YES	6056
-	CCCN(CCC)S(=O)(=O)N(C)C	6.254	5.636	10.7605	-5.1245	0	YES	6063
-	CCCOCC[N+](C)(C)C	6.102	14.142	10.5925	3.5495	0	YES	6070
-	[O-][N+](=O)C1=CC2=C(OC(=O)NC2=O)C=C1	9.28	9.573	14.1058	-4.5328	0.0001	YES	6084
-	O=CC1=CC=C(C=C1)C#N	2.7784	6.886	6.9181	-0.0321	0.0001	YES	6092
-	O=C1SC2=CC=CC=CC2=N1	2.4686	3.221	6.5756	-3.3546	0.0001	YES	6094
-	O=C1NC(=S)SC1=CC2=CC=CS2	2.9867	8.951	7.1484	1.8026	0.0001	YES	6096
-	O=C1NC(=S)SC1=CC2=CC=CO2	3.5207	8.686	7.7387	0.9473	0.0001	YES	6103
-	ON1C(=O)C2=C(C=CC=C2)C1=O	5.4529	10.688	9.8748	0.8132	0.0001	YES	6104
-	O=C1NC2=C(C=CC=C2)C(=O)O1	5.9218	8.399	10.3933	-1.9943	0	YES	6105
-	ON1C(=O)OC2=C(C=CC=C2)C1=O	7.0182	9.87	11.6053	-1.7353	0.0001	YES	6110
-	OC(=O)C1=C(C(O)=O)C(=CC=C1)[N+]([O-])=O	7.3341	14.065	11.9546	2.1104	0.0001	YES	6113
-	COC(=O)C(=[N+]=[N-])C(=O)C1=CC=C(O1)[N+]([O-])=O	6.4917	9.076	11.0233	-1.9473	0.0001	YES	6123
-	OC1=NC(=C(N=C2C(=O)NC(=O)NC2=O)C(=N1)O)O	17.9227	28.631	23.6606	4.9704	0.0001	YES	6125
-	OC1=C2C=CC=CC2=CN=N1	3.7415	10.536	7.9829	2.5531	0	YES	6128
-	N=C1C(=O)NC2=C1C=CC=C2	4.8215	8.87	9.1768	-0.3068	0	YES	6131
-	O=CNC1=CC=C(C=C1)C#N	5.6913	10.088	10.1384	-0.0504	0.0001	YES	6135
-	OC1=CC2=C(C=CC=C2)N=N1	3.1738	10.536	7.3553	3.1807	0	YES	6136
-	OC1=C2C=CC=CC2=C(O)N=N1	5.8579	14.519	10.3226	4.1964	0	YES	6140
-	OC1=NC2=C(C=CC=C2)N=C1O	5.4295	14.511	9.849	4.662	0	YES	6145
-	OC1=CC2=C(C=C1O)N=CC=N2	4.9018	14.511	9.2656	5.2454	0	YES	6147
-	[O-][N+](=O)[CH](C#N)C1=CC=CC=C1	4.3575	8.851	8.6638	0.1872	0.0001	YES	6148
-	NC1=CC2=C(C=C1)C(=O)NC2=O	7.4824	11.442	12.1185	-0.6765	0	YES	6150
-	OC1=NC(=C2C=CC=CC2=N1)O	6.0186	14.511	10.5002	4.0108	0	YES	6151
-	OC(=O)C1=NC2=CC=CC=C2N1	5.5308	11.132	9.9609	1.1711	0	YES	6152
-	O=C1NC(=S)NC1=CC2=CC=CO2	5.5436	9.435	9.9751	-0.5401	0.0001	YES	6154
-	OC(=O)C1=CC2=C(NC(=N)S2)C=C1	6.2577	13.613	10.7646	2.8484	0.0001	YES	6155
-	COC1=CC=CC(=C1C#N)[N+]([O-])=O	4.5733	7.914	8.9025	-0.9885	0.0001	YES	6158
-	OC1=CC=C(C=C1CSC#N)[N+]([O-])=O	5.7031	11.839	10.1514	1.6876	0.0001	YES	6161
-	SC1=NC(=C2C=CC=CC2=N1)S	4.1795	5.393	8.4671	-3.0741	0.0001	YES	6177
-	O=C1OCC2=C1C=CC=C2	1.762	4.896	5.7945	-0.8985	0	YES	6187
-	O=CC1=C(C=O)C=CC=C1	1.6433	7.475	5.6632	1.8118	0	YES	6189
-	SC(=O)C1=CC=C(C=C1)C(S)=O	2.8066	6.504	6.9493	-0.4453	0	YES	6192
-	O=CC1=CC2=C(OCO2)C=C1	3.6119	7.807	7.8396	-0.0326	0	YES	6195
-	OC(=O)C(=O)C1=CC=CC=C1	3.3244	9.365	7.5217	1.8433	0	YES	6196
-	OC1=CC2=C(C=C1)C(=O)OC2	4.4868	8.879	8.8068	0.0722	0	YES	6197
-	OC1=CC2=C(C=C1)C(=O)CO2	3.7482	9.848	7.9903	1.8577	0	YES	6198
-	O=C1OC(=O)[CH]2[CH]3O[CH](C=C3)[CH]12	4.2686	8.033	8.5656	-0.5326	0.0001	YES	6201
-	OC(=O)C1=CC(=CC=C1)C(O)=O	5.6014	11.662	10.0391	1.6229	0	YES	6203
-	OC(=O)C1=C(C(O)=O)C(=CC=C1)O	8.0833	12.544	12.7829	-0.2389	0	YES	6210
-	OC(=O)C1=CC=C(O)C(=C1)C(O)=O	8.0833	12.544	12.7829	-0.2389	0	YES	6211
-	CC1=NC2=CC=CC=C2O1	3.4326	6.12	7.6414	-1.5214	0	YES	6219
-	OC(=O)C=CC1=CC=NC=C1	3.5209	10.772	7.7389	3.0331	0	YES	6231
-	O=C1COC2=C(N1)C=CC=C2	3.2687	9.067	7.4602	1.6068	0	YES	6238
-	CC(=O)C1=C(C=CC=C1)[N+]([O-])=O	2.7383	7.412	6.8738	0.5382	0	YES	6241
-	NC(=O)C1=C(C=CC=C1)C(O)=O	6.6319	13.351	11.1783	2.1727	0	YES	6243
-	ON=CC1=CC2=C(OCO2)C=C1	5.2216	9.382	9.6192	-0.2372	0.0001	YES	6248
-	CC(=O)C1=CC=C(C=C1)[N+]([O-])=O	2.7383	7.412	6.8738	0.5382	0	YES	6251
-	CC1=C(O)C2=C(C=N1)C(=O)OC2	6.4555	11.719	10.9832	0.7358	0	YES	6252
-	CC(=O)OC1=CC=C(C=C1)[N+]([O-])=O	4.3036	6.592	8.6043	-2.0123	0	YES	6257
-	NC1=CC=CC(=C1C(O)=O)C(O)=O	9.1541	15.113	13.9667	1.1463	0	YES	6262
-	NC1=CC(=C(C=C1)C(O)=O)C(O)=O	9.2009	15.113	14.0184	1.0946	0	YES	6263
-	CC1=C(C=CC(=C1)C(O)=O)[N+]([O-])=O	5.3073	9.326	9.7139	-0.3879	0	YES	6267
-	CC1=CC(=C(C=C1)[N+]([O-])=O)C(O)=O	5.3073	9.326	9.7139	-0.3879	0	YES	6270
-	NC(=O)OC1=C(C=CC=C1)C(O)=O	8.1973	12.532	12.9089	-0.3769	0	YES	6271
-	COC1=C(C=C(C=C1)C(O)=O)[N+]([O-])=O	5.8105	10.597	10.2702	0.3268	0	YES	6281
-	COC(=O)C1=CC(=CC(=C1)O)[N+]([O-])=O	5.9848	10.845	10.4628	0.3822	0.0001	YES	6284
-	N#CSCC1=CC=CC=C1	2.9378	5.451	7.0944	-1.6434	0.0001	YES	6285
-	NC1=CC2=NC=CN=C2C=C1	5.7902	9.996	10.2478	-0.2518	0	YES	6292
-	CC1=NC2=C(C=CC=C2)N=N1	3.5917	6.893	7.8173	-0.9243	0	YES	6294
-	CC1=NC2=CC(=CC=C2N1)[N+]([O-])=O	5.0318	8.796	9.4093	-0.6133	0.0001	YES	6300
-	NC1=CC2=C(C=C1)N=C(O)C(=N2)O	9.0541	17.963	13.8561	4.1069	0	YES	6301
-	CC1=NC(=CS1)C2=C(O)N=C(O)N=C2	10.182	17.721	15.103	2.618	0.0001	YES	6302
-	CC1=NC(=C(C#N)C(=C1[N+]([O-])=O)C)O	7.607	13.467	12.2563	1.2107	0.0001	YES	6303
-	CNC(=S)SC1=C(C=C(C=C1)[N+]([O-])=O)[N+]([O-])=O	5.5515	9.783	9.9839	-0.2009	0.0001	YES	6308
-	[O-][N+](=O)C1=CC=C(O1)C=NN2CCOC2=O	7.9998	10.487	12.6905	-2.2035	0.0001	YES	6309
-	CC(=O)NC1=C(O)C(=CC(=C1)[N+]([O-])=O)[N+]([O-])=O	9.6745	13.5	14.542	-1.042	0.0001	YES	6311
-	CC1=C(C(=C(C=C1[N+]([O-])=O)[N+]([O-])=O)C)[N+]([O-])=O	4.8543	9.395	9.2131	0.1819	0.0001	YES	6312
-	CC(SC1=C(C=CC=C1)[N+]([O-])=O)([N+]([O-])=O)[N+]([O-])=O	5.6371	12.57	10.0785	2.4915	0.0001	YES	6314
-	S=C1NNC(=N1)C2=CC=CC=C2	3.9111	7.604	8.1703	-0.5663	0.0001	YES	6319
-	CSC1=C2C=CC=CC2=NN=N1	4.0298	6.889	8.3015	-1.4125	0.0001	YES	6320
-	C1CN=C(S1)C2=C3N=CNC3=NC=N2	8.4536	13.168	13.1923	-0.0243	0.0001	YES	6322
-	CN1C=NC2=C1C=CC=C2	4.0245	5.107	8.2957	-3.1887	0	YES	6331
-	OCC1=NC2=CC=CC=C2N1	4.267	10.83	8.5638	2.2662	0	YES	6334
-	CC1=NC(=C2C(=O)OCC2=C1)N	7.0533	11.188	11.6441	-0.4561	0	YES	6344
-	COC1=CC=C2OC(=N)NC2=C1	6.077	9.836	10.5648	-0.7288	0	YES	6346
-	CC(=O)C1=CC(=CC(=C1)N)[N+]([O-])=O	5.036	10.863	9.4139	1.4491	0.0001	YES	6358
-	OC(=O)NN=CC1=C(O)C=CC=C1	7.3763	14.556	12.0013	2.5547	0	YES	6365
-	OC(=O)CNC1=C(C=CC=C1)[N+]([O-])=O	6.4143	10.272	10.9377	-0.6657	0.0001	YES	6368
-	CC1=CC(=C(N)C(=C1)[N+]([O-])=O)C(O)=O	7.5178	11.438	12.1577	-0.7197	0.0001	YES	6371
-	OC(=O)CNC1=CC=C(C=C1)[N+]([O-])=O	6.4143	11.611	10.9377	0.6733	0.0001	YES	6372
-	OC(=O)C=CC(=O)NNC(=O)C=CC(O)=O	11.3378	20.836	16.3808	4.4552	0	YES	6377
-	OCCOC1=C(C=C(C=C1)[N+]([O-])=O)[N+]([O-])=O	4.5606	12.618	8.8884	3.7296	0.0001	YES	6380
-	CC1=CC=C2SC(=N)NC2=C1	4.9527	8.873	9.3219	-0.4489	0.0001	YES	6387
-	CC1=NC2=NC(=NC(=C2N=C1C)O)S	8.418	13.132	13.1529	-0.0209	0.0001	YES	6401
-	CN1N=CC2=C(OC(C)=O)N=CN=C12	7.8287	10.3	12.5013	-2.2013	0.0001	YES	6402
-	CC1=CC(=C(C#N)C(=N1)O)C(=O)NN	10.3779	19.873	15.3196	4.5534	0.0001	YES	6403
-	O=NN1CCN(N=O)C2=C1C=CC=C2	7.5437	8.719	12.1863	-3.4673	0.0001	YES	6404
-	OC(=O)CCSC1=C2N=CNC2=NC=N1	8.9368	14.654	13.7264	0.9276	0.0001	YES	6409
-	[O-][N+](=O)C1=CC=C(O1)C=NN2CCOC2=N	7.9949	11.66	12.6851	-1.0251	0.0001	YES	6421
-	[O-][N+](=O)C1=CC=C(N1)C=NN2CCOC2=O	7.8943	13.26	12.5739	0.6861	0.0001	YES	6425
-	N=C1NNC(=S)N1C2=CC=CC=C2	5.2546	9.788	9.6556	0.1324	0.0001	YES	6430
-	C1O[CH]1C2=CC=CC=C2	1.3476	5.013	5.3363	-0.3233	0	YES	6439
-	CC(=O)C1=CC=CC=C1	1.2976	5.008	5.281	-0.273	0	YES	6440
-	C[CH]1CC2=C(SC=C2)C1=O	1.7319	5.463	5.7612	-0.2982	0	YES	6442
-	CC1=CC=CC(=C1)C(O)=O	3.5746	6.921	7.7984	-0.8774	0	YES	6445
-	CC(=O)C=CC1=CC=CO1	2.0444	5.932	6.1067	-0.1747	0	YES	6451
-	O=COCC1=CC=CC=C1	1.057	4.712	5.015	-0.303	0	YES	6452
-	CSC1=CC=CC(=C1)C(O)=O	4.6188	8.5	8.9527	-0.4527	0	YES	6466
-	OC(=O)CSC1=CC=CC=C1	3.1048	8.932	7.279	1.653	0	YES	6467
-	COC1=CC=C(C=C1)C(S)=O	1.5424	5.614	5.5516	0.0624	0	YES	6468
-	COC(=O)C1=C(S)C=CC=C1	1.8343	5.472	5.8744	-0.4024	0	YES	6469
-	C=CS(=O)(=O)C1=CC=CC=C1	3.5378	5.456	7.7577	-2.3017	0	YES	6470
-	CC(=O)C1=C(O)C=CC(=C1)O	6.0565	9.873	10.5422	-0.6692	0	YES	6476
-	COC(=O)C1=C(O)C=CC=C1	4.3698	5.342	8.6775	-3.3355	0	YES	6481
-	OCC1=CC2=C(OCO2)C=C1	3.9421	9.597	8.2047	1.3923	0	YES	6493
-	CC1=CC(=CC(=C1)C(O)=O)O	6.1436	10.903	10.6385	0.2645	0	YES	6496
-	COC1=CC=C(C=C1)C(O)=O	4.0779	8.193	8.3547	-0.1617	0	YES	6499
-	CC1=C(C=C(O)C=C1)C(O)=O	5.9694	10.903	10.4459	0.4571	0	YES	6501
-	COC(=O)C1=CC(=CC=C1)O	4.165	8.442	8.451	-0.009	0	YES	6505
-	CS(=O)(=O)C1=C(C=O)C=CC=C1	4.4352	8.507	8.7498	-0.2428	0	YES	6511
-	COC1=CC(=C(O)C=C1)C(O)=O	6.6469	9.076	11.1948	-2.1188	0	YES	6515
-	O=C1OC(=O)[CH]2C[CH]3O[CH]3C[CH]12	3.2661	7.577	7.4572	0.1198	0.0001	YES	6521
-	CC1=C(C(O)=O)C(=CC(=O)O1)C	7.0248	8.451	11.6126	-3.1616	0	YES	6524
-	C=CSC1=CC=CC=C1	1.3573	3.356	5.347	-1.991	0	YES	6533
-	CC1=CC=C(C=C1)N=C	1.5804	2.87	5.5937	-2.7237	0	YES	6538
-	CC1=C(C=CC=C1)C(N)=O	3.1291	8.613	7.3058	1.3072	0	YES	6542
-	CC(=O)C1=CC=C(N)C=C1	3.421	8.46	7.6286	0.8314	0	YES	6544
-	CC1=CC(=NC(=C1)C=O)C	3.0175	7.67	7.1825	0.4875	0	YES	6550
-	O=CNCC1=CC=CC=C1	3.3796	8.567	7.5828	0.9842	0	YES	6551
-	CCC(=O)C1=CC=NC=C1	2.4785	7.77	6.5866	1.1834	0	YES	6555
-	CC(=O)CC1=CC=CN=C1	2.4785	8.281	6.5866	1.6944	0	YES	6558
-	NC(=O)COC1=CC=CC=C1	3.7686	9.465	8.0128	1.4522	0	YES	6568
-	COC(=O)C1=CC=C(N)C=C1	4.0114	7.91	8.2812	-0.3712	0	YES	6572
-	CC1=CC(=CC(=C1)C)[N+]([O-])=O	1.5903	4.587	5.6047	-1.0177	0	YES	6578
-	CCOC(=O)C1=CC=CN=C1	3.0689	7.22	7.2392	-0.0192	0	YES	6584
-	COC1=CC=C(C=C1)C(N)=O	3.7194	9.883	7.9584	1.9246	0	YES	6586
-	CC1=CC=CC(=C1N)C(O)=O	5.0857	10.374	9.4689	0.9051	0	YES	6587
-	CC1=CC(=CC(=C1N=O)C)O	3.7192	8.146	7.9582	0.1878	0	YES	6601
-	CC1=CC(=C(C=C1)[N+]([O-])=O)C	2.3055	4.587	6.3953	-1.8083	0	YES	6608
-	CC1=CC(=CC(=C1O)C)[N+]([O-])=O	3.2069	8.57	7.3918	1.1782	0	YES	6613
-	COC1=C(C(=CC=C1)C)[N+]([O-])=O	2.0936	5.857	6.161	-0.304	0	YES	6615
-	CCOC1=CC(=CC=C1)[N+]([O-])=O	2.152	5.777	6.2256	-0.4486	0	YES	6618
-	COC(=O)C1=CC(=C(O)C=C1)N	6.4239	11.893	10.9484	0.9446	0	YES	6621
-	CC(C)=NOC(=O)C1=CC=CO1	3.6637	4	7.8968	-3.8968	0.0001	YES	6623
-	COC1=CC(=CC=C1O)C=NO	4.8223	11.658	9.1777	2.4803	0.0001	YES	6624
-	CC1=C(O)C(=C(C=C1)C(O)=O)N	8.3155	14.357	13.0395	1.3175	0	YES	6629
-	NC1=CC=CC(=C1)OCC(O)=O	7.0206	11.227	11.608	-0.381	0	YES	6635
-	COC(=O)C1=C(O)C=C(N)C=C1	6.4932	8.793	11.025	-2.232	0	YES	6640
-	CC(=NO)C1=C(O)C(=C(O)C=C1)O	10.1481	18.272	15.0656	3.2064	0.0001	YES	6643
-	CC1=C(C(O)=O)C(=C(N1)C(O)=O)C	9.4012	14.349	14.2398	0.1092	0	YES	6645
-	COC1=CC(=CC(=N1)OC)C(O)=O	6.0088	10.384	10.4895	-0.1055	0	YES	6652
-	CC1=C(O)C(=C(CO)C=N1)C(O)=O	7.8133	15.082	12.4843	2.5977	0	YES	6655
-	OC(=O)CNS(=O)(=O)C1=CC=CC=C1	5.3212	9.86	9.7293	0.1307	0.0001	YES	6657
-	OS(=O)(=O)CC(=O)NC1=CC=CC=C1	7.3984	14.975	12.0256	2.9494	0	YES	6658
-	CS(=O)(=O)NC1=CC=CC(=C1)C(O)=O	9.3468	10.629	14.1797	-3.5507	0.0001	YES	6659
-	CC(=O)NC1=C(C=CC=C1)S(O)(=O)=O	8.74	14.541	13.5089	1.0321	0	YES	6660
-	CC1=CC=C(C=C1S(N)(=O)=O)C(O)=O	8.6109	11.028	13.3661	-2.3381	0.0001	YES	6662
-	NC1=CC=C(CC(O)=O)C=C1S(O)(=O)=O	10.85	17.137	15.8415	1.2955	0.0001	YES	6663
-	NC1=CC=C(NCC#N)C=C1	6.9301	12.213	11.5079	0.7051	0.0001	YES	6673
-	NNC(=O)C=CC1=CC=NC=C1	6.3776	14.842	10.8972	3.9448	0	YES	6682
-	CC1=CC(=C2C(=O)NNC2=N1)C	7.3283	13.433	11.9482	1.4848	0.0001	YES	6684
-	NC(=O)NN=CC1=CC=C(O)C=C1	8.494	14.086	13.2369	0.8491	0	YES	6693
-	[O-][N+](=O)C1=CC=C(CSC2=NCCN2)O1	8.5406	11.785	13.2884	-1.5034	0.0001	YES	6704
-	CN(C)S(=O)(=O)C1=C(C=C(C=C1)[N+]([O-])=O)[N+]([O-])=O	8.4013	10.499	13.1344	-2.6354	0.0001	YES	6709
-	OC(=O)CN(CC(O)=O)C1C(=O)NC(=O)NC1=O	15.9761	22.597	21.5086	1.0884	0.0001	YES	6710
-	NC(=S)NN=CC1=CC=CC=C1	3.6552	7.467	7.8874	-0.4204	0	YES	6711
-	CCC(=O)NC1=C2N=CNC2=NC=N1	9.677	15.52	14.5447	0.9753	0.0001	YES	6718
-	CC(=O)CSC1=NC(=NC2=C1N=CN2)N	9.9789	12.721	14.8784	-2.1574	0.0001	YES	6721
-	OC[CH](NC1=C2N=CNC2=NC=N1)C(O)=O	12.4918	20.955	17.6566	3.2984	0.0001	YES	6727
-	CN1C(=O)N(C)C2=C(N(C)C(=N2)[N+]([O-])=O)C1=O	10.9115	12.851	15.9095	-3.0585	0.0001	YES	6728
-	C1CC2=C(C1)C=CC=C2	0.4832	2.416	4.3807	-1.9647	0	YES	6734
-	C[N+]1=C2C=CC=CC2=NC=C1	9.1019	11.216	13.909	-2.693	0	YES	6739
-	N#C[CH]1[CH]2CC[CH](C2)[CH]1C#N	3.2665	7.87	7.4577	0.4123	0.0001	YES	6742
-	N#CCNCC1=CC=CC=C1	4.6606	9.254	8.9989	0.2551	0.0001	YES	6743
-	CCOC1=CC=C2NC(=N)SC2=C1	5.0669	10.021	9.4482	0.5728	0	YES	6753
-	CC1=CC=C(NC=O)C=C1NC=O	6.4316	10.635	10.9569	-0.3219	0	YES	6757
-	CCOC(=O)C1=CNC(=C1C)C#N	6.6691	9.082	11.2194	-2.1374	0.0001	YES	6771
-	COC1=CC2=C(SC(=N)N2)C=C1OC	5.6511	11.372	10.094	1.278	0.0001	YES	6777
-	NC1=CC=C(C=C1)C(=O)NCC(O)=O	9.0333	15.593	13.8331	1.7599	0	YES	6783
-	CC(=O)NC1=CC(=CC(=C1)N)C(O)=O	9.4503	16.358	14.2941	2.0639	0	YES	6784
-	OC(=O)CNC(=O)NC1=CC=CC=C1	8.6387	13.183	13.3969	-0.2139	0	YES	6787
-	COC1=CC=C(C=C1)[N+]2=NOC(=C2)O	12.0331	18.287	17.1494	1.1376	0.0001	YES	6794
-	NC(=O)SCC(=O)NC1=C(O)C=CC=C1	9.8498	13.971	14.7358	-0.7648	0	YES	6801
-	O=C1CCC2(CCC(=O)NC2=O)C(=O)N1	7.8969	17.014	12.5768	4.4372	0.0001	YES	6808
-	NC1=CC(=CC(=C1)C(O)=O)NC(=O)CO	10.7144	17.164	15.6917	1.4723	0	YES	6812
-	N[CH](CC(O)=O)C1=CC(=CC=C1)[N+]([O-])=O	6.5382	13.623	11.0747	2.5483	0.0001	YES	6820
-	CCC1=C(C(=C(C(=C1)O)[N+]([O-])=O)C)[N+]([O-])=O	5.6588	7.351	10.1025	-2.7515	0.0001	YES	6827
-	CC[CH](O[N+]([O-])=O)C1=CC=C(C=C1)[N+]([O-])=O	5.2906	6.955	9.6954	-2.7404	0.0001	YES	6829
-	N[CH](CC1=CC(=C(O)C=C1)[N+]([O-])=O)C(O)=O	9.0201	12.807	13.8185	-1.0115	0.0001	YES	6830
-	N[CH](CS(=O)(=O)C1=CC=C(C=C1)[N+]([O-])=O)C(O)=O	9.6758	16.001	14.5434	1.4576	0.0001	YES	6831
-	CN(C)C1=CC=C(SC#N)C=C1	5.3694	6.857	9.7825	-2.9255	0.0001	YES	6832
-	C(CC1=CC=CC=C1)C2=NN=NN2	4.488	7.141	8.8081	-1.6671	0	YES	6833
-	CC1=CC2=C(O)N=C(N)N=C2N=C1C	8.2964	13.227	13.0185	0.2085	0.0001	YES	6836
-	SC1=C2N=CN([CH]3CCCO3)C2=NC=N1	7.616	10.738	12.2663	-1.5283	0.0001	YES	6838
-	CCOC(=O)CSC1=C2N=CNC2=NC=N1	8.618	12.148	13.374	-1.226	0.0001	YES	6843
-	N=C1NC(=N)N(C(=N)N1)C2=CC=CC=C2	8.9378	16.407	13.7276	2.6794	0.0001	YES	6854
-	ON(O)NC(=N)NN=C1C(=O)NC2=C1C=CC=C2	16.3637	24.192	21.9372	2.2548	0.0001	YES	6858
-	CC(=O)NC1=CC=C(C=C1)S(=O)(=O)NC2=NN=NN2	13.5517	16.519	18.8283	-2.3093	0.0001	YES	6860
-	C1O[CH]1CC2=CC=CC=C2	1.2015	4.889	5.1748	-0.2858	0	YES	6862
-	O=CCCC1=CC=CC=C1	0.3206	5.138	4.201	0.937	0	YES	6866
-	CC(=O)C1=CC=C(C)C=C1	1.0931	4.967	5.055	-0.088	0	YES	6867
-	OC1CC2=CC=CC=C2C1	1.3407	6.854	5.3287	1.5253	0	YES	6871
-	O[CH]1CCC2=C1C=CC=C2	1.2177	6.854	5.1927	1.6613	0	YES	6872
-	C[C]1(CO1)C2=CC=CC=C2	1.0765	4.889	5.0366	-0.1476	0	YES	6873
-	C1O[CH]1COC2=CC=CC=C2	1.7919	6.161	5.8275	0.3335	0	YES	6879
-	COC1=CC=C(C=C1)C(C)=O	1.3915	6.237	5.3848	0.8522	0	YES	6886
-	OC(=O)CCC1=CC=CC=C1	1.9146	7.231	5.9632	1.2678	0	YES	6889
-	COC(=O)CC1=CC=CC=C1	1.7419	4.848	5.7722	-0.9242	0	YES	6891
-	CC1=CC(=CC(=C1)C(O)=O)C	4.2595	6.879	8.5556	-1.6766	0	YES	6899
-	OC(=O)CCSC1=CC=CC=C1	2.9588	8.81	7.1175	1.6925	0	YES	6905
-	C[CH]1C=CC[CH]2[CH]1C(=O)OC2=O	3.2398	4.6	7.4282	-2.8282	0.0001	YES	6912
-	CC1=C(OCC(O)=O)C=CC=C1	5.1988	7.733	9.5939	-1.8609	0	YES	6916
-	COC(=O)[CH](O)C1=CC=CC=C1	4.2583	5.656	8.5542	-2.8982	0	YES	6921
-	CCOC(=O)C1=C(O)C=CC=C1	4.2238	5.219	8.516	-3.297	0	YES	6924
-	CCOC1=CC=C(C=C1)C(O)=O	3.9318	8.07	8.1933	-0.1233	0	YES	6927
-	CC(=C)C(=O)OCC1=CC=CO1	3.4924	4.932	7.7075	-2.7755	0	YES	6933
-	COC1=CC(=C(C=O)C=C1)OC	3.7591	7.328	8.0023	-0.6743	0	YES	6936
-	COC1=C(O)C=C(C=C1)C(C)=O	3.8734	10.219	8.1286	2.0904	0	YES	6938
-	OC(=O)CCC1=CC(=CC=C1)O	4.1917	11.214	8.4805	2.7335	0	YES	6947
-	CC(=O)OC1=CC=C(CO)C=C1	4.2238	8.582	8.516	0.066	0	YES	6949
-	COC1=C(OCC(O)=O)C=CC=C1	5.7891	9.003	10.2466	-1.2436	0	YES	6955
-	OC(=O)C1C2CC3OC(=O)C1C3C2	4.7763	9.336	9.1268	0.2092	0.0001	YES	6959
-	COC(=O)C1=C(O)C=C(OC)C=C1	5.7307	6.57	10.1819	-3.6119	0	YES	6962
-	OCCOC1=CC2=C(OCO2)C=C1	4.3864	10.745	8.6958	2.0492	0	YES	6964
-	CC1(C)CC(=O)C2=C(O1)C(=O)OC2	5.7861	7.983	10.2433	-2.2603	0	YES	6965
-	COC1=CC=CC(=C1)OCC(O)=O	5.5843	9.003	10.0201	-1.0171	0	YES	6967
-	CC1=CC=C(C=C1)S(=O)(=O)CC(O)=O	6.0465	10.991	10.5312	0.4598	0	YES	6975
-	OCCOC(=O)C1=CC(=C(O)C=C1)O	7.2639	16.74	11.8769	4.8631	0	YES	6977
-	OC(=O)C1C2CC(C3OC23)C1C(O)=O	6.6228	14.273	11.1682	3.1048	0.0001	YES	6979
-	CC1=CC=C(C=C1)S(=O)(=O)OCC(O)=O	7.6119	10.33	12.2617	-1.9317	0	YES	6983
-	CCC1=CC=C(C=C)N=C1	0.924	5.276	4.868	0.408	0	YES	6987
-	C1CN1CC2=CC=CC=C2	2.4183	5.886	6.52	-0.634	0	YES	6990
-	N#C[CH]1C[CH]2CC[CH]1C=C2	1.4064	4.42	5.4013	-0.9813	0.0001	YES	6991
-	CC(=O)NC1=C(C)C=CC=C1	3.6405	8.167	7.8712	0.2958	0	YES	6997
-	CC(CC1=CC=CC=C1)=NO	2.4694	6.201	6.5765	-0.3755	0.0001	YES	7006
-	CCC(=O)CC1=CC=CN=C1	2.3325	8.158	6.4252	1.7328	0	YES	7013
-	CC1=CC=CC(=C1C)NC=O	3.3018	7.987	7.4967	0.4903	0	YES	7018
-	NC(=O)CSCC1=CC=CC=C1	4.0764	11.016	8.3531	2.6629	0	YES	7021
-	COC1=CC=C(NC(C)=O)C=C1	4.2309	9.438	8.5239	0.9141	0	YES	7035
-	CNC1=C(C=CC=C1)C(=O)OC	6.0817	7.57	10.5701	-3.0001	0	YES	7041
-	CC1=CC(=C(C=C1C)[N+]([O-])=O)C	2.0542	4.544	6.1175	-1.5735	0	YES	7043
-	C[CH](O)C(=O)NC1=CC=CC=C1	6.0427	8.893	10.5269	-1.6339	0	YES	7044
-	C[C](N)(C(O)=O)C1=CC=CC=C1	5.6708	9.921	10.1158	-0.1948	0	YES	7050
-	CC(=O)NC1=CC(=C(O)C=C1)C	6.7199	12.149	11.2755	0.8735	0	YES	7052
-	NC(=O)C[CH](O)C1=CC=CC=C1	5.3759	13.359	9.7898	3.5692	0	YES	7063
-	NCCC1=CC2=C(OCO2)C=C1	4.9137	9.025	9.2788	-0.2538	0	YES	7064
-	CC1(C)OC2=CC=C(N)C=C2O1	5.2965	8.409	9.702	-1.293	0	YES	7069
-	CC1=C(N)C(=CC(=C1)C(O)=O)C	6.383	10.331	10.9031	-0.5721	0	YES	7071
-	COC1=CC=C(C=C1)C(=O)CN	4.0744	8.924	8.3509	0.5731	0	YES	7075
-	CC(=NO)[CH](O)C1=CC=CC=C1	5.2777	10.638	9.6812	0.9568	0.0001	YES	7079
-	CCOC(=O)C1=CC(=O)N(C)C=C1	4.8498	10.305	9.2081	1.0969	0	YES	7092
-	CNC(=O)OC1=CC(=CC=C1)OC	7.7342	8.721	12.3969	-3.6759	0	YES	7099
-	CCOC(=O)C1=CNC(=C1C)C=O	5.2421	9.67	9.6418	0.0282	0	YES	7102
-	COC1=CC(=C(NC=O)C=C1)OC	6.3065	10.529	10.8186	-0.2896	0	YES	7107
-	N[CH](COSC1=CC=CC=C1)C(O)=O	5.9185	11.686	10.3896	1.2964	0	YES	7108
-	OCC(CO)(C1=CC=CC=C1)[N+]([O-])=O	3.7712	11.096	8.0157	3.0803	0	YES	7109
-	CCCCC(=O)C1=CC=C(O1)[N+]([O-])=O	4.0349	7.044	8.3072	-1.2632	0	YES	7113
-	OC(=O)CNS(=O)(=O)CC1=CC=CC=C1	5.1752	10.255	9.5678	0.6872	0.0001	YES	7117
-	CC1=CC=C(C=C1)S(=O)(=O)NCC(O)=O	8.594	9.818	13.3474	-3.5294	0.0001	YES	7119
-	OS(=O)(=O)CNC(=O)OCC1=CC=CC=C1	9.1832	12.251	13.9988	-1.7478	0	YES	7123
-	CCNC1=C(C=C(C=C1)S(O)(=O)=O)C(O)=O	11.4414	16.282	16.4953	-0.2133	0.0001	YES	7124
-	CCN(C(S)=S)C1=CC=CC=C1	1.2885	2.917	5.2709	-2.3539	0	YES	7128
-	C=CCN1C(=O)NC(=O)N(CC=C)C1=O	9.6267	13.139	14.4891	-1.3501	0	YES	7148
-	OC[CH](O[CH](C=O)N1C=CC(=N)NC1=O)C=O	10.8345	17.991	15.8244	2.1666	0.0001	YES	7153
-	C[CH](OC(C)=O)N(C(C)=O)C1=NC=C(S1)[N+]([O-])=O	8.5963	13.65	13.35	0.3	0.0001	YES	7154
-	CC(=NNC(N)=S)C1=CC=CC=C1	4.2046	7.344	8.4948	-1.1508	0.0001	YES	7156
-	NC(=N)[CH](N=NC1=CC=CC=C1)C(N)=O	8.2971	15.139	13.0193	2.1197	0.0001	YES	7162
-	CC1=NC2=C(CCCC2)C=N1	2.0718	5.516	6.1369	-0.6209	0	YES	7179
-	CC(=O)NC1=C(C)C=CC(=C1)N	5.6946	11.618	10.1421	1.4759	0	YES	7185
-	CC1=C(O)N=C2CCCC2=C1N	5.495	12.69	9.9215	2.7685	0	YES	7186
-	CC1=NC(=C2CCCCC2=N1)O	4.551	9.499	8.8777	0.6213	0	YES	7188
-	NC(=O)C1=CC=C[N+](=C1)CC=C	10.3698	16.09	15.3107	0.7793	0	YES	7191
-	CCCON=CC1=CC=NC=C1	2.9386	6.578	7.0952	-0.5172	0.0001	YES	7195
-	COC1=CC2=C(CCCC2)N=N1	2.2965	5.836	6.3854	-0.5494	0	YES	7198
-	CC(C)C(=O)CC1=CN=CC=N1	2.5239	8.418	6.6368	1.7812	0	YES	7201
-	COC1=CC=C(C=C1)C(C)=NN	3.1257	7.233	7.3021	-0.0691	0	YES	7203
-	CC(=O)NCC1=CC=C(N)C=C1	5.8224	12.154	10.2834	1.8706	0	YES	7205
-	COC1=CC=C(NNC(C)=O)C=C1	5.97	11.818	10.4466	1.3714	0	YES	7220
-	CC(=O)N1C(=O)NC(=O)C12CCCC2	7.6051	11.157	12.2542	-1.0972	0.0001	YES	7227
-	CCS(=O)(=O)C1=CC=C(C=C1)C(=O)NN	8.0824	14.547	12.7819	1.7651	0.0001	YES	7230
-	CCCCSC1=NC(=CC(=N1)C(O)=O)O	8.4726	13.79	13.2132	0.5768	0.0001	YES	7234
-	CCOC=C(C#N)C(=O)NC(=O)OCC	8.7685	10.408	13.5403	-3.1323	0.0001	YES	7237
-	CCCCOC(=O)C1=C(O)N=C(O)N=C1	8.3364	12.222	13.0627	-0.8407	0	YES	7239
-	CN(C)S(=O)(=O)C1=CC=C(C)C(=C1)[N+]([O-])=O	6.5512	8.053	11.0891	-3.0361	0.0001	YES	7244
-	C[CH](NC(N)=S)C1=CC=CC=C1	3.3273	7.429	7.525	-0.096	0	YES	7249
-	CCCCOC1=C2N=CNC2=NC=N1	6.3101	9.6	10.8225	-1.2225	0.0001	YES	7254
-	CCOCCSC1=C2N=CNC2=NC=N1	7.3543	11.333	11.9769	-0.6439	0.0001	YES	7255
-	OCCSC1=NC(=C2N=CNC2=N1)SCCO	9.3535	15.22	14.1871	1.0329	0.0001	YES	7270
-	C[CH](O)CN(N=CC1=CC=C(O1)[N+]([O-])=O)C(N)=O	12.144	16.358	17.2721	-0.9141	0.0001	YES	7283
-	CCCCN1C=NC2=C1N=CN=C2S	5.6952	7.427	10.1427	-2.7157	0.0001	YES	7285
-	CC[CH](C)SC1=C2N=CNC2=NC=N1	6.0476	9.278	10.5324	-1.2544	0.0001	YES	7289
-	NC(=N)C(N=NC1=CC=CC=C1)C(N)=N	8.2577	15.008	12.9757	2.0323	0	YES	7294
-	C1CCN(CC1)C2=C3N=NNC3=NC=N2	9.0554	11.886	13.8576	-1.9716	0.0001	YES	7295
-	CN1C(=O)N(C)C2=C(N=C(CNC(N)=O)N2)C1=O	15.3043	22.896	20.7659	2.1301	0.0001	YES	7300
-	CN1C(=O)N(C)C2=C(N=C(N2)N=NSCCO)C1=O	10.9536	17.857	15.9561	1.9009	0.0001	YES	7301
-	CN1C(=O)N(C)C2=C(N=C(N2)N(CCO)N=O)C1=O	14.6849	19.137	20.0812	-0.9442	0.0001	YES	7302
-	NC1=NC(=C2N=NN([CH]3O[CH](CO)[CH](O)[CH]3O)C2=N1)O	17.3964	22.785	23.0788	-0.2938	0.0002	YES	7303
-	CC(C)C1=C(O)C=CC=C1	2.3112	5.963	6.4017	-0.4387	0	YES	7307
-	CC1=CC(=C(C)C(=C1)O)C	2.9373	6.123	7.0938	-0.9708	0	YES	7311
-	CCOC1=CC(=CC=C1)C	1.0171	3.331	4.971	-1.64	0	YES	7313
-	CCOC1=CC=C(C)C=C1	0.4197	3.331	4.3105	-0.9795	0	YES	7314
-	CC1=C(C)C=C(CO)C=C1	1.3362	6.577	5.3238	1.2532	0	YES	7318
-	CCCOC1=C(O)C=CC=C1	2.96	7.234	7.1189	0.1151	0	YES	7327
-	C[CH]1[CH]2C[CH](C=C2)[CH]1C(O)=O	2.8279	6.167	6.9728	-0.8058	0.0001	YES	7330
-	CC(=O)O[CH]1C[CH]2C[CH]1C=C2	2.5321	3.785	6.6459	-2.8609	0	YES	7335
-	CC(C)OC1=CC(=CC=C1)O	3.6717	7.234	7.9057	-0.6717	0	YES	7336
-	COC1=C(OC)C=C(CO)C=C1	3.4919	9.119	7.7069	1.4121	0	YES	7343
-	COC1=CC(=CC=C1O)[CH](C)O	4.3478	11.75	8.6532	3.0968	0	YES	7349
-	CCCOS(=O)(=O)C1=CC=CC=C1	3.2684	5.848	7.4599	-1.6119	0	YES	7352
-	CC1=CC(=C(C(=C1)C)S(O)(=O)=O)C	5.6424	8.471	10.0844	-1.6134	0	YES	7353
-	OC(=O)C=C(C1CCCC1)C(O)=O	4.5443	11.538	8.8704	2.6676	0	YES	7358
-	C[C]1(CCCC=C1C(O)=O)C(O)=O	6.0628	11.264	10.5492	0.7148	0	YES	7360
-	OC(=O)[CH]1[CH]2CC[CH](C2)[CH]1C(O)=O	4.6807	11.364	9.0212	2.3428	0.0001	YES	7361
-	CCCCC1=CC=CC=N1	0.1377	4.74	3.9987	0.7413	0	YES	7371
-	CCCCC1=CC=NC=C1	1.0688	4.74	5.028	-0.288	0	YES	7372
-	CC(C)(C)C1=CC=NC=C1	1.1246	4.74	5.0897	-0.3497	0	YES	7377
-	CC(C)C1=CC=C(N)C=C1	1.9528	5.432	6.0054	-0.5734	0	YES	7380
-	CCNC1=C(C)C=CC=C1	2.7423	5.213	6.8782	-1.6652	0	YES	7383
-	CC(C)C1=CC=C(C)C=N1	0.0208	4.821	3.8695	0.9515	0	YES	7387
-	C1NC[CH]2[CH]3C[CH](C=C3)[CH]12	2.3203	5.04	6.4117	-1.3717	0.0001	YES	7391
-	CC[CH](C)C1=CC=CC=N1	-0.059	4.74	3.7813	0.9587	0	YES	7394
-	CC(C)CC1=CC=NC=C1	1.0103	4.74	4.9634	-0.2234	0	YES	7396
-	CN(C)C1=C(C)C=CC(=C1)O	4.5954	8.007	8.9268	-0.9198	0	YES	7401
-	CN(CCO)C1=CC=CC=C1	3.9421	8.381	8.2046	0.1764	0	YES	7403
-	CCOCCC1=CC=NC=C1	1.6591	6.793	5.6807	1.1123	0	YES	7416
-	CCCC1=C(O)C(=CC=C1)N	4.4238	9.415	8.7372	0.6778	0	YES	7425
-	C1CN(CCO1)CC2=CC=CS2	3.791	7.959	8.0376	-0.0786	0.0001	YES	7428
-	NC(=O)OC1(CCCCC1)C#C	4.4635	7.804	8.781	-0.977	0.0001	YES	7439
-	CN(C)CCC(=O)C1=CC=CO1	4.1081	8.191	8.3881	-0.1971	0	YES	7440
-	CC(C)NS(=O)(=O)C1=CC=CC=C1	2.7244	5.788	6.8584	-1.0704	0.0001	YES	7446
-	CC(C)C1=CC=C(C=C1)S(N)(=O)=O	4.3659	6.086	8.6731	-2.5871	0	YES	7447
-	CCOC(=O)[CH]1CN(CC)C(=O)C1=O	5.4618	12.401	9.8847	2.5163	0	YES	7458
-	OC(=O)CC[CH](NC(=O)OCC=C)C(O)=O	9.2782	15.654	14.1039	1.5501	0	YES	7459
-	CCCCSC1=CC=CC=N1	1.1818	4.728	5.1531	-0.4251	0	YES	7465
-	C1CN(CCN1)C2=NC=CC=C2	6.1934	10.83	10.6935	0.1365	0	YES	7466
-	CN(C)N=NC1=CC=C(C)C=C1	4.5939	6.228	8.9252	-2.6972	0	YES	7468
-	C[CH](N(CCC#N)CCC#N)C(O)=O	8.7722	14.662	13.5445	1.1175	0.0001	YES	7470
-	CC1(C)NC(=O)N(C1=O)C(C)(C)C#N	8.5872	11.353	13.3399	-1.9869	0.0001	YES	7473
-	CC(C)=NNS(=O)(=O)C1=CC=C(N)C=C1	5.5869	9.153	10.0229	-0.8699	0.0001	YES	7476
-	CCCCNC(=O)NC=C(C#N)C(O)=O	11.2638	16.124	16.299	-0.175	0.0001	YES	7478
-	CCCCNC(=O)C1=C(O)N=C(O)N=C1	10.6591	16.076	15.6305	0.4455	0	YES	7481
-	CCCNC1=C2C=NN(C)C2=NC=N1	7.9622	11.244	12.649	-1.405	0.0001	YES	7504
-	NC(=O)[CH]1CCC2=C(C1)C(=NC(=N2)N)N	9.1862	15.73	14.0022	1.7278	0.0001	YES	7507
-	CN1N=CC2=C(NCCCO)N=CN=C12	8.9663	15.682	13.759	1.923	0.0001	YES	7508
-	CC1=CC=C(C=C1)S(=O)(=O)NC(=N)NC(N)=N	11.9013	16.67	17.0038	-0.3338	0.0001	YES	7523
-	CC(C)CSC1=NC(=NC2=C1N=CN2)N	8.5106	9.18	13.2553	-4.0753	0.0001	YES	7532
-	CC(C)CN1C=NC2=C1N=C(N)N=C2S	7.3946	7.329	12.0215	-4.6925	0.0001	YES	7535
-	CC(=C)CN(CC(C)=C)C#N	3.7551	3.169	7.9979	-4.8289	0.0001	YES	7536
-	CCC[N+]1=CC(=CC=C1)C(N)=O	9.5895	15.963	14.448	1.515	0	YES	7549
-	NC1=C(C2CCCCC2)C(=O)NO1	6.4237	9.914	10.9481	-1.0341	0.0001	YES	7564
-	CCCCOC(=O)C=CC(=O)NC(N)=O	7.3784	12.701	12.0035	0.6975	0	YES	7576
-	COC(=O)CCC(CCC(=O)OC)([N+]([O-])=O)[N+]([O-])=O	6.3094	12.373	10.8218	1.5512	0.0001	YES	7583
-	CCCCNC(=O)NC=C(C#N)C(N)=O	10.9054	17.812	15.9027	1.9093	0.0001	YES	7586
-	CC(C)CNC1=NC2=C(N)N=CN=C2N1	10.3322	15.896	15.2691	0.6269	0.0001	YES	7596
-	CNC1=C2C=NN(C)C2=NC(=N1)NCCO	11.8117	15.365	16.9047	-1.5397	0.0001	YES	7600
-	OCCNC1=NC(=C2C=NNC2=N1)NCCO	12.9988	18.007	18.217	-0.21	0.0001	YES	7601
-	C[CH]1CC=C[CH](C)[CH]1C=O	-0.466	3.719	3.3313	0.3877	0	YES	7604
-	O=C1CC[CH]2CCC[CH]2C1	-0.0204	4.278	3.8239	0.4541	0	YES	7606
-	CC(C)[CH]1CCC(=O)C=C1	0.2362	4.251	4.1077	0.1433	0	YES	7607
-	C[CH]1CCC[C](O)(C1)C#C	1.9061	5.848	5.9537	-0.1057	0.0001	YES	7613
-	CC(C)C1=CC(=O)CCC1	0.5346	4.179	4.4375	-0.2585	0	YES	7616
-	OC1CC2CC1C3COCC23	2.226	8.607	6.3074	2.2996	0	YES	7623
-	CC(=C)C(=O)OC[CH]1CCCO1	2.5302	6.658	6.6438	0.0142	0	YES	7634
-	CCOC(=O)C(=CC)C(=O)OCC	3.7816	6.417	8.0272	-1.6102	0	YES	7638
-	CC1(C)[CH](C[CH]1C(O)=O)CC(O)=O	5.8802	11.007	10.3473	0.6597	0	YES	7640
-	CCOC=C(C(C)=O)C(=O)OCC	3.6945	8.193	7.9309	0.2621	0	YES	7646
-	CC(=O)OC(OC(C)=O)[CH]1CCCO1	5.0982	9.197	9.4827	-0.2857	0	YES	7654
-	CC(=O)OCC(COC(C)=O)C(C)=O	3.8767	9.305	8.1323	1.1727	0	YES	7658
-	CCC(=O)OCC(=O)COC(=O)CC	4.7374	7.606	9.0839	-1.4779	0	YES	7659
-	CCOC(=O)C(OC(C)=O)C(=O)OCC	6.2443	7.907	10.7498	-2.8428	0	YES	7668
-	C1C[CH](OO1)[CH]2OCO[CH]3COCO[CH]23	3.6992	10.385	7.9361	2.4489	0.0001	YES	7669
-	CCC[N+]1=C(C)C=CC=C1	6.3487	9.533	10.8652	-1.3322	0	YES	7672
-	CC[N+]1=CC(=C(C)C=C1)C	6.8877	9.614	11.4611	-1.8471	0	YES	7676
-	NC(=O)C=C1CCCCCC1	2.2083	7.703	6.2878	1.4152	0	YES	7679
-	CCCCCOC(=O)[CH](C)SC#N	3.005	6.367	7.1686	-0.8016	0.0001	YES	7687
-	CN1[CH]2CC[CH]1[CH]([CH](O)C2)C(O)=O	7.1851	14.099	11.7899	2.3091	0.0001	YES	7688
-	CCC1(COC(OC1)C=CC)[N+]([O-])=O	2.707	7.212	6.8392	0.3728	0	YES	7693
-	C[CH](C[CH](NC(C)=O)C(O)=O)C(C)=O	6.4739	14.241	11.0036	3.2374	0	YES	7694
-	CCOC(=O)C(=NO)C(=O)CC(C)C	4.7234	9.358	9.0684	0.2896	0.0001	YES	7697
-	C[CH](OC(C)=O)C(=O)NCCOC(C)=O	6.2859	11.759	10.7958	0.9632	0	YES	7700
-	COC(=O)CCC(CC(=O)OC)=NNC(N)=O	9.345	13.889	14.1777	-0.2887	0	YES	7712
-	OCCN1C(=O)N(CCO)C(=O)N(CCO)C1=O	12.5379	19.975	17.7075	2.2675	0	YES	7714
-	CC(C[N+]1=CC=CC=C1)=NNC(N)=N	12.784	18.648	17.9796	0.6684	0	YES	7716
-	CCCC[C]1(NC(=O)NC1=O)C=NNC(N)=O	12.6795	19.267	17.8641	1.4029	0.0001	YES	7720
-	CC1=CC(C)(C)NC(=S)N1CCO	3.6238	9.69	7.8528	1.8372	0.0001	YES	7730
-	CC(C)(C)C[C]1(C)NC(=O)NC1=O	6.0903	8.066	10.5796	-2.5136	0	YES	7731
-	CC1(C)CC(=O)CC(C)(C)N1N=O	2.8551	8.599	7.0029	1.5961	0	YES	7732
-	CC=C[CH](C(C)C)C(=O)NC(N)=O	5.2692	9.285	9.6718	-0.3868	0	YES	7733
-	CCC[CH](CC=C)C(=O)NC(N)=O	5.3276	9.357	9.7364	-0.3794	0	YES	7736
-	CC(=O)NNC(=S)OC1CCCCC1	4.8071	10.554	9.1609	1.3931	0	YES	7742
-	CC[C]1(NC(=O)N(C)C1=O)C(OC)OC	9.485	11.256	14.3325	-3.0765	0	YES	7747
-	CC(C)(CCN(CC(O)=O)CC(O)=O)[N+]([O-])=O	9.9323	14.845	14.827	0.018	0.0001	YES	7749
-	CN(C)C1=CC(=NC(=N1)N(C)C)C	6.4987	5.539	11.031	-5.492	0	YES	7751
-	COC(=O)NCCC(CCNC(=O)OC)([N+]([O-])=O)[N+]([O-])=O	11.7698	15.783	16.8584	-1.0754	0.0001	YES	7753
-	C(CSC1=NCCN1)CSC2=NCCN2	8.8871	15.197	13.6715	1.5255	0.0001	YES	7754
-	CC(=O)CC1CCCCC1	0.0483	3.921	3.8999	0.0211	0	YES	7757
-	CCC(=O)C(C)(C)C(C)=C	0.418	3.622	4.3086	-0.6866	0	YES	7762
-	CCCCCCC=CC=O	-0.4974	3.636	3.2966	0.3394	0	YES	7763
-	CC(C)C1CCC(=O)CC1	-0.0101	3.921	3.8353	0.0857	0	YES	7769
-	CC(C)O[CH]1CCCC=C1	0.589	2.614	4.4977	-1.8837	0	YES	7770
-	C[CH]1CC[CH]([CH]1C)C(C)=O	-0.7166	3.921	3.0542	0.8668	0	YES	7773
-	CCC(=O)C1CCCCC1	0.0483	3.921	3.8999	0.0211	0	YES	7775
-	O=COCCC1CCCCC1	-0.1923	3.114	3.6339	-0.5199	0	YES	7780
-	CCCC(=O)OC1CCCC1	1.6137	3.374	5.6305	-2.2565	0	YES	7782
-	CCC(=O)OC1CCCCC1	1.6137	3.374	5.6305	-2.2565	0	YES	7789
-	CCCCCCOC(=O)C=C	0.9239	3.419	4.8679	-1.4489	0	YES	7790
-	CCCCCC(=O)CC(C)=O	0.5157	6.983	4.4166	2.5664	0	YES	7793
-	C[CH]1O[C](C)(O[CH]1C)C2CC2	2.6462	4.269	6.772	-2.503	0	YES	7796
-	CCCC(=O)C(C)(C)C(C)=O	0.5715	6.983	4.4783	2.5047	0	YES	7803
-	COC(=O)C1(O)CCC(C)CC1	3.1674	4.18	7.3481	-3.1681	0	YES	7808
-	CCOC(=O)[CH](C(C)C)C(C)=O	1.0237	6.437	4.9782	1.4588	0	YES	7815
-	CCOC(=O)CCC1(C)OCCO1	2.9977	6.783	7.1605	-0.3775	0	YES	7834
-	CC[CH](C)C(CC)(C(O)=O)C(O)=O	5.4556	10.652	9.8778	0.7742	0	YES	7835
-	CCCCCS[CH](CC(O)=O)C(O)=O	5.9242	12.747	10.3959	2.3511	0	YES	7838
-	CC1(C)O[CH]2O[CH]([CH](O)CO)[CH](O)[CH]2O1	10.4382	14.535	15.3863	-0.8513	0.0001	YES	7848
-	CC(=O)OCC(CO)(CO)COC(C)=O	5.8579	11.762	10.3226	1.4394	0	YES	7849
-	O[CH]1COCO[CH]1[CH](O)[CH]2OCOC[CH]2O	6.654	15.688	11.2028	4.4852	0.0001	YES	7850
-	OC[CH](C=C)N1CCCCC1	1.2466	8.62	5.2247	3.3953	0	YES	7865
-	NC(=O)CC1CCCCCC1	1.929	7.446	5.9791	1.4669	0	YES	7867
-	CCC(=O)NC1CCCCC1	2.5958	7.227	6.7162	0.5108	0	YES	7870
-	CNC(=O)C(C)(C)SCC=CC	3.8268	9.022	8.0771	0.9449	0	YES	7875
-	CN1CC[C]2(O)OCCC[CH]2C1	5.3116	11.801	9.7187	2.0823	0.0001	YES	7884
-	C[CH]1CC[C]2(C)O[CH]1O[CH]2CN	3.9385	9.157	8.2006	0.9564	0.0001	YES	7887
-	CCOC(=O)C1CCC(N)CC1	2.7621	7.362	6.9001	0.4619	0	YES	7891
-	CCCCOC(=O)N1CCCC1	2.255	6.46	6.3395	0.1205	0	YES	7896
-	O=S1(=O)CC[CH](C1)N2CCCCC2	1.953	8.606	6.0056	2.6004	0.0001	YES	7909
-	CC[CH]([CH](OC(C)=O)C(C)C)[N+]([O-])=O	2.3294	6.26	6.4217	-0.1617	0.0001	YES	7923
-	CCOC(=O)CC[CH](N(C)C)C(O)=O	5.5732	10.52	10.0078	0.5122	0	YES	7926
-	CCCCN(CCCC)C#N	3.1393	3.057	7.3171	-4.2601	0.0001	YES	7940
-	CCCCN=C=NCCCC	1.7109	2.757	5.738	-2.981	0	YES	7945
-	CCCC[CH](CC)C(=O)NC(N)=O	5.0484	9.228	9.4276	-0.1996	0	YES	7949
-	C1COC[CH](C[CH]2COCCN2)N1	4.1273	12.507	8.4094	4.0976	0	YES	7954
-	O[CH](CCC[CH](O)N1CC1)N2CC2	6.9087	11.235	11.4843	-0.2493	0	YES	7955
-	CCC(CC)(COC(N)=O)COC(N)=O	6.116	9.733	10.6079	-0.8749	0	YES	7961
-	CCCC(C)(COC(N)=O)COC(N)=O	6.116	9.733	10.6079	-0.8749	0	YES	7963
-	OCCNC(=O)CCCC(=O)NCCO	8.3045	16.268	13.0274	3.2406	0	YES	7964
-	C[CH]1C[CH](O)CC(C)(C)C1	1.0459	4.939	5.0028	-0.0638	0	YES	7975
-	CCCCCCCCC=O	-0.7767	3.307	2.9879	0.3191	0	YES	7976
-	CCCCCCCC(C)=O	-0.748	3.567	3.0195	0.5475	0	YES	7979
-	C[CH](CO)C1CCCCC1	0.1533	4.939	4.016	0.923	0	YES	7985
-	OCCCC1CCCCC1	-0.4524	4.939	3.3464	1.5926	0	YES	7986
-	CC(C)CC(=O)C(C)(C)C	0.0516	3.567	3.9036	-0.3366	0	YES	7992
-	C[CH](O)COC1CCCCC1	1.7186	6.996	5.7465	1.2495	0	YES	7995
-	CCCC(=O)OCCC(C)C	1.5611	3.018	5.5724	-2.5544	0	YES	8000
-	CCCCCCC(=O)OCC	1.6196	3.018	5.637	-2.619	0	YES	8006
-	CCC(CC)C(=O)OC(C)C	1.5027	3.018	5.5078	-2.4898	0	YES	8012
-	CCCC1OCC(C)(C)CO1	0.3341	3.914	4.2158	-0.3018	0	YES	8015
-	CC(C)C[C]1(C)OC[CH](C)O1	1.6047	3.914	5.6206	-1.7066	0	YES	8019
-	CCC[CH]1OCOC[CH]1CC	0.2504	3.914	4.1234	-0.2094	0	YES	8020
-	CC(C)COC(=O)OCC(C)C	2.093	2.469	6.1604	-3.6914	0	YES	8024
-	CCCCOC(=O)OCCCC	2.2099	2.469	6.2896	-3.8206	0	YES	8027
-	CCCC(=O)OCC[CH](C)OC	2.9883	5.073	7.1501	-2.0771	0	YES	8029
-	C[CH](O)C[CH](O)C[CH]1CCCO1	4.0806	9.333	8.3578	0.9752	0	YES	8031
-	OC[CH](O)COC1CCCCC1	2.4817	8.433	6.5901	1.8429	0	YES	8038
-	COC[CH](C)O[CH]1CCCCO1	1.5088	6.866	5.5145	1.3515	0	YES	8042
-	CCCCCC(=O)C(OC)OC	3.1265	6.126	7.3029	-1.1769	0	YES	8045
-	CCOC(=O)C(C)(OCC)OCC	3.8311	5.577	8.0819	-2.5049	0	YES	8049
-	CO[CH]1O[CH]([CH](O)[CH](O)CO)[CH](O)[CH](O)[CH]1O	13.8411	16.435	19.1483	-2.7133	0.0001	YES	8052
-	CN[CH](C)CCC=C(C)C	1.3621	3.9	5.3523	-1.4523	0	YES	8055
-	NCCC1CCCCCC1	0.6653	4.492	4.582	-0.09	0	YES	8057
-	CC1(C)CC(O)CC(C)(C)N1	2.9854	8.71	7.147	1.563	0	YES	8068
-	CC[CH](C)NC(=O)CC(C)C	2.3466	6.873	6.4407	0.4323	0	YES	8076
-	CCCC[CH](CC)C(=O)NC	2.405	6.873	6.5053	0.3677	0	YES	8077
-	OCCCNC1CCCCC1	2.4606	8.71	6.5668	2.1432	0	YES	8082
-	CCN(CC)CC(C)(C)C=O	1.7681	6.857	5.8012	1.0558	0	YES	8084
-	CCN(CC)C(=O)CC(C)(C)O	4.3371	11.09	8.6413	2.4487	0	YES	8088
-	CCCCCCNC(=O)[CH](C)O	4.6813	7.678	9.0219	-1.3439	0	YES	8089
-	CC(C)(CO)CN1CCOCC1	2.978	10.547	7.1387	3.4083	0	YES	8095
-	CCCCCC[C](C)(N)C(O)=O	3.7712	8.088	8.0157	0.0723	0	YES	8097
-	CC(=O)O[CH](C[N+](C)(C)C)C=C	9.2524	14.963	14.0753	0.8877	0	YES	8100
-	CCCCC[C](N)(CC)C(O)=O	3.7712	8.088	8.0157	0.0723	0	YES	8103
-	C[CH]1CN(CCCCO)CCN1	4.6826	12.261	9.0233	3.2377	0	YES	8123
-	CCOC(=O)NCCN(CC)CC	5.681	9.873	10.127	-0.254	0	YES	8126
-	C[CH](O)COC(=O)NCCCN(C)C	8.0247	14.311	12.718	1.593	0	YES	8128
-	CN(C)CN1CSC(=S)N(CN(C)C)C1	7.8188	4.155	12.4905	-8.3355	0.0001	YES	8135
-	NC(=N)SCCCCCCCSC(N)=N	6.0016	15.36	10.4814	4.8786	0.0001	YES	8136
-	CCCCC(O)CCCC	1.2724	4.385	5.2532	-0.8682	0	YES	8140
-	CCCCCCCCCO	-0.4464	4.385	3.3529	1.0321	0	YES	8142
-	CC(C)CCC[CH](C)CO	-0.7015	4.385	3.0709	1.3141	0	YES	8147
-	CCCCCC[CH](CO)OC	1.7245	6.64	5.753	0.887	0	YES	8154
-	CCOC(CC)(OCC)OCC	2.5673	5.613	6.6848	-1.0718	0	YES	8159
-	CCC[CH](CC(OC)OC)OC	3.2314	5.613	7.4189	-1.8059	0	YES	8160
-	CCCCC(S(=O)(=O)CC)S(=O)(=O)CC	4.1422	8.538	8.4258	0.1122	0.0001	YES	8167
-	CN[CH](C)CCCC(C)C	1.0828	3.917	5.0436	-1.1266	0	YES	8173
-	CCCCCCCCCN	0.6712	4.136	4.5885	-0.4525	0	YES	8175
-	CCN(CC)CCC[CH](C)O	2.8209	8.136	6.9651	1.1709	0	YES	8176
-	C[N+](C)(C)C[CH]1CCCCO1	5.9684	15.274	10.4448	4.8292	0	YES	8177
-	CC[N+](C)(CC)[CH](CO)C=C	7.1863	16.529	11.7912	4.7378	0	YES	8179
-	CCCCCCCCS(=O)(=O)NC	4.5626	4.472	8.8907	-4.4187	0	YES	8181
-	CCN1CN(CC)CN(CC)C1	5.7444	3.656	10.1971	-6.5411	0	YES	8183
-	CCCCCCCCNC(N)=N	4.3419	9.428	8.6466	0.7814	0	YES	8184
-	CC(C)(N)COCOCC(C)(C)N	3.7798	11.533	8.0252	3.5078	0	YES	8193
-	CC(C)NS(=O)(=O)CCCS(=O)(=O)NC(C)C	7.3407	8.796	11.9619	-3.1659	0.0001	YES	8197
-	[O-][N+](=O)C1=CC2=C(OC(=O)C=C2)C=C1	5.5703	7.562	10.0046	-2.4426	0.0001	YES	8208
-	N#CC1=CNC2=C1C=CC=C2	5.7538	8.068	10.2076	-2.1396	0.0001	YES	8212
-	[O-][N+](=O)C1=C2N=CC=CC2=CC=C1	3.4763	8.565	7.6896	0.8754	0	YES	8215
-	O=C1C=CC(=O)N1C2=CC=CC=N2	4.2822	10.37	8.5806	1.7894	0	YES	8220
-	OC1=NC=CC2=C(C=CC=C12)[N+]([O-])=O	4.5056	12.548	8.8276	3.7204	0.0001	YES	8225
-	CC(=O)OC1=C(C=CC(=C1)[N+]([O-])=O)C#N	6.8484	8.607	11.4176	-2.8106	0.0001	YES	8230
-	COC1=CC(=C2NC(=O)C(=O)C2=C1)[N+]([O-])=O	7.4744	12.947	12.1097	0.8373	0.0001	YES	8232
-	O=CC1=CSC2=C1C=CC=C2	2.458	6.148	6.5639	-0.4159	0	YES	8235
-	O=C1SSC(=C1)C2=CC=CC=C2	2.2905	5.597	6.3787	-0.7817	0.0001	YES	8237
-	OC(=O)C1=CC2=CC=CC=C2S1	3.264	8.24	7.455	0.785	0.0001	YES	8243
-	OC(=O)C1=CC2=CC=CC=C2O1	4.1325	7.975	8.4151	-0.4401	0	YES	8245
-	S=C1SSC=C1C2=CC=CC=C2	0.6683	4.294	4.5853	-0.2913	0.0001	YES	8251
-	C1=CC2=C(C=C1)C=NC=C2	2.4881	6.162	6.5971	-0.4351	0	YES	8252
-	OC=C(C#N)C1=CC=CC=C1	3.3983	8.747	7.6034	1.1436	0.0001	YES	8262
-	OC1=C2N=CC=CC2=CC=C1	2.4183	10.145	6.52	3.625	0	YES	8266
-	NC(=O)C1=CC2=CC=CC=C2S1	4.3816	9.932	8.6905	1.2415	0.0001	YES	8269
-	O=C1CC(=NO1)C2=CC=CC=C2	3.0294	4.987	7.1957	-2.2087	0.0001	YES	8282
-	[O-][N+](=O)C1=CC=C(C=CC=O)C=C1	3.1647	8.199	7.3452	0.8538	0	YES	8288
-	OS(=O)(=O)C1=C2N=CC=CC2=CC=C1	5.2086	12.492	9.6048	2.8872	0.0001	YES	8298
-	[O-][N+](=O)C=CC1=CC2=C(OCO2)C=C1	5.1333	8.394	9.5215	-1.1275	0.0001	YES	8302
-	SC1=NC2=C(C=CC=C2)C=C1	2.9713	5.585	7.1313	-1.5463	0	YES	8310
-	NC1=C2N=CC=CC2=CC=C1	3.5359	9.614	7.7556	1.8584	0	YES	8322
-	O=C(CC#N)NC1=CC=CC=C1	5.3362	11.592	9.7458	1.8462	0.0001	YES	8330
-	COC1=C2C=CC=CC2=NC=N1	3.4228	6.812	7.6305	-0.8185	0	YES	8335
-	N=C1NC(=O)[CH](S1)C2=CC=CC=C2	4.5378	12.676	8.8632	3.8128	0.0001	YES	8337
-	COC1=CC2=NC=CN=C2C=C1O	5.6785	11.757	10.1242	1.6328	0	YES	8339
-	CNC(=O)SC1=NC2=CC=CC=C2O1	7.9878	10.364	12.6773	-2.3133	0.0001	YES	8353
-	OC1=CC=C(C=C1)S(=O)(=O)NC2=NC=CS2	8.7964	13.764	13.5712	0.1928	0.0001	YES	8357
-	OC(=O)CNC(=O)C1=CC(=CC=C1)[N+]([O-])=O	7.6191	14.545	12.2697	2.2753	0.0001	YES	8360
-	CC(=O)NC1=CC(=CC(=C1)[N+]([O-])=O)C(O)=O	9.0596	15.31	13.8621	1.4479	0.0001	YES	8361
-	CCOC(=O)C1=CC(=CC(=C1)[N+]([O-])=O)[N+]([O-])=O	5.0895	9.144	9.4731	-0.3291	0.0001	YES	8370
-	CC1=NC(=C2C=CC=CC2=N1)S	3.4426	5.924	7.6525	-1.7285	0.0001	YES	8373
-	NC(=S)NN=C1C(=O)NC2=C1C=CC=C2	7.8689	12.587	12.5458	0.0412	0.0001	YES	8381
-	O=C1CC(=O)N(CN2C(=O)CC(=O)NC2=S)C(=S)N1	10.0218	17.002	14.926	2.076	0.0001	YES	8385
-	C(NC1=C2N=NNC2=NC=N1)C3=CC=CO3	10.6042	14.304	15.5698	-1.2658	0.0001	YES	8390
-	O[CH](C#C)C1=CC=CC=C1	1.8412	7.324	5.882	1.442	0.0001	YES	8394
-	C1[CH]2O[CH]2C3=C1C=CC=C3	2.6311	5.326	6.7553	-1.4293	0.0001	YES	8396
-	O=CC=CC1=CC=CC=C1	0.5999	5.796	4.5097	1.2863	0	YES	8397
-	OC(=O)CC1=CC=C(C=C1)C(O)=O	5.3683	12.051	9.7813	2.2697	0	YES	8424
-	COC(=O)C1=CC2=C(OCO2)C=C1	4.8871	7.395	9.2494	-1.8544	0	YES	8432
-	CC1=CC(=CC(=C1)C(O)=O)C(O)=O	7.2613	11.618	11.8742	-0.2562	0	YES	8435
-	CC(=O)OC1=CC(=CC=C1)C(O)=O	6.2577	8.886	10.7646	-1.8786	0	YES	8438
-	OC(=O)CSC1=C(C=CC=C1)C(O)=O	6.4124	13.629	10.9357	2.6933	0	YES	8441
-	COC1=C(C=C(C=C1)C(O)=O)C(O)=O	7.6774	12.889	12.3342	0.5548	0	YES	8445
-	C=CSC(=S)SC1=CC=CC=C1	0.6426	5.521	4.5569	0.9641	0.0001	YES	8449
-	C[CH](C#N)C1=CC=CC=C1	2.2177	5.485	6.2983	-0.8133	0.0001	YES	8456
-	COC1=CC=C(CC#N)C=C1	2.9463	6.836	7.1037	-0.2677	0.0001	YES	8457
-	O=C(N1CC1)C2=CC=CC=C2	2.5323	8.327	6.6461	1.6809	0	YES	8458
-	CN1CC2=C(C=CC=C2)C1=O	3.4607	8.408	7.6724	0.7356	0	YES	8459
-	ON=CC=CC1=CC=CC=C1	2.2096	6.585	6.2893	0.2957	0.0001	YES	8462
-	CCC1=C(SC#N)C=CC(=C1)O	5.1575	8.873	9.5483	-0.6753	0.0001	YES	8464
-	NC1=CC=C(C=C1)C=CC(O)=O	5.5014	11.34	9.9285	1.4115	0	YES	8472
-	CC(=CC1=CC=CC=C1)[N+]([O-])=O	1.6949	5.264	5.7203	-0.4563	0	YES	8473
-	CCOC1=C(C=CC=C1)N=C=O	2.4575	4.738	6.5633	-1.8253	0	YES	8474
-	COC1=CC(=C(OC)C=C1)C#N	4.3838	6.74	8.693	-1.953	0.0001	YES	8482
-	O=C1NC(=O)[CH]2[CH]3C[CH](C=C3)[CH]12	3.8731	7.747	8.1284	-0.3814	0.0001	YES	8487
-	CC(=O)CC1=CC=C(C=C1)[N+]([O-])=O	2.5923	7.801	6.7123	1.0887	0	YES	8496
-	CC(=O)C1=CC(=C(C)C=C1)[N+]([O-])=O	2.6209	7.37	6.744	0.626	0	YES	8498
-	[O-][N+](=O)C1=CC=C(OCC=C)C=C1	3.4949	5.783	7.7103	-1.9273	0	YES	8499
-	CC(=O)NC1=CC(=CC=C1)C(O)=O	7.2398	12.907	11.8503	1.0567	0	YES	8501
-	OC(=O)CNC(=O)C1=CC=CC=C1	6.0913	12.142	10.5807	1.5613	0	YES	8503
-	CC(=O)NC1=C(C=CC=C1)C(O)=O	7.1527	12.907	11.754	1.153	0	YES	8505
-	OC(=O)C1=CC=C(C=C1O)N2CC2	6.0954	10.002	10.5851	-0.5831	0	YES	8508
-	NC1=CC=C(CC(=O)C(O)=O)C=C1	6.7779	13.206	11.3396	1.8664	0	YES	8512
-	CCN1C(=O)C2=C(C=CC=C2)S1(=O)=O	6.2617	8.445	10.769	-2.324	0.0001	YES	8514
-	OC(=O)CNC(=O)SC1=CC=CC=C1	6.6158	10.298	11.1605	-0.8625	0	YES	8516
-	CC(=O)OC1=C(C(=CC=C1)C)[N+]([O-])=O	4.1863	6.55	8.4746	-1.9246	0	YES	8521
-	CCOC(=O)C1=C(C=CC=C1)[N+]([O-])=O	3.1826	6.74	7.365	-0.625	0	YES	8522
-	COC(=O)C1=C(C(=CC=C1)C)[N+]([O-])=O	3.2113	6.821	7.3967	-0.5757	0	YES	8529
-	CCOC(=O)C1=CC(=CC=C1)[N+]([O-])=O	3.2697	6.74	7.4613	-0.7213	0	YES	8534
-	COC(=O)NC1=C(C=CC=C1)C(O)=O	7.743	12.358	12.4066	-0.0486	0	YES	8537
-	COC1=C(O)C=CC(=C1)C=C[N+]([O-])=O	4.5944	10.67	8.9258	1.7442	0	YES	8538
-	CCOC(=O)C=CC1=CC=C(O1)[N+]([O-])=O	4.9044	7.666	9.2685	-1.6025	0	YES	8546
-	COC1=CC(=CC(=C1OC)C=O)[N+]([O-])=O	3.9113	9.733	8.1706	1.5624	0	YES	8548
-	COC1=CC(=CC(=C1O)C(C)=O)[N+]([O-])=O	4.9149	9.523	9.2801	0.2429	0	YES	8551
-	CC(=O)OC(OC(C)=O)C1=CC=C(O1)[N+]([O-])=O	8.3708	9.876	13.1007	-3.2247	0.0001	YES	8552
-	NCC1=CC2=CC=CC=C2S1	3.1179	7.489	7.2934	0.1956	0.0001	YES	8554
-	N=C1CC(=O)N(N1)C2=CC=CC=C2	5.9731	11.156	10.4499	0.7061	0	YES	8558
-	C[C]1(NC(=O)NC1=O)C2=CC=CC=N2	8.3372	12.658	13.0635	-0.4055	0.0001	YES	8565
-	CCC1=NC2=CC(=CC=C2N1)[N+]([O-])=O	4.8857	8.674	9.2478	-0.5738	0.0001	YES	8566
-	NC1=CC=C(C=C1)S(=O)(=O)NC2=NC=CS2	9.914	13.233	14.8068	-1.5738	0.0001	YES	8569
-	COCC1=C(C(=NC(=C1C#N)O)C)[N+]([O-])=O	8.1188	15.399	12.822	2.577	0.0001	YES	8573
-	CCC(SC1=C(C=CC=C1)[N+]([O-])=O)([N+]([O-])=O)[N+]([O-])=O	5.4911	12.447	9.9171	2.5299	0.0001	YES	8585
-	NC1=C(SC(=N)N1)C2=CC=CC=C2	6.1727	10.5	10.6706	-0.1706	0.0001	YES	8587
-	NC1=CC(=CC=C1)C2=CSC(=N)N2	6.7832	12.785	11.3456	1.4394	0.0001	YES	8588
-	NC1=NC(=NC(=N1)N)C2=CC=CC=C2	8.3765	10.386	13.107	-2.721	0.0001	YES	8589
-	C1CC2=C(C=C1)C=CC=C2	0.6164	2.676	4.528	-1.852	0	YES	8592
-	C1=CC=[N+](C=C1)C2=CC=NC=C2	9.2278	16.475	14.0481	2.4269	0	YES	8595
-	NNC1=C2C=CC=CC2=CC=C1	4.8754	9.11	9.2364	-0.1264	0	YES	8597
-	NNC1=CC2=C(C=CC=C2)C=C1	4.6733	9.11	9.0129	0.0971	0	YES	8599
-	CC1=CC=C2C=CC=NC2=C1N	3.7912	9.572	8.0378	1.5342	0	YES	8602
-	N#C[CH]1[CH]2CC[CH](C=C2)[CH]1C#N	3.3997	7.804	7.605	0.199	0.0002	YES	8605
-	COC1=CC2=C(C=C1)N=C(N)C=C2	4.6903	10.842	9.0317	1.8103	0	YES	8613
-	CC1=NN(C(=O)C1)C2=CC=CC=C2	4.7001	7.045	9.0427	-1.9977	0	YES	8614
-	CC(=O)CC1=NC2=CC=CC=C2N1	4.4756	9.565	8.7945	0.7705	0	YES	8616
-	NNC(=O)CC1=CSC2=C1C=CC=C2	6.7628	12.699	11.3229	1.3761	0.0001	YES	8620
-	CC(=O)SCC1=NC2=CC=CC=C2N1	5.0001	9.465	9.3743	0.0907	0.0001	YES	8621
-	O=C1NC(=S)N[CH]1CC2=CC=CC=C2	3.09	9.098	7.2626	1.8354	0.0001	YES	8623
-	C[CH](OC(=O)NC1=CC=CC=C1)C#N	7.2918	7.1	11.9078	-4.8078	0.0001	YES	8624
-	COC1=CC=C(NC(=O)CC#N)C=C1	6.6114	12.821	11.1556	1.6654	0.0001	YES	8632
-	CC1=C(C)C2=C(C=C1)C(=NO)C(=O)N2	6.3015	11.481	10.813	0.668	0.0001	YES	8636
-	OCC1=NC2=C(C=CC=C2)N=C1CO	4.9809	12.333	9.3531	2.9799	0	YES	8638
-	NC1=CC2=C(C=CC=C2)C=C1S(N)(=O)=O	7.7655	10.836	12.4315	-1.5955	0.0001	YES	8647
-	OC(=O)C=CC(=O)NNC1=CC=CC=C1	7.5982	16.197	12.2465	3.9505	0	YES	8650
-	CC(=O)CC(=O)NC1=CC=C(C=C1)[N+]([O-])=O	6.2574	13.785	10.7643	3.0207	0.0001	YES	8659
-	CCOC(=O)C(=NO)C(=O)C1=CC=NC=C1	6.914	13.312	11.4902	1.8218	0.0001	YES	8660
-	NS(=O)(=O)C1=CC=C(C=C1)N2C(=O)CCC2=O	6.6939	10.991	11.2468	-0.2558	0.0001	YES	8666
-	CC1=NN(C(=O)C1)C2=CC(=CC=C2)S(O)(=O)=O	9.5746	13.376	14.4315	-1.0555	0.0001	YES	8668
-	CC(=O)NC1=C(C=C(OC(C)=O)C=C1)[N+]([O-])=O	7.7643	11.193	12.4302	-1.2372	0.0001	YES	8669
-	CCOC(=O)C(=O)NC1=CC=C(C=C1)[N+]([O-])=O	6.8477	12.342	11.4169	0.9251	0.0001	YES	8671
-	OC(=O)[CH](CC1=CC=C(C=C1)[N+]([O-])=O)NC=O	6.9679	14.676	11.5497	3.1263	0.0001	YES	8674
-	CCOC(=O)C1=CC(=C(C)C(=C1)[N+]([O-])=O)[N+]([O-])=O	4.885	9.101	9.247	-0.146	0.0001	YES	8678
-	NC1=C2C=CC(=CC2=CC(=C1N)S(O)(=O)=O)S(O)(=O)=O	14.9035	22.845	20.3228	2.5222	0.0001	YES	8680
-	CC1=CN=C(N1)N=NC2=CC=CC=C2	6.234	7.947	10.7384	-2.7914	0.0001	YES	8684
-	NC1=NC=CC(=N1)NC2=CC=CC=C2	7.3864	9.146	12.0124	-2.8664	0.0001	YES	8685
-	COC1=C(C=CC=C1)N=N[CH](C#N)C(N)=O	7.6673	14.362	12.323	2.039	0.0001	YES	8691
-	NC1=CC=C(C=C1)S(=O)(=O)NC2=NC=CC=N2	10.0081	9.801	14.9108	-5.1098	0.0001	YES	8694
-	CC(=C)C=NNC1=C(C=C(C=C1)[N+]([O-])=O)[N+]([O-])=O	6.4224	8.447	10.9467	-2.4997	0.0001	YES	8696
-	CC1=CSC(=N1)NN=CC2=CC=NC=C2	6.557	12.375	11.0955	1.2795	0.0001	YES	8701
-	NC1=C(S)N=C(NC2=CC=CC=C2)N=C1	7.338	8.57	11.9589	-3.3889	0.0001	YES	8702
-	NC1=NC(=C2CC3=C(CC2=N1)C(=NC(=N3)N)O)O	14.4481	21.564	19.8194	1.7446	0.0001	YES	8704
-	CCC(=O)C(=O)C1=CC=CC=C1	2.2693	7.286	6.3553	0.9307	0	YES	8713
-	CC(=O)CC(=O)C1=CC=CC=C1	2.2693	8.18	6.3553	1.8247	0	YES	8715
-	CC1(C)OC(=O)C2=C1C=CC=C2	3.1662	4.65	7.3469	-2.6969	0	YES	8718
-	C=CCC1=CC2=C(OCO2)C=C1	3.1663	5.042	7.3469	-2.3049	0	YES	8720
-	CC(=CC(O)=O)C1=CC=CC=C1	3.8538	7.693	8.107	-0.414	0	YES	8721
-	CC(=O)OC(=C)C1=CC=CC=C1	2.8788	4.282	7.0291	-2.7471	0	YES	8723
-	C=CC(=O)OCC1=CC=CC=C1	2.8501	5.127	6.9974	-1.8704	0	YES	8727
-	O=COCC=CC1=CC=CC=C1	1.0442	4.851	5.0009	-0.1499	0	YES	8728
-	C=CCOC(=O)C1=CC=CC=C1	1.8751	4.341	5.9195	-1.5785	0	YES	8732
-	C[CH]1CC2=C(C=C(O)C=C2)C1=O	3.6765	9.181	7.9109	1.2701	0	YES	8733
-	C=CCOC1=CC=C(C=O)C=C1	1.788	5.983	5.8232	0.1598	0	YES	8736
-	O=C1OC(=O)[CH]2[CH]3CC[CH](C=C3)[CH]12	2.492	4.833	6.6015	-1.7685	0.0001	YES	8741
-	COC1=CC=C(C=CC(O)=O)C=C1	4.357	9.116	8.6633	0.4527	0	YES	8743
-	CCOC(=O)C1=CC=C(C=O)C=C1	2.7725	6.939	6.9116	0.0274	0	YES	8748
-	OCC=CC1=CC2=C(OCO2)C=C1	3.9293	9.735	8.1905	1.5445	0	YES	8749
-	CCC(=O)C1=CC2=C(OCO2)C=C1	4.1508	7.821	8.4353	-0.6143	0	YES	8754
-	CC(=O)OC1=C(C=CC=C1)C(C)=O	3.4842	6.928	7.6984	-0.7704	0	YES	8755
-	COC1=CC2=C(C=C1O)C(=O)CC2	4.0732	10.532	8.3496	2.1824	0	YES	8756
-	CC(=CC1=CC(=CC=C1)O)C(O)=O	6.1308	11.676	10.6243	1.0517	0	YES	8758
-	CC(=O)OC1=CC2=C(CCO2)C=C1	4.1508	5.728	8.4353	-2.7073	0	YES	8760
-	COC(=O)C1=CC=C(C=C1)C(C)=O	2.5092	7.199	6.6205	0.5785	0	YES	8761
-	COC1=CC=C(CC(=S)C(O)=O)C=C1	2.9846	8.654	7.1461	1.5079	0	YES	8762
-	OC(=O)C(CC1=CC=CC=C1)C(O)=O	5.2223	12.36	9.6199	2.7401	0	YES	8766
-	OC(=O)CCC1=C(C=CC=C1)C(O)=O	5.2223	11.928	9.6199	2.3081	0	YES	8775
-	COC1=CC2=C(C=C1OC)C(=O)OC2	4.6636	7.352	9.0022	-1.6502	0	YES	8777
-	OC(=O)CCC(=O)C1=CC=C(O)C=C1	5.5142	13.996	9.9426	4.0534	0	YES	8783
-	OC(=O)CCC(=O)OC1=CC=CC=C1	4.5977	9.194	8.9294	0.2646	0	YES	8784
-	CCC(=O)OC1=C(C=CC=C1)C(O)=O	6.0245	8.762	10.5068	-1.7448	0	YES	8785
-	CC(=O)OC1=C(C=CC=C1C)C(O)=O	5.9193	8.842	10.3904	-1.5484	0	YES	8786
-	CS(=O)(=O)C1=CC=C(C=CC(O)=O)C=C1	6.9914	11.524	11.5757	-0.0517	0	YES	8791
-	OC(=O)C[CH](C(O)=O)C1=C(O)C=CC=C1	7.8579	16.343	12.5337	3.8093	0	YES	8795
[truncated: 5,271 more rows]

## Sheet: Table S3
Calibration set	SMILES	DCW(3,15)	Expr	Calc	Expr-Calc	DefectSMILES	AD	ID
#	N=C=S	-0.6687	2.848	3.1072	-0.2592	0	YES	1
#	SC#N	2.4095	3.836	6.5103	-2.6743	0.0001	YES	2
#	OC(O)=O	3.7237	8.218	7.9631	0.2549	0	YES	8
#	NC=O	2.2723	7.815	6.3586	1.4564	0	YES	10
#	N=C1NNN=N1	4.6381	10.393	8.9741	1.4189	0	YES	13
#	CS(S)(=O)=O	2.3861	4.495	6.4844	-1.9894	0	YES	21
#	CON	2.2491	5.656	6.333	-0.677	0	YES	26
#	NC(=O)NN(O)O	11.2442	17.213	16.2773	0.9357	0	YES	32
#	S=C1NNC(=S)S1	1.7258	4.656	5.7545	-1.0985	0.0001	YES	42
#	OCC#N	2.4356	5.132	6.5392	-1.4072	0	YES	46
#	ON=CC=NO	3.8979	9.452	8.1557	1.2963	0.0001	YES	59
#	NN1C=NN=C1	4.2422	8.682	8.5364	0.1456	0	YES	65
#	CC1=NN=NN1	3.8079	6.171	8.0563	-1.8853	0	YES	67
#	N=C1NNC=N1	4.4849	10.341	8.8048	1.5362	0	YES	69
#	NS(=O)(=O)C1=NNC(=N)S1	6.9698	13.209	11.5518	1.6572	0.0001	YES	73
#	CC=O	0.2456	4.169	4.118	0.051	0	YES	77
#	OCC(O)=O	3.5776	7.069	7.8017	-0.7327	0	YES	81
#	CC(N)=O	2.4561	7.951	6.5618	1.3892	0	YES	88
#	NCC(O)=O	4.6952	8.951	9.0372	-0.0862	0	YES	95
#	NC(=O)NC(N)=O	8.1479	12.693	12.8543	-0.1613	0	YES	102
#	COC(=O)NN	4.9211	9.783	9.287	0.496	0	YES	117
#	CSC(=S)NN	3.0181	6.996	7.1831	-0.1871	0	YES	121
#	NNC(=O)C(=O)NN	9.2144	15.556	14.0333	1.5227	0	YES	123
#	CSS(C)(=O)=O	2.3771	5.016	6.4745	-1.4585	0	YES	144
#	OS(=O)(=O)CC(S(O)(=O)=O)S(O)(=O)=O	12.9962	21.311	18.2142	3.0968	0.0001	YES	151
#	CCS	0.4036	2.46	4.2927	-1.8327	0	YES	152
#	CSSC	0.9988	2.917	4.9508	-2.0338	0	YES	153
#	CNC	2.7257	4.78	6.8599	-2.0799	0	YES	155
#	CN(C)O	4.0398	7.478	8.3126	-0.8346	0	YES	159
#	CS(=O)(=O)NS(C)(=O)=O	5.1302	5.889	9.5181	-3.6291	0.0001	YES	163
#	NNC(=O)NC(=O)NN	11.7618	17.452	16.8495	0.6025	0	YES	167
#	CN(N=O)C(=N)NN(O)O	13.6165	18.975	18.9	0.075	0	YES	168
#	NCCCN	3.4281	8.863	7.6363	1.2267	0	YES	175
#	S=C=NCN=C=S	0.4762	1.382	4.373	-2.991	0	YES	185
#	OC1=C2N=NNC2=NN=N1	7.3733	14.48	11.998	2.482	0.0001	YES	186
#	OC(=O)CC#N	3.5534	9.644	7.7748	1.8692	0.0001	YES	194
#	S=C1NC=CS1	1.7327	3.983	5.7621	-1.7791	0.0001	YES	197
#	C1=NC=NC=N1	3.3758	5.917	7.5785	-1.6615	0	YES	198
#	OC1=NC(=CN=N1)S	4.749	9.332	9.0967	0.2353	0	YES	200
#	[O-][N+](=O)C1=CNC=N1	5.4686	7.83	9.8922	-2.0622	0	YES	205
#	OC1=NC(=NC(=N1)S)O	6.4494	13.307	10.9765	2.3305	0	YES	207
#	N1C=CC=N1	1.4188	5.433	5.415	0.018	0	YES	212
#	NC(=O)CC#N	4.671	11.333	9.0104	2.3226	0.0001	YES	214
#	O=C1CNC(=S)N1	3.5298	8.128	7.7488	0.3792	0	YES	216
#	N=C1NC(=O)CS1	4.2006	11.583	8.4904	3.0926	0	YES	218
#	NN1C(=O)CSC1=S	4.2725	9.963	8.5699	1.3931	0.0001	YES	219
#	N=C1NC(=N)SC(=S)N1	4.2416	11.445	8.5358	2.9092	0.0001	YES	227
#	OC(=O)C=C	1.9728	6.539	6.0275	0.5115	0	YES	231
#	C=COC=O	0.9691	2.796	4.9179	-2.1219	0	YES	232
#	O=C1CCO1	0.8405	4.112	4.7757	-0.6637	0	YES	233
#	COCC#N	2.1169	2.627	6.1868	-3.5598	0	YES	245
#	O=C1NCCO1	2.8224	7.417	6.9667	0.4503	0	YES	248
#	OC(=O)CNC=O	5.0393	11.302	9.4176	1.8844	0	YES	252
#	COC(=O)C[N+]([O-])=O	2.3369	7	6.4301	0.5699	0	YES	254
#	CCC([N+]([O-])=O)([N+]([O-])=O)[N+]([O-])=O	4.2936	10.614	8.5932	2.0208	0.0001	YES	263
#	CC1=NNC(=N)S1	4.5955	8.544	8.9269	-0.3829	0	YES	265
#	NC1=NC(=NC=N1)N	7.3106	9.272	11.9286	-2.6566	0	YES	266
#	O=C1NCCN1	4.0574	9.11	8.3321	0.7779	0	YES	274
#	COC(=O)N(C)[N+]([O-])=O	4.6331	7.777	8.9685	-1.1915	0	YES	290
#	N=C1NCCS1	2.9368	8.629	7.0932	1.5358	0	YES	296
#	CC1=NC(=N)NN1	5.8653	10.218	10.3308	-0.1128	0	YES	298
#	[O-][N+](=O)N1CCNC1=N	7.1095	11.02	11.7063	-0.6863	0	YES	300
#	NC1=NC(=NC(=N1)N)N	9.5211	12.724	14.3724	-1.6484	0	YES	304
#	OCC=C	0.709	5.252	4.6304	0.6216	0	YES	307
#	OC[CH]1CO1	1.0325	8.234	4.988	3.246	0	YES	315
#	OCCOC=O	1.4529	7.932	5.4528	2.4792	0	YES	319
#	OCC(=O)CO	2.4566	2.917	6.5623	-3.6453	0	YES	322
#	COC(=O)CO	2.2839	4.562	6.3714	-1.8094	0	YES	324
#	CS(=O)(=O)OCC(O)=O	7.4586	9.674	12.0922	-2.4182	0	YES	332
#	CN(C)C=O	2.5885	7.132	6.7082	0.4238	0	YES	341
#	CCOC(N)=O	2.9004	7.28	7.053	0.227	0	YES	344
#	CC(C)[N+]([O-])=O	0.5971	4.13	4.5066	-0.3766	0	YES	345
#	NCCC(O)=O	4.5492	10.126	8.8758	1.2502	0	YES	348
#	N[CH](CO)C(O)=O	5.5523	13.263	9.9848	3.2782	0	YES	357
#	C[CH](O)C[N+]([O-])=O	2.8265	8.567	6.9713	1.5957	0	YES	359
#	C[CH](O)C(=O)NO	6.4039	11.333	10.9263	0.4067	0.0001	YES	360
#	C[CH](ON)C(O)=O	6.4039	9.81	10.9263	-1.1163	0.0001	YES	361
#	CCSC(N)=S	1.866	4.492	5.9094	-1.4174	0	YES	365
#	NC(=N)CC(N)=O	5.3141	13.339	9.7214	3.6176	0	YES	370
#	CNC(=S)N(C)N=O	4.8582	7.026	9.2174	-2.1914	0	YES	371
#	CNC(=O)NC(N)=O	9.0342	12.352	13.8341	-1.4821	0	YES	375
#	CNCC(N)=O	5.223	10.298	9.6207	0.6773	0	YES	380
#	CCOC(=O)NN	4.7751	9.66	9.1255	0.5345	0	YES	387
#	C[CH](N)C(=O)NO	6.0455	13.214	10.53	2.684	0.0001	YES	388
#	CCOC(=O)NN(O)O	9.6618	15.055	14.5279	0.5271	0	YES	392
#	CCSC(N)=N	3.3493	8.492	7.5493	0.9427	0	YES	394
#	NC(=O)NNC(=O)NNC(N)=O	15.2914	28.547	20.7516	7.7954	0.0001	YES	399
#	OCCCS	1.0206	6.775	4.9749	1.8001	0	YES	404
#	OC(CS)CS	1.4867	8.223	5.4901	2.7329	0	YES	411
#	OC[CH](S)CS	0.8288	8.223	4.7628	3.4602	0	YES	412
#	CCOS(C)(=O)=O	2.2451	5.272	6.3285	-1.0565	0	YES	417
#	C[S+](C)C	0.6688	2.818	4.5859	-1.7679	0	YES	424
#	CCCN	1.5474	4.873	5.5572	-0.6842	0	YES	426
#	NCCCO	2.3104	9.312	6.4008	2.9112	0	YES	429
#	CC(C)NO	2.7381	7.573	6.8735	0.6995	0.0001	YES	430
#	NCCC(=O)NN	6.0654	14.195	10.552	3.643	0	YES	433
#	OCCN(N=O)C(=N)NN(O)O	14.2335	23.287	19.5821	3.7049	0	YES	437
#	CC[CH]1CS(=O)(=O)NN1	5.9568	7.821	10.432	-2.611	0	YES	456
#	ON(O)NC1=NCCCN1	11.3814	17.955	16.429	1.526	0.0001	YES	463
#	O[CH]1CNC(=NC1)NN(O)O	13.3493	22.394	18.6045	3.7895	0	YES	468
#	CC(C)(C)OO	0.3157	4.796	4.1955	0.6005	0	YES	478
#	COC[CH](C)O	1.6524	7.255	5.6733	1.5817	0	YES	480
#	CC[CH](O)CO	2.6274	6.638	6.7512	-0.1132	0	YES	484
#	COC[CH](O)CO	3.2178	8.693	7.4038	1.2892	0	YES	488
#	CCCCOS(O)(=O)=O	4.6394	7.721	8.9755	-1.2545	0	YES	499
#	C[CH](CO)CS(O)(=O)=O	5.8522	11.967	10.3162	1.6508	0	YES	501
#	CSCC[CH](O)S(O)(=O)=O	7.3517	14.062	11.974	2.088	0	YES	503
#	CS(=O)(=O)CCS(C)(=O)=O	5.1678	9.154	9.5597	-0.4057	0	YES	504
#	CC(C)CN	1.3429	4.752	5.3311	-0.5791	0	YES	515
#	CCNCC	2.4337	4.533	6.537	-2.004	0	YES	520
#	CC(C)(N)CO	2.5214	9.188	6.634	2.554	0	YES	521
#	COCCCN	1.9917	6.807	6.0484	0.7586	0	YES	522
#	CN(C)CCO	2.7727	8.752	6.9118	1.8402	0	YES	524
#	CC(C)(O)CN	3.9975	9.188	8.2659	0.9221	0	YES	527
#	CCS(=O)(=O)N(C)C	4.8688	4.87	9.2292	-4.3592	0	YES	532
#	CN(C)CCS	2.6005	5.764	6.7215	-0.9575	0	YES	537
#	C[CH](N)CCN	3.3866	8.74	7.5905	1.1495	0	YES	544
#	NCCNCCO	5.0774	12.959	9.4597	3.4993	0	YES	548
#	OCCNNCCO	5.6989	12.785	10.1468	2.6382	0	YES	549
#	CCNS(=O)(=O)NCC	5.3287	6.567	9.7375	-3.1705	0.0001	YES	550
#	C[CH](O)CNC(=N)NN(O)O	14.0416	22.256	19.37	2.886	0	YES	559
#	O=C1NC(=O)C(=O)C(=O)N1	7.3371	14.562	11.9579	2.6041	0	YES	564
#	O=C1NC(=O)C=C1	3.4725	8.199	7.6855	0.5135	0	YES	574
#	OC(=O)C1=C(O)N=C(S)N=N1	6.9537	10.928	11.5341	-0.6061	0	YES	576
#	OC1=C(C(=NC=N1)O)[N+]([O-])=O	6.8216	8.903	11.388	-2.485	0.0001	YES	580
#	NC(=O)C=CC#N	4.8042	10.883	9.1577	1.7253	0.0001	YES	592
#	OC1=CN=CC=N1	2.8119	9.517	6.9551	2.5619	0	YES	593
#	O=C1CC(=S)NC(=S)N1	1.9251	9.499	5.9747	3.5243	0.0001	YES	598
#	NC(=O)C#CC(N)=O	5.7204	12.198	10.1706	2.0274	0.0001	YES	606
#	OC1=CC(=NC(=N1)O)S	5.991	12.924	10.4698	2.4542	0	YES	610
#	SC1=NC(=NC=C1)S	4.1809	4.382	8.4687	-4.0867	0	YES	619
#	NC1=C(C=NC(=N1)S)[N+]([O-])=O	5.4037	9.474	9.8205	-0.3465	0.0001	YES	627
#	NC1=C(N=O)C(=NC(=N1)S)O	8.232	14.373	12.9473	1.4257	0.0001	YES	628
#	NC1=NC(=C(N=N1)C(O)=O)O	10.7675	11.406	15.7504	-4.3444	0	YES	633
#	OC1=NC(=NC(=C1)NN=O)O	9.8383	17.86	14.723	3.137	0	YES	634
#	CSC1=NN=C2SC(=S)NN12	5.9917	9.415	10.4705	-1.0555	0.0001	YES	635
#	CC(=C)C#N	1.6884	3.666	5.7131	-2.0471	0.0001	YES	648
#	CC1=CSC(=O)N1	3.9837	5.285	8.2507	-2.9657	0	YES	650
#	NC1=NC(=CC(=N1)O)O	8.7755	13.402	13.5481	-0.1461	0	YES	691
#	CC1=C(O)N=C(O)N=N1	7.4624	13.848	12.0965	1.7515	0	YES	693
#	OC1=NC(=C(NS(O)(=O)=O)C=N1)O	10.4658	19.86	15.4168	4.4432	0.0001	YES	700
#	NC1=NC(=CC=N1)S	4.5397	4.86	8.8653	-4.0053	0	YES	702
#	NC1=NC(=C(N=O)C(=N1)O)N	10.5446	14.851	15.5039	-0.6529	0	YES	709
#	CC1=CNC=N1	3.5016	5.383	7.7176	-2.3346	0	YES	714
#	OCN1C=CC=N1	3.0681	8.541	7.2384	1.3026	0	YES	721
#	NC(=O)C=CC(N)=O	5.5877	12.049	10.0239	2.0251	0	YES	729
#	CN1C=CNC1=S	4.3039	5.693	8.6047	-2.9117	0	YES	735
#	CN1SC(=S)N(C)C1=S	3.0082	3.242	7.1721	-3.9301	0.0001	YES	738
#	S=C1NCCNC(=S)SS1	2.7495	5.611	6.8861	-1.2751	0.0001	YES	739
#	NC1=NC(=NC=C1)N	6.9146	8.889	11.4909	-2.6019	0	YES	744
#	CC1=NC(=NN=C1)N	5.0411	5.785	9.4196	-3.6346	0	YES	745
#	NC(=O)N[CH]1NC(=O)NC1=O	11.0337	17.467	16.0446	1.4224	0.0001	YES	754
#	CN1C=NC(=C1S(N)(=O)=O)[N+]([O-])=O	9.8873	10.606	14.7773	-4.1713	0.0001	YES	755
#	CC([N+]([O-])=O)=[N+]([O-])C(C)([N+]([O-])=O)[N+]([O-])=O	4.8388	18.893	9.196	9.697	0.0001	YES	757
#	NC1=C(N)C(=NC(=N1)S)S	6.6966	11.286	11.2498	0.0362	0.0001	YES	762
#	C1COC=CO1	1.1312	3.629	5.0971	-1.4681	0	YES	775
#	CC(=O)OC=C	2.629	2.932	6.753	-3.821	0	YES	779
#	O=CCCC=O	0.3863	7.081	4.2736	2.8074	0	YES	782
#	COC(=O)C=C	1.654	4.034	5.6751	-1.6411	0	YES	783
#	OC(=O)CC=C	1.8268	6.143	5.866	0.277	0	YES	788
#	O=S1(=O)CC=CC1	0.5365	5.37	4.4396	0.9304	0	YES	791
#	SC(=S)OCCOC(S)=S	0.1521	8.16	4.0147	4.1453	0.0001	YES	792
#	C[CH]1COC(=O)O1	2.9525	3.44	7.1106	-3.6706	0	YES	794
#	O[CH]1COC(=O)C1	2.1502	8.426	6.2236	2.2024	0	YES	795
#	COC(=O)C(=O)OC	4.2039	5.607	8.494	-2.887	0	YES	803
#	OC(=O)[CH](S)[CH](S)C(O)=O	4.5111	14.167	8.8337	5.3333	0.0001	YES	813
#	O[CH]([CH](O)C(O)=O)C(O)=O	10.3844	9.879	15.3268	-5.4478	0	YES	818
#	CN(CC(O)=O)C(S)=S	4.7918	7.24	9.144	-1.904	0	YES	847
#	C[CH](NC=O)C(O)=O	6.1084	11.179	10.5995	0.5795	0	YES	848
#	CCOC(=O)NC=O	4.355	6.432	8.6611	-2.2291	0	YES	850
#	CC1=CSC(=N)N1N	5.198	10.168	9.593	0.575	0	YES	864
#	NC1=CC(=NC(=N1)N)N	8.1941	12.34	12.9054	-0.5654	0	YES	866
#	NNC1=C(N)C=NC=N1	7.7921	14.818	12.4609	2.3571	0	YES	867
#	CC1=NNC(=N1)NC(N)=O	9.2385	13.201	14.0599	-0.8589	0	YES	869
#	NNC1=C(C(=NC=N1)NN)[N+]([O-])=O	11.059	16.921	16.0726	0.8484	0.0001	YES	875
#	CC=CC(=O)NN	4.318	10.413	8.6202	1.7928	0	YES	879
#	O=C1CNCCN1	4.8424	10.312	9.2	1.112	0	YES	882
#	C[CH]1CNC(=O)N1	5.1697	8.987	9.5617	-0.5747	0	YES	883
#	CNC(=O)NC(C)=O	6.7063	9.625	11.2605	-1.6355	0	YES	888
#	O=CNCCNC=O	6.2122	10.491	10.7143	-0.2233	0	YES	891
#	OC1CNC(=O)NC1	7.002	13.424	11.5874	1.8366	0	YES	893
#	NC(=N)SCCC(O)=O	6.051	13.622	10.5361	3.0859	0	YES	895
#	NC(=O)CSSCC(N)=O	6.4945	13.354	11.0264	2.3276	0	YES	896
#	NN(CC(O)=O)CC(O)=O	9.5224	14.815	14.3738	0.4412	0	YES	902
#	S=C1NCCCN1	2.4231	6.351	6.5253	-0.1743	0	YES	909
#	CSC1=NCCN1	4.2665	8.288	8.5632	-0.2752	0	YES	910
#	C[CH]1CNC(=S)N1	2.8128	6.351	6.9561	-0.6051	0	YES	911
#	SC(=S)NCCNC(S)=S	3.4568	6.249	7.6681	-1.4191	0.0001	YES	914
#	O=NN1CCN(CC1)N=O	6.1841	10.474	10.6832	-0.2092	0	YES	921
#	CN1C=NC(=C1S(N)(=O)=O)N	10.4136	11.654	15.3591	-3.7051	0.0001	YES	923
#	CN1C(=N)NC(=N)NC1=N	9.9365	16.777	14.8317	1.9453	0	YES	925
#	CCOC=C	0.3903	2.119	4.278	-2.159	0	YES	929
#	C[CH]1O[CH]1C	0.5468	3.674	4.451	-0.777	0	YES	933
#	CC(=C)CO	0.5917	5.057	4.5006	0.5564	0	YES	935
#	C1CSCCO1	1.3058	5.269	5.2901	-0.0211	0	YES	937
#	C[CH](O)CC=O	2.2972	8.36	6.3861	1.9739	0	YES	947
#	CCCC(O)=O	2.5225	6.015	6.6352	-0.6202	0	YES	949
#	C[CH]1O[CH]1CO	1.3099	8.111	5.2946	2.8164	0	YES	953
#	CC(=O)CCO	1.5475	8.618	5.5573	3.0607	0	YES	954
#	O=S1(=O)CCCC1	0.2572	5.314	4.1309	1.1831	0	YES	958
#	C[CH](O)CC(O)=O	4.8662	10.452	9.2262	1.2258	0	YES	959
#	CC[CH](O)C(O)=O	4.8662	6.821	9.2262	-2.4052	0	YES	961
#	CCOCC(O)=O	3.1128	7.22	7.2878	-0.0678	0	YES	963
#	OC[CH]1O[CH]1CO	2.0729	9.548	6.1382	3.4098	0	YES	967
#	CC(=O)CS(C)(=O)=O	3.2069	8.377	7.3918	0.9852	0	YES	970
#	O=S1(=O)CCOCC1	0.8476	7.369	4.7835	2.5855	0	YES	971
#	CC1CSSC1	0.7009	3.025	4.6213	-1.5963	0	YES	974
#	CCC(=S)SC	-1.048	3.052	2.6879	0.3641	0	YES	975
#	CC1(C)CN1	1.5435	4.889	5.5529	-0.6639	0	YES	978
#	CC(=C)CN	1.7093	4.807	5.7362	-0.9292	0	YES	980
#	CN(C)C(C)=O	2.4711	7.268	6.5784	0.6896	0	YES	983
#	CCCC(N)=O	2.164	7.706	6.2389	1.4671	0	YES	986
#	CC(C)C=NO	1.5048	4.983	5.5101	-0.5271	0.0001	YES	987
#	CC(C)(C)[N+]([O-])=O	0.5653	4.007	4.4715	-0.4645	0	YES	996
#	CC(C)C[N+]([O-])=O	0.2784	4.007	4.1542	-0.1472	0	YES	997
#	CCCOC(N)=O	2.7544	7.157	6.8916	0.2654	0	YES	998
#	CC(C)(N)C(O)=O	4.7602	8.703	9.109	-0.406	0	YES	1003
#	CCOCC(N)=O	2.7544	8.91	6.8916	2.0184	0	YES	1004
#	COC(=O)CCN	3.2554	7.622	7.4455	0.1765	0	YES	1005
#	CNCC(=O)OC	5.2627	6.102	9.6646	-3.5626	0	YES	1009
#	COC(=O)[CH](C)N	2.866	6.321	7.0149	-0.6939	0	YES	1010
#	CC[CH](CO)[N+]([O-])=O	1.8782	8.444	5.9229	2.5211	0	YES	1017
#	C[C](N)(CO)C(O)=O	6.0668	13.14	10.5535	2.5865	0	YES	1020
#	OCCNCC(O)=O	6.1985	12.921	10.6992	2.2218	0	YES	1022
#	CC(C)(CO)[N+]([O-])=O	2.1307	8.444	6.202	2.242	0	YES	1024
#	CCOC(=O)NCO	4.6852	10.075	9.0262	1.0488	0	YES	1028
#	CCSC(C)=N	1.0214	4.382	4.9757	-0.5937	0	YES	1043
#	CC(C)=NNC(N)=O	5.3921	8.764	9.8076	-1.0436	0	YES	1046
#	C[CH](O)[CH](C)N=[N+]=[N-]	3.209	7.818	7.3942	0.4238	0.0001	YES	1049
#	O=NN1CCNCC1	4.8496	9.565	9.2079	0.3571	0	YES	1050
#	C[CH](C#N)N(C)C	3.828	7.697	8.0785	-0.3815	0.0001	YES	1062
#	CC1(C)CNC(=O)N1	5.2086	8.863	9.6048	-0.7418	0	YES	1068
#	CCC(=NO)C(C)=NO	4.3194	9.083	8.6217	0.4613	0.0001	YES	1075
#	CCOC(=O)N(CC)N=O	4.6004	7.724	8.9324	-1.2084	0	YES	1080
#	CC(C)OC(=O)N(C)[N+]([O-])=O	5.2575	7.532	9.6589	-2.1269	0	YES	1084
#	CC(CCS(C)(=O)=O)([N+]([O-])=O)[N+]([O-])=O	5.4351	11.321	9.8552	1.4658	0.0001	YES	1089
#	CC(=NO)C(C)=NNC(N)=S	6.6313	10.226	11.1776	-0.9516	0.0001	YES	1095
#	NNC(=O)CC(=C)C(=O)NN	9.0842	16.411	13.8894	2.5216	0	YES	1096
#	CCCC(C)=O	-0.1639	4.059	3.6653	0.3937	0	YES	1101
#	CC(C)C(C)=O	-0.2223	4.059	3.6007	0.4583	0	YES	1104
#	CC(C)(O)C=C	2.2501	5.005	6.334	-1.329	0	YES	1105
#	CCCCC=O	-0.1925	3.799	3.6336	0.1654	0	YES	1107
#	CC[CH](C)OC(S)=S	-0.2786	4.338	3.5385	0.7995	0	YES	1115
#	CC(C)[CH](O)C=O	2.2654	4.606	6.351	-1.745	0	YES	1120
#	CC(=O)C(C)(C)O	2.4323	4.866	6.5355	-1.6695	0	YES	1122
#	CCCCC(O)=O	2.3765	5.893	6.4738	-0.5808	0	YES	1126
#	CC(C)OC(C)=O	1.343	3.51	5.3312	-1.8212	0	YES	1129
#	COCCC(C)=O	0.4265	6.114	4.318	1.796	0	YES	1134
#	CC(=O)CCCO	1.4015	8.496	5.3959	3.1001	0	YES	1136
#	CCOCCC(O)=O	2.9668	7.947	7.1264	0.8206	0	YES	1147
#	C[CH](O)COC(C)=O	2.7701	7.947	6.909	1.038	0	YES	1150
#	CSCC[CH](O)C(O)=O	5.7643	8.793	10.2191	-1.4261	0	YES	1152
#	CC(C)(C)SC(S)=S	-1.067	4.379	2.6669	1.7121	0	YES	1164
#	CCCCNC=O	2.7204	7.104	6.854	0.25	0	YES	1170
#	CC[CH](C)C(N)=O	1.8214	7.582	5.8601	1.7219	0	YES	1178
#	CC(C)NC(C)=O	2.3251	7.364	6.417	0.947	0	YES	1179
#	SCN1CCOCC1	2.5318	5.382	6.6455	-1.2635	0	YES	1181
#	CCC(=O)NCCO	3.9489	11.801	8.2121	3.5889	0	YES	1187
#	COCCNC(C)=O	3.3394	9.418	7.5383	1.8797	0	YES	1188
#	CCNC[CH](O)C=O	5.0641	8.376	9.445	-1.069	0	YES	1196
#	OCN1CCOCC1	2.704	9.738	6.8359	2.9021	0	YES	1200
#	CCOC(=O)CNC	4.1417	5.979	8.4253	-2.4463	0	YES	1205
#	C[CH](O)C(=O)NCCO	6.2926	9.607	10.8031	-1.1961	0	YES	1219
#	CCOC(=O)NCCO	4.5392	11.252	8.8647	2.3873	0	YES	1220
#	CN(C)C[CH](O)C(O)=O	7.2091	10.25	11.8164	-1.5664	0	YES	1221
#	CC(C)[CH](O)C[N+]([O-])=O	2.6487	8.321	6.7748	1.5462	0	YES	1225
#	N[CH](CCCO)C(O)=O	5.2603	13.017	9.6619	3.3551	0	YES	1227
#	CCOC(=O)[CH](N)CO	4.1497	10.635	8.4342	2.2008	0	YES	1230
#	C[C](N)(CCO)C(O)=O	5.9207	13.017	10.392	2.625	0	YES	1232
#	CCCC=NNC(N)=S	3.7291	6.005	7.9691	-1.9641	0	YES	1258
#	CCNC(=O)NCC	6.0988	8.509	10.5889	-2.0799	0	YES	1266
#	CN(C)CNC(C)=O	5.238	8.415	9.6373	-1.2223	0	YES	1273
#	CCNC(=S)NCC	3.7419	5.873	7.9833	-2.1103	0	YES	1283
#	CC(=O)OCCNC(=N)NN(O)O	14.381	20.565	19.7452	0.8198	0	YES	1289
#	CC(C=NNC(N)=N)=NNC(N)=N	11.7457	19.029	16.8317	2.1973	0.0001	YES	1295
#	CCC(O)CC	1.8565	4.876	5.899	-1.023	0	YES	1300
#	CCC[CH](O)CO	2.4814	6.514	6.5898	-0.0758	0	YES	1303
#	CCOC[CH](C)O	1.5064	7.132	5.5119	1.6201	0	YES	1305
#	C[CH](O)C[CH](C)O	3.2598	6.514	7.4503	-0.9363	0	YES	1310
#	CCCCOS(C)(=O)=O	1.953	5.025	6.0056	-0.9806	0	YES	1319
#	OCCCCCS(O)(=O)=O	5.1005	11.845	9.4852	2.3598	0	YES	1322
#	SCC(CS)(CS)CS	1.6612	6.44	5.683	0.757	0	YES	1330
#	CCC[CH](O)CN	3.599	9.066	7.8253	1.2407	0	YES	1337
#	C[CH](O)CN(C)C	4.2073	8.629	8.4978	0.1312	0	YES	1340
#	CCOCCCN	1.8457	6.682	5.8869	0.7951	0	YES	1342
#	CC(C)CCNO	2.8115	7.327	6.9547	0.3723	0.0001	YES	1346
#	C[CH](O)CSCCN	4.6432	11.16	8.9797	2.1803	0	YES	1347
#	C[N+](C)(C)CC(O)=O	8.9516	16.408	13.7428	2.6652	0	YES	1353
#	CCNC(=S)NN(C)C	5.057	8.033	9.4372	-1.4042	0	YES	1362
#	CC(C)ONC(=N)NC(N)=N	9.923	15.747	14.8167	0.9303	0.0001	YES	1365
#	CCCCN(C(=N)NN(O)O)[N+]([O-])=O	12.919	18.412	18.1289	0.2831	0.0001	YES	1368
#	[O-][N+](=O)C1=CC=C(O1)C=O	4.6202	7.277	8.9543	-1.6773	0	YES	1377
#	OC(=O)C1=CC=C(S1)[N+]([O-])=O	4.0067	9.635	8.2761	1.3589	0.0001	YES	1378
#	OC1=NC(=C(C(=N1)O)[N+]([O-])=O)C(O)=O	10.5083	17.101	15.4637	1.6373	0.0001	YES	1382
#	ON=CC1=C2N=NOC2=NC(=N1)O	9.3011	17.075	14.1292	2.9458	0.0001	YES	1386
#	OC1=C2N=C(NC2=NC=N1)[N+]#N	15.899	14.67	21.4234	-6.7534	1.0001	NO	1388
#	OC1=NC(=C2N=C(NC2=N1)[N+]#N)O	18.3325	18.652	24.1137	-5.4617	1.0001	NO	1389
#	OC(=O)C1=C(S)N=C(S)N=C1	4.0223	9.078	8.2933	0.7847	0	YES	1395
#	NC(=O)N1C(=O)C=CC1=O	6.7758	13.415	11.3374	2.0776	0	YES	1399
#	N1C=NC2=C1N=CN=C2	4.8611	9.701	9.2206	0.4804	0.0001	YES	1414
#	O=C1NC2=CN=CN=C2N1	6.993	12.564	11.5775	0.9865	0.0001	YES	1419
#	O=C1NNC2=C1N=CC=N2	5.6779	13.9	10.1236	3.7764	0.0001	YES	1420
#	OC1=C2NC(=S)NC2=NC=N1	7.0611	13.91	11.6527	2.2573	0.0001	YES	1424
#	SC1=NC(=C2NC(=O)NC2=N1)S	9.856	11.41	14.7426	-3.3326	0.0001	YES	1430
#	OC1=NC(=C2NC(=O)NC2=N1)O	11.695	20.529	16.7757	3.7533	0.0001	YES	1439
#	SC1=NC2=C(NC=N2)C=N1	6.3271	9.126	10.8413	-1.7153	0.0001	YES	1445
#	SC1=NC(=C2C=NNC2=N1)S	7.2585	8.556	11.871	-3.315	0.0001	YES	1448
#	SC1=C2NC=NC2=C(S)N=N1	6.4756	8.556	11.0055	-2.4495	0.0001	YES	1450
#	NC1=NC(=C2N=C(NC2=N1)[N+]#N)O	19.4501	14.572	25.3492	-10.7772	1.0001	NO	1457
#	OC(=O)C1=CC=CO1	2.9663	6.967	7.1259	-0.1589	0	YES	1462
#	OC(=O)C1=CC=C(O1)S(O)(=O)=O	8.8363	13.297	13.6154	-0.3184	0	YES	1466
#	NC(=O)C1=CC=CO1	4.084	8.656	8.3614	0.2946	0	YES	1475
#	OC(=O)C1=CC=CN1	4.2014	9.738	8.4913	1.2467	0	YES	1478
#	SC1=CC=CC=N1	1.3127	4.575	5.2977	-0.7227	0	YES	1492
#	NC1=C(C=CC=N1)[N+]([O-])=O	4.0432	9.668	8.3164	1.3516	0.0001	YES	1496
#	NC1=C(C=NC(=N1)O)C(O)=O	9.8061	17.666	14.6875	2.9785	0	YES	1501
#	CC1=NNC(=C1[N+]([O-])=O)C(O)=O	8.272	12.489	12.9914	-0.5024	0.0001	YES	1506
#	CC1=C(C(=NC(=N1)O)O)[N+]([O-])=O	8.4815	12.362	13.223	-0.861	0.0001	YES	1510
#	NC1=C2N=CNC2=CN=N1	8.1846	13.161	12.8948	0.2662	0.0001	YES	1517
#	NC1=NC(=C2N=CNC2=N1)O	10.4616	13.587	15.4122	-1.8252	0.0001	YES	1520
#	NC1=CC(=NC(=N1)NC#N)O	11.1631	11.886	16.1877	-4.3017	0.0001	YES	1523
#	NC1=NC(=C2NC(=S)NC2=N1)S	8.7889	9.253	13.5629	-4.3099	0.0001	YES	1535
#	NC1=CC=CC=N1	2.6025	8.604	6.7237	1.8803	0	YES	1538
#	NC1=C(O)C=CN=C1	6.0154	12.587	10.4968	2.0902	0	YES	1548
#	O=C1CSC2=NCCN12	5.0701	11.256	9.4516	1.8044	0.0001	YES	1553
#	CC(=O)NC1=NC=CS1	6.051	11.358	10.5361	0.8219	0	YES	1558
#	CN1C=CC(=O)NC1=O	6.5444	9.721	11.0815	-1.3605	0	YES	1568
#	CC(=O)N1CC(=O)NC1=S	5.6751	7.417	10.1205	-2.7035	0	YES	1571
#	CC1=CC(=NC(=N1)S)S	2.5465	4.339	6.6617	-2.3227	0	YES	1591
#	CSC1=NC(=CC=N1)S	3.5571	4.903	7.779	-2.876	0	YES	1592
#	CN1C=NC(=C1C#N)N	7.5655	9.562	12.2104	-2.6484	0.0001	YES	1596
#	CSC1=NC(=C(N=O)C(=N1)O)N	9.5621	14.896	14.4177	0.4783	0.0001	YES	1602
#	NC1=NC(=C2N=CNC2=N1)N	10.2387	13.056	15.1657	-2.1097	0.0001	YES	1610
#	NNC1=C2N=CNC2=NC=N1	9.9238	15.533	14.8175	0.7155	0.0001	YES	1611
#	CC1=NC2=C(N)N=NN=C2N1	8.0689	13.509	12.767	0.742	0.0001	YES	1615
#	CNC1=C2N=NNC2=NC=N1	9.224	13.21	14.044	-0.834	0.0001	YES	1618
#	NNC1=NC(=C2N=CNC2=N1)O	12.2008	15.967	17.3349	-1.3679	0.0001	YES	1619
#	NC1=NC=NC(=C1[N+]([O-])=O)NNC=O	11.5913	16.893	16.661	0.232	0.0001	YES	1624
#	NC1=NC(=C2NC(=N)NC2=N1)S	11.0053	13.082	16.0132	-2.9312	0.0001	YES	1626
#	CC1=CC=CO1	0.9395	2.227	4.8852	-2.6582	0	YES	1629
#	OCC=CC#C	0.8289	5.955	4.7629	1.1921	0	YES	1630
#	CC(=CC(O)=O)C(O)=O	6.4885	11.674	11.0197	0.6543	0	YES	1644
#	OC(=O)CSC(=S)SCC(O)=O	4.8788	15.527	9.2401	6.2869	0.0001	YES	1645
#	OC(=O)CCC(=O)C(O)=O	5.667	13.668	10.1116	3.5564	0	YES	1646
#	OC(=O)COC(=S)SCC(O)=O	4.4249	14.636	8.7384	5.8976	0	YES	1647
#	CC1=CC(=NO1)C	2.4788	4.161	6.5869	-2.4259	0.0001	YES	1652
#	CC(=O)NCC#C	3.5978	8.271	7.824	0.447	0.0001	YES	1653
#	NCC1=CC=CO1	2.8202	6.215	6.9643	-0.7493	0	YES	1654
#	CC(=O)OCCC#N	4.0636	7.015	8.3389	-1.3239	0.0001	YES	1656
#	CCOC(=O)CSC#N	4.1327	6.857	8.4154	-1.5584	0.0001	YES	1661
#	CN1C(=O)CSCC1=O	4.7618	9.35	9.1109	0.2391	0	YES	1663
#	CC1(C)OC(=O)NC1=O	5.8954	6.075	10.364	-4.289	0	YES	1671
#	OC(=O)[CH]1CCC(=O)N1	4.2427	11.672	8.537	3.135	0	YES	1672
#	OC(=O)[CH]1CC(=O)CN1	4.6083	10.836	8.9411	1.8949	0	YES	1673
#	COC(=O)C(C(=O)OC)[N+]([O-])=O	4.9882	9.622	9.3611	0.2609	0	YES	1675
#	COC1=NC(=NC=C1)N	5.4783	5.706	9.9029	-4.1969	0	YES	1687
#	CC1=NC(=CC(=N1)O)N	6.5259	12.928	11.0611	1.8669	0	YES	1688
#	CC1=CC(=NC(=N1)N)O	6.3903	9.377	10.9112	-1.5342	0	YES	1690
#	CSC1=NC(=CC(=N1)O)N	7.57	12.914	12.2154	0.6986	0	YES	1692
#	CC(CCC#N)([N+]([O-])=O)[N+]([O-])=O	4.737	10.631	9.0834	1.5476	0.0001	YES	1703
#	NC1=NC(=NC(=N1)N)SCC(O)=O	11.2402	14.346	16.2729	-1.9269	0.0001	YES	1708
#	[N-]=[N+]=NS(=O)(=O)CC[CH]1NC(=O)NC1=O	8.2086	11.73	12.9214	-1.1914	0.0002	YES	1709
#	CC(=C)C=C	-0.0382	0.914	3.8043	-2.8903	0	YES	1716
#	CC1=NC(=CN1)C	3.8945	5.34	8.152	-2.812	0	YES	1719
#	CN1C=NC(=C1)C	3.6291	4.054	7.8586	-3.8046	0	YES	1721
#	OCCN1C=CC=N1	2.9221	8.418	7.077	1.341	0	YES	1725
#	CC1(C)SC(=N)NC1=O	4.7141	11.337	9.0581	2.2789	0	YES	1728
#	NC(=O)[CH]1CCC(=O)N1	5.3603	10.161	9.7725	0.3885	0	YES	1731
#	CC(CCC=O)([N+]([O-])=O)[N+]([O-])=O	3.4455	10.285	7.6556	2.6294	0.0001	YES	1745
#	CC1(C)NC(=S)NC1=S	3.0323	6.421	7.1988	-0.7778	0.0001	YES	1747
#	CN1C=NC(=C1C(N)=O)N	8.4846	13.936	13.2265	0.7095	0	YES	1753
#	NC1=NC(=NC(=C1)N)CS	8.0549	13.845	12.7514	1.0936	0	YES	1760
#	NNC1=NC(=C2N=CNC2=N1)NN	13.717	17.812	19.0111	-1.1991	0.0001	YES	1764
#	CC(=O)C1CC1	0.6325	4.415	4.5457	-0.1307	0	YES	1767
#	O[CH]1CCC=C1	0.4294	5.489	4.3212	1.1678	0	YES	1769
#	COC=CC=C	0.5235	2.14	4.4253	-2.2853	0	YES	1773
#	COC(=S)SCC=C	-0.3244	5.111	3.4879	1.6231	0	YES	1778
#	OC(=O)C1CCC1	1.3955	6.248	5.3893	0.8587	0	YES	1783
#	CC1OC(=O)C1C	1.7844	3.866	5.8192	-1.9532	0	YES	1785
#	O=C1CCCCO1	0.5484	3.866	4.4528	-0.5868	0	YES	1788
#	CC(=C)OC(C)=O	1.7094	2.738	5.7363	-2.9983	0	YES	1792
#	OC(=O)CCC=C	1.6807	6.02	5.7046	0.3154	0	YES	1798
#	CC=C(C)C(O)=O	2.5973	6.149	6.7179	-0.5689	0	YES	1801
#	OC[CH]1OC(=O)[CH](O)[CH]1O	5.8123	7.547	10.2722	-2.7252	0	YES	1818
#	C1C[CH]2S[CH]2C1	-0.3276	3.447	3.4843	-0.0373	0.0001	YES	1820
#	CC(C)(C)C#N	1.2903	4.146	5.273	-1.127	0.0001	YES	1821
#	CN1CCCC1=O	2.4539	7.5	6.5594	0.9406	0	YES	1825
#	O=C1CCCCN1	1.7834	7.719	5.8182	1.9008	0	YES	1827
#	CC(=NO)C1CC1	2.2422	5.218	6.3254	-1.1074	0.0001	YES	1830
#	CC(N)=CC(C)=O	2.3259	8.055	6.4179	1.6371	0	YES	1835
#	CC1(C)COC(=S)N1	0.5291	5.714	4.4314	1.2826	0	YES	1836
#	C[CH]1SCCNC1=O	4.113	9.815	8.3936	1.4214	0	YES	1837
#	CCSC(=S)NC(C)=O	2.3345	6.983	6.4274	0.5556	0	YES	1840
#	CC(=C)C(=O)NCO	4.2568	10.83	8.5525	2.2775	0	YES	1841
#	CCOC(=O)N1CC1	2.8392	6.951	6.9853	-0.0343	0	YES	1846
#	CN(C)C(=O)OC=C	4.972	5.896	9.3432	-3.4472	0	YES	1850
#	CC1(C)COC(=O)N1	2.886	7.171	7.0371	0.1339	0	YES	1851
#	CC(CCC(O)=O)=NO	5.25	10.114	9.6505	0.4635	0.0001	YES	1856
#	CC1(COCOC1)[N+]([O-])=O	2.0954	7.648	6.163	1.485	0	YES	1869
#	NCCC1=CNC=N1	5.2362	9.247	9.6353	-0.3883	0	YES	1877
#	CN(C)NC(=O)CC#N	7.5346	13.03	12.1763	0.8537	0.0001	YES	1880
#	NS(=O)(=O)CC[CH]1NC(=O)NC1=O	8.3552	13.1	13.0834	0.0166	0.0001	YES	1887
#	CCOC(=O)N(CC[N+]([O-])=O)N=O	6.2188	10.967	10.7215	0.2455	0	YES	1888
#	CC=CC=NNC(N)=S	4.0084	6.061	8.2779	-2.2169	0	YES	1890
#	CC1(C)NC(=S)NC1=N	4.5156	7.752	8.8387	-1.0867	0	YES	1891
#	CN(N)C1=C(N)C=NC=N1	8.697	13.506	13.4614	0.0446	0	YES	1894
#	CC1=NC=NC(=C1N)NN	8.1382	14.775	12.8435	1.9315	0	YES	1895
#	CC(=C)C1CC1	-0.4694	0.928	3.3276	-2.3996	0	YES	1899
#	C1CC1C2CC2	0.12	0.951	3.9791	-3.0281	0	YES	1902
#	N#CN1CCCCC1	3.0644	3.783	7.2343	-3.4513	0.0001	YES	1905
#	C=CCNCCC#N	4.2807	7.921	8.5789	-0.6579	0.0001	YES	1907
#	CC(C)=NOCCC#N	2.9869	5.86	7.1487	-1.2887	0.0001	YES	1908
#	N#CCN1CCOCC1	3.6548	9.983	7.887	2.096	0.0001	YES	1912
#	CCN=C1SSC(=O)N1CC	4.9762	6.654	9.3478	-2.6938	0.0001	YES	1914
#	C[C](O)(CCC(N)=O)C#N	6.8714	11.582	11.4431	0.1389	0.0001	YES	1919
#	C1CN=C(N1)C2=NCCN2	6.6059	11.376	11.1496	0.2264	0	YES	1930
#	C1CCN2N=NN=C2CC1	4.2472	4.83	8.5419	-3.7119	0	YES	1931
#	CN1C=NC(=C1S(N)(=O)=O)NC(C)=O	11.6153	14.143	16.6876	-2.5446	0.0001	YES	1939
#	COC(=O)NN=CC=NNC(=O)OC	9.945	9.495	14.841	-5.346	0	YES	1940
#	NC(=O)NCOC(=S)SSSC(=S)OCNC(N)=O	11.2545	23.504	16.2887	7.2153	0.0001	YES	1942
#	NC(=O)NC(=O)OCCOC(=O)NC(N)=O	14.7944	20.78	20.2022	0.5778	0	YES	1944
#	NC1=C(C=C(C=C1S(N)(=O)=O)S(N)(=O)=O)S(N)(=O)=O	16.695	18.038	22.3033	-4.2653	0.0001	YES	1945
#	CNC1=CC(=NC(=N1)N)SC	7.9437	8.492	12.6285	-4.1365	0.0001	YES	1946
#	NC(=O)CCC1=NC(=NC(=N1)N)N	10.3467	15.924	15.2852	0.6388	0.0001	YES	1949
#	C1CC[CH]2O[CH]2C1	1.0481	3.783	5.0052	-1.2222	0	YES	1952
#	CCC=C(C)C=O	-0.1178	3.932	3.7163	0.2157	0	YES	1956
#	C[CH]1CCC(=O)C1	0.3483	4.292	4.2315	0.0605	0	YES	1959
#	CC[C](C)(O)C#C	1.978	5.863	6.0332	-0.1702	0.0001	YES	1960
#	CCOC(=S)SCC=C	-0.4704	4.987	3.3264	1.6606	0	YES	1963
#	CC1(C)CCOC1=O	0.9631	3.742	4.9113	-1.1693	0	YES	1965
#	CCC(=O)OCC=C	2.337	3.514	6.4301	-2.9161	0	YES	1970
#	CC(=O)CCC(C)=O	0.9538	7.354	4.901	2.453	0	YES	1971
#	CC(C(C)=O)C(C)=O	0.8954	7.354	4.8364	2.5176	0	YES	1974
#	C[CH]1CCCC(=O)O1	2.0701	3.742	6.1351	-2.3931	0	YES	1986
#	CCOC(=O)CC=C	1.362	3.514	5.3522	-1.8382	0	YES	1987
#	CO[CH]1CCC=CO1	0.8575	3.511	4.7944	-1.2834	0	YES	1988
#	O[CH](CCCC=O)C=O	2.4379	7.642	6.5417	1.1003	0	YES	2001
#	CCCCOC(=O)C=O	1.5155	5.65	5.5219	0.1281	0	YES	2002
#	CC(C)(C)C(=O)C(O)=O	3.55	8.292	7.7711	0.5209	0	YES	2005
#	OC(=O)C[CH]1CCCO1	1.8582	9.079	5.9008	3.1782	0	YES	2006
#	CC(=C)C(=O)OCCO	3.1287	8.153	7.3054	0.8476	0	YES	2008
#	C[CH]1C[CH](O)CC(=O)O1	4.4138	8.18	8.7261	-0.5461	0	YES	2012
#	CC(C)OC(=S)SCC(O)=O	3.1686	10.112	7.3495	2.7625	0	YES	2015
#	C1OC[CH](O1)[CH]2COCO2	3.6325	8.747	7.8623	0.8847	0	YES	2019
#	OCCOC(=O)OCC=C	3.6903	7.403	7.9263	-0.5233	0	YES	2020
#	CCS[CH](CC(O)=O)C(O)=O	6.3624	13.116	10.8803	2.2357	0	YES	2035
#	CC(=O)OCCS(=O)(=O)C=C	5.5617	7.257	9.9951	-2.7381	0	YES	2036
#	SCC(=O)OCCOC(=O)CS	5.0935	9.156	9.4775	-0.3215	0	YES	2038
#	C[CH](O[CH](C)C(O)=O)C(O)=O	8.1815	11.376	12.8915	-1.5155	0	YES	2041
#	C[C]1(O)[CH](O)[CH](CO)OC1=O	8.2775	7.424	12.9976	-5.5736	0	YES	2042
#	OC[CH](O)[CH]1C[CH](O)C(=O)O1	7.6258	7.424	12.2771	-4.8531	0	YES	2044
#	O[CH]1[CH](O)[CH]2CO[CH](O2)[CH]1O	7.5281	12.848	12.1691	0.6789	0.0001	YES	2045
#	OC[CH](O)[CH]1OC(=O)[CH](O)[CH]1O	8.1152	8.86	12.8181	-3.9581	0	YES	2050
#	C=CCSCC=C	0.8313	2.87	4.7655	-1.8955	0	YES	2059
#	CCC[CH](C)C#N	0.8918	4.023	4.8324	-0.8094	0.0001	YES	2066
#	CC(C)[C](C)(O)C#N	3.5401	4.64	7.7602	-3.1202	0.0001	YES	2067
#	O=CN1CCCCC1	1.6374	7.119	5.6567	1.4623	0	YES	2068
#	CN(C)C(=O)C(C)=C	3.2893	7.351	7.4829	-0.1319	0	YES	2074
#	CC1(CCC1)C(N)=O	2.4232	7.815	6.5254	1.2896	0	YES	2076
#	O[CH](CN1CC1)C=C	3.5356	8.987	7.7552	1.2318	0	YES	2078
#	CC1(C)SCCNC1=O	3.8103	9.69	8.0589	1.6311	0	YES	2079
#	CN(C)CC(=C)C(O)=O	5.0273	9.65	9.4044	0.2456	0	YES	2086
#	OC(=O)[CH]1CCCCN1	3.1985	8.593	7.3825	1.2105	0	YES	2089
#	CC(C)C(=NO)C(C)=O	2.5051	6.857	6.616	0.241	0.0001	YES	2090
#	CC(=C)C[CH](N)C(O)=O	4.5236	8.513	8.8475	-0.3345	0	YES	2091
#	NC1(CCCC1)C(O)=O	4.6623	8.812	9.0008	-0.1888	0	YES	2095
#	CN1CCC[CH]1C(O)=O	4.4733	8.376	8.7918	-0.4158	0	YES	2099
#	CCNC(=O)OCC=C	5.2499	6.821	9.6505	-2.8295	0	YES	2100
#	CC(C)[CH](NC=O)C(O)=O	5.9306	10.932	10.4029	0.5291	0	YES	2102
#	CCOC(=O)C(CC)=NO	3.1539	6.308	7.3333	-1.0253	0.0001	YES	2103
#	CNC(=O)[CH](C)OC(C)=O	5.4082	9.26	9.8254	-0.5654	0	YES	2106
#	CN1C[CH](O)C[CH]1C(O)=O	6.817	12.812	11.3829	1.4291	0	YES	2114
#	CC(=O)N[CH]1CCS(=O)(=O)C1	5.1893	11.79	9.5835	2.2065	0	YES	2117
#	CCOC(=O)C(C)(C)[N+]([O-])=O	2.1273	6.629	6.1984	0.4306	0	YES	2120
#	COC(=O)CC[CH](C)[N+]([O-])=O	1.8749	6.629	5.9193	0.7097	0	YES	2126
#	CCOC(=O)CNC(=O)OC	6.8247	8.261	11.3915	-3.1305	0	YES	2130
#	CC(C)(CCC(O)=O)[N+]([O-])=O	4.0773	9.012	8.3541	0.6579	0	YES	2136
#	S=C1CCCCCN1	0.1491	4.836	4.0114	0.8246	0	YES	2142
#	[N-]=[N+]=NC1CCCCC1	0.9568	3.491	4.9043	-1.4133	0.0001	YES	2146
#	CC(C)NNC(=O)CC#N	6.5803	13.125	11.1213	2.0037	0.0001	YES	2147
#	CC(CCC(O)=O)=NNC(N)=O	8.9041	13.77	13.6902	0.0798	0	YES	2149
#	NC(=S)NN=C1CCCC1	2.844	6.238	6.9907	-0.7527	0	YES	2151
#	CCCOC1=NC(=NC(=N1)N)N	7.7927	9.293	12.4615	-3.1685	0	YES	2159
#	NCCCCCC#N	2.9691	8.011	7.1289	0.8821	0.0001	YES	2164
#	CN1CCNC(=O)CC1	5.3813	11.147	9.7957	1.3513	0	YES	2170
#	NC(=S)CN1CCOCC1	2.5824	10.66	6.7015	3.9585	0	YES	2174
#	COCSC1=NCCCN1	4.5647	10.096	8.893	1.203	0	YES	2175
#	CC(=O)NCCNC(C)=O	6.4142	10.764	10.9376	-0.1736	0	YES	2176
#	CC(CCC(C)=NO)=NO	4.1733	8.959	8.4603	0.4987	0.0001	YES	2179
#	NC(=O)CCCCC(N)=O	5.0164	11.201	9.3923	1.8087	0	YES	2180
#	OCNC(=O)CCN1CC1	6.1444	14.284	10.6393	3.6447	0	YES	2183
#	OCCNC(=S)SSC(=S)NCCO	4.6952	10.883	9.0372	1.8458	0.0001	YES	2187
#	CNC(=O)CC[CH](N)C(O)=O	8.3924	15.18	13.1245	2.0555	0	YES	2190
#	OCCOC(=O)NNC(=O)OCCO	9.7245	14.15	14.5972	-0.4472	0	YES	2207
#	CN(C)C(=S)SC(=S)N(C)C	2.1792	4.759	6.2557	-1.4967	0.0001	YES	2215
#	NC(=N)SCC=CCSC(N)=N	6.719	15.785	11.2745	4.5105	0.0001	YES	2225
#	NNC(=O)C1C(C1C(=O)NN)C(=O)NN	14.1557	25.635	19.4961	6.1389	0.0001	YES	2226
#	CC1(O)CCCC1	1.8099	5.31	5.8474	-0.5374	0	YES	2237
#	CCC[CH](C)C=O	-0.5352	3.676	3.2548	0.4212	0	YES	2240
#	CC(C)(C)COC(S)=S	-1.1472	4.215	2.5782	1.6368	0	YES	2247
#	CCOC(=S)SCCSC	0.2945	6.955	4.172	2.783	0	YES	2251
#	CC[CH](O)[CH](C)C=O	1.9812	8.114	6.0368	2.0772	0	YES	2256
#	CCCC(=O)OCC	2.0577	3.387	6.1214	-2.7344	0	YES	2269
#	CCC(CC)C(O)=O	2.172	5.77	6.2477	-0.4777	0	YES	2273
#	CC[C](C)(O)C(C)=O	2.0275	4.742	6.0879	-1.3459	0	YES	2281
#	CCCCCC(O)=O	2.2304	5.77	6.3123	-0.5423	0	YES	2283
#	CC(C)OC[CH]1CO1	1.3382	5.483	5.326	0.157	0	YES	2284
#	CCCSCCC(O)=O	3.2746	7.863	7.4667	0.3963	0	YES	2285
#	OCCOCCOC=C	1.4516	8.365	5.4513	2.9137	0	YES	2294
#	CCCC(=O)OCCO	2.8208	7.824	6.9649	0.8591	0	YES	2299
#	OC[CH]1CC[CH](CO)O1	2.9381	9.701	7.0947	2.6063	0	YES	2305
#	CCOC(=O)C[CH](C)O	2.6241	7.824	6.7475	1.0765	0	YES	2306
#	CC1S(=O)C(C)S(=O)C(C)S1=O	3.4345	19.757	7.6435	12.1135	0.0001	YES	2310
#	CCOCCOC(=O)CO	2.4361	6.249	6.5397	-0.2907	0	YES	2311
#	OC[CH]1OC[CH](O)[CH](O)[CH]1O	6.7462	12.575	11.3046	1.2704	0	YES	2318
#	OC[CH]1O[CH](O)C[CH](O)[CH]1O	7.5485	12.575	12.1916	0.3834	0	YES	2323
#	CO[CH]1OC[CH](O)[CH](O)[CH]1O	6.73	12.493	11.2867	1.2063	0	YES	2324
#	OC[C]1(O)OC[CH](O)[CH](O)[CH]1O	10.0313	14.012	14.9364	-0.9244	0.0001	YES	2329
#	OC[CH](O)[CH](O)[CH](O)[CH](O)C=O	10.3174	10.231	15.2527	-5.0217	0.0001	YES	2332
#	OC1C(O)C(O)C(O)C(O)C1O	11.2379	12.495	16.2703	-3.7753	0	YES	2333
#	CS(=O)(=O)O[CH](C=O)[CH](O)[CH](O)CO	11.828	14.521	16.9227	-2.4017	0.0001	YES	2338
#	CC1(C)SSC(C)(C)SS1	0.4802	4.686	4.3774	0.3086	0.0001	YES	2341
#	C1CCCNCC1	2.1357	4.642	6.2076	-1.5656	0	YES	2345
#	C[CH]1CCCCN1	1.0664	4.642	5.0255	-0.3835	0	YES	2347
#	C[CH]1CC[CH](C)N1	0.5042	4.642	4.4039	0.2381	0	YES	2348
#	CC(C)(C)CC(N)=O	1.9278	7.46	5.9777	1.4823	0	YES	2353
#	CCN1CCOCC1	1.7949	6.479	5.8309	0.6481	0	YES	2354
#	CC(C)[CH](N)C(C)=O	1.7896	6.623	5.8249	0.7981	0	YES	2359
#	OCCN1CCCC1	1.9677	8.86	6.0218	2.8382	0	YES	2362
#	CCCCNC(C)=O	2.603	7.24	6.7243	0.5157	0	YES	2363
#	CCC(CC)C(N)=O	1.8135	7.46	5.8514	1.6086	0	YES	2367
#	C[CH](O)[CH](C)N1CC1	3.1588	8.86	7.3387	1.5213	0	YES	2368
#	CN1CCC[CH]1CO	2.2345	8.86	6.3168	2.5432	0	YES	2371
#	CCCC[CH](N)C(O)=O	4.2157	8.457	8.507	-0.05	0	YES	2379
#	CC[CH](N)CCC(O)=O	4.2157	9.757	8.507	1.25	0	YES	2381
#	CCCCOC(=O)CN	2.9634	6.075	7.1226	-1.0476	0	YES	2389
#	NCCCCCC(O)=O	4.1111	9.757	8.3914	1.3656	0	YES	2390
#	CC(C)OC(=O)N(C)C	4.1227	6.474	8.4042	-1.9302	0	YES	2395
#	COC(=O)[CH](N)C(C)C	3.1822	6.075	7.3645	-1.2895	0	YES	2396
#	CCCNC(=O)OCC	4.9707	6.693	9.3417	-2.6487	0	YES	2399
#	CC[CH](C)[CH](N)C(O)=O	4.1917	8.457	8.4806	-0.0236	0	YES	2403
#	C[CH](O)CNC(=O)[CH](C)O	7.4631	9.484	12.0973	-2.6133	0	YES	2410
#	CC(C)(CCCO)[N+]([O-])=O	1.8386	8.197	5.8791	2.3179	0	YES	2415
#	N[CH](CCCCO)C(O)=O	5.1142	12.893	9.5005	3.3925	0	YES	2416
#	CN(C)C[CH](O)CC(O)=O	7.0631	13.757	11.655	2.102	0	YES	2417
#	NC(=O)[CH](O)[CH](O)[CH](O)[CH](O)CO	13.2017	14.014	18.4414	-4.4274	0.0001	YES	2432
#	NCC[CH]1CCCS1	1.8314	6.955	5.8711	1.0839	0	YES	2439
#	CCC(CC)=NNC(N)=O	5.1	8.519	9.4847	-0.9657	0	YES	2443
#	CN(C)CC(C(N)=O)C(N)=O	7.7481	14.752	12.4123	2.3397	0	YES	2448
#	N[CH](CCCNC(N)=O)C(O)=O	9.9075	16.544	14.7996	1.7444	0	YES	2453
#	CC(C)C(C)=NNC(N)=S	3.5533	5.883	7.7748	-1.8918	0	YES	2455
#	CN(C)NC(=S)NCC=C	5.9985	8.038	10.4781	-2.4401	0	YES	2456
#	CN(N)C1=C(N)C(=NC=N1)N(C)N	12.7285	18.025	17.9183	0.1067	0.0001	YES	2461
#	CC(=C)CNCCN	4.3302	8.331	8.6336	-0.3026	0	YES	2465
#	C[N+](C)(C)CCC#N	7.6636	15.839	12.3189	3.5201	0.0001	YES	2471
#	NCCN1CCOCC1	3.6756	10.466	7.91	2.556	0	YES	2477
#	NCCCCCC(N)=O	3.7526	11.447	7.9952	3.4518	0	YES	2478
#	CCC[CH](C)NC(N)=O	4.2227	8.604	8.5149	0.0891	0	YES	2481
#	OCCN1CCNCC1	4.8806	12.631	9.2422	3.3888	0	YES	2482
#	CN(C)C[CH](O)CC(N)=O	6.7046	15.447	11.2587	4.1883	0	YES	2489
#	NCCCC[CH](N)C(O)=O	6.0963	12.445	10.5862	1.8588	0	YES	2490
#	CN(C)S(=O)(=O)N1CCOCC1	6.6234	8.293	11.1689	-2.8759	0	YES	2491
#	CS(=O)(=O)N1CCN(CC1)S(C)(=O)=O	8.9658	9.084	13.7585	-4.6745	0.0001	YES	2492
#	CC(C)CCSC(N)=N	2.8528	8.123	7.0003	1.1227	0	YES	2497
#	ONC(=N)CCSCCC(=N)NO	9.1445	19.03	13.9561	5.0739	0.0001	YES	2506
#	CC(=O)OCCCNC(=N)NN(O)O	14.235	20.442	19.5837	0.8583	0	YES	2507
#	C[CH](O)C(C)(C)C	1.6281	4.754	5.6464	-0.8924	0	YES	2512
#	CCC(CC)CO	-0.0668	4.754	3.7727	0.9813	0	YES	2518
#	CCCCCCO	-0.0083	4.754	3.8373	0.9167	0	YES	2519
#	CC(C)C[CH](C)O	0.7116	4.754	4.6332	0.1208	0	YES	2520
#	CC[CH](C)CCO	-0.205	4.754	3.6199	1.1341	0	YES	2521
#	CCC(C)(C)CO	0.0475	4.754	3.899	0.855	0	YES	2522
#	CCCCSCCO	1.0358	7.05	4.9916	2.0584	0	YES	2524
#	CC(CCO)CCO	1.4985	6.391	5.5032	0.8878	0	YES	2529
#	C[CH](O)CC(C)(C)O	3.3662	6.391	7.5679	-1.1769	0	YES	2531
#	CCC(C)(CO)CO	1.6128	6.391	5.6295	0.7615	0	YES	2535
#	C[CH](O)CSC[CH](C)O	4.1579	8.487	8.4432	0.0438	0	YES	2537
#	OCCCSCCCO	1.7989	8.487	5.8352	2.6518	0	YES	2538
#	CCOCCCCS(O)(=O)=O	4.7817	9.339	9.1329	0.2061	0	YES	2545
#	CS(=O)(=O)CCOCCS(C)(=O)=O	5.4661	10.963	9.8895	1.0735	0.0001	YES	2552
#	OC[CH](O)[CH](O)[CH](O)[CH](O)CO	10.6476	12.139	15.6178	-3.4788	0.0001	YES	2555
#	COS(=O)(=O)CCCCS(=O)(=O)OC	7.3993	9.287	12.0267	-2.7397	0.0001	YES	2557
#	CS(=O)(=O)OC[CH](O)[CH](O)COS(C)(=O)=O	11.4571	15.161	16.5127	-1.3517	0.0001	YES	2560
#	CCSCCSCC	1.3169	4.708	5.3024	-0.5944	0	YES	2563
#	CSC(SC)C(SC)SC	1.7294	8.896	5.7584	3.1376	0	YES	2565
#	CCN(CC)CC	1.7176	4.069	5.7453	-1.6763	0	YES	2573
#	C[CH](O)CC(C)(C)N	3.1432	8.943	7.3215	1.6215	0	YES	2594
#	CN(C)CCOCCO	3.071	10.559	7.2416	3.3174	0	YES	2597
#	C[CH](O)CNC[CH](C)O	6.0267	10.161	10.5092	-0.3482	0	YES	2598
#	CCOC(CN)OCC	3.8733	7.914	8.1285	-0.2145	0	YES	2600
#	CN(C)C[CH](O)CCO	4.8243	9.943	9.1799	0.7631	0	YES	2601
#	CCCCCN(N=O)C(=N)NN(O)O	13.0324	18.48	18.2542	0.2258	0	YES	2611
#	ON(O)NC(=N)N(CCN1CCN=C1NN(O)O)N=O	24.1016	35.455	30.4916	4.9634	0.0001	YES	2612
#	NCCN(CCO)CCO	5.9266	13.928	10.3986	3.5294	0	YES	2622
#	CN(C)N(CCO)CCO	6.1694	12.103	10.667	1.436	0	YES	2625
#	N#CC1=CC=CN=C1	3.3667	7.167	7.5685	-0.4015	0.0001	YES	2632
#	OC1=CC=C(N=O)C(=C1N=O)O	6.7377	14.194	11.2953	2.8987	0	YES	2637
#	[O-][N+](=O)C1=CC=C(C=C1)[N+]([O-])=O	3.5876	7.076	7.8127	-0.7367	0.0001	YES	2639
#	[O-][N+](=O)C1=C(C=CC=C1)N=[N+]=[N-]	3.9674	6.754	8.2326	-1.4786	0.0001	YES	2653
#	OC1=NC(=C2N=C(O)N=C(O)C2=N1)O	12.3434	25.742	17.4926	8.2494	0.0001	YES	2657
#	OC1=NC(=C2N=C(O)C(=NC2=N1)O)O	12.7961	25.742	17.993	7.749	0.0001	YES	2658
#	NC1=C(C=C(C=C1[N+]([O-])=O)[N+]([O-])=O)[N+]([O-])=O	6.9984	9.162	11.5834	-2.4214	0.0001	YES	2659
#	SC1=C2C=NC=NC2=NC=N1	6.2233	9.235	10.7266	-1.4916	0.0001	YES	2660
#	OC(=O)CC1=CC(=O)OC1=O	5.7266	10.339	10.1774	0.1616	0	YES	2665
#	O=CC1=CC=NC=C1	1.9397	7.754	5.9909	1.7631	0	YES	2670
#	OC(=O)C1=CC=CN=C1	3.5337	9.848	7.7531	2.0949	0	YES	2677
#	[O-][N+](=O)C=CC1=CC=CS1	3.0131	5.724	7.1776	-1.4536	0	YES	2679
#	[O-][N+](=O)C=CC1=CC=CO1	2.8938	5.46	7.0456	-1.5856	0	YES	2684
#	OC(=O)C1=CC=C(O)N=C1	5.65	13.83	10.0928	3.7372	0	YES	2687
#	OC1=C(C(=CC=C1)O)[N+]([O-])=O	5.0987	5.638	9.4833	-3.8453	0	YES	2689
#	CC(=O)C1=CC=C(O1)[N+]([O-])=O	4.473	7.413	8.7915	-1.3785	0	YES	2694
#	OS(=O)(=O)C1=CC=C(C=C1)[N+]([O-])=O	5.32	11.003	9.7279	1.2751	0.0001	YES	2698
#	OS(=O)(=O)C1=CC=CC(=C1)[N+]([O-])=O	5.4071	11.003	9.8242	1.1788	0.0001	YES	2699
#	OC1=CC=C(C=C1[N+]([O-])=O)S(O)(=O)=O	7.6024	11.485	12.2512	-0.7662	0.0001	YES	2702
#	C1=CN2N=NC=C2C=C1	5.064	8.044	9.4449	-1.4009	0	YES	2703
#	OC1=CC2=C(NN=N2)C=C1	4.9296	10.815	9.2963	1.5187	0	YES	2706
#	CC1=CC(=C(N=O)N=C1)N=O	4.9205	9.07	9.2863	-0.2163	0	YES	2709
#	OC1=NC(=C2N=CNC2=C1)O	8.9481	17.284	13.7389	3.5451	0	YES	2710
#	NC1=CC=CC(=C1[N+]([O-])=O)[N+]([O-])=O	5.3528	9.188	9.7642	-0.5762	0.0001	YES	2715
#	NC1=C(O)C(=CC(=C1)[N+]([O-])=O)[N+]([O-])=O	8.0361	11.011	12.7306	-1.7196	0.0001	YES	2717
#	NC1=NC(=C2N=CC=NC2=N1)O	8.8628	13.697	13.6447	0.0523	0.0001	YES	2722
#	N=C1NN2C=NN=C2C3=C1N=CN3	9.3272	14.572	14.158	0.414	0.0001	YES	2728
#	NC(=S)C1=CC=[N+]([O-])C=C1	1.4967	14.29	5.5012	8.7888	0.0001	YES	2734
#	ON(N=O)C1=CC=CC=C1	5.4477	8.357	9.8692	-1.5122	0.0001	YES	2743
#	NC1=CC=C(C=C1)[N+]([O-])=O	3.6473	8.124	7.8787	0.2453	0	YES	2746
#	ON=C1C=CC(C=C1)=NO	4.4053	9.427	8.7167	0.7103	0.0001	YES	2749
#	NC(=O)C1=CC=CC=[N+]1[O-]	3.9177	16.538	8.1777	8.3603	0	YES	2751
#	CC(=O)C1=CC(=NC(=N1)S)O	5.331	11.68	9.7401	1.9399	0	YES	2753
#	CSC1=NC(=CC(=N1)C(O)=O)O	8.9107	14.159	13.6975	0.4615	0	YES	2766
#	CN1C(=O)N(C)C(=O)C(=O)C1=O	8.2226	13.879	12.9368	0.9422	0	YES	2769
#	CN1N=CC2=C1N=CN=C2	4.8163	8.38	9.1711	-0.7911	0.0001	YES	2788
#	CN1N=CC2=C(O)N=CN=C12	7.832	12.364	12.505	-0.141	0.0001	YES	2792
#	CC1=NNC2=C1N=CN=C2O	7.3159	13.65	11.9345	1.7155	0.0001	YES	2795
#	CN1C=NC2=NC=NC(=C12)O	8.8161	12.356	13.593	-1.237	0.0001	YES	2797
#	CC1=NC(=C2NC(=S)NC2=N1)O	8.429	13.866	13.165	0.701	0.0001	YES	2810
#	CN1N=CC2=C(O)N=C(O)N=C12	9.9483	16.346	14.8447	1.5013	0.0001	YES	2821
#	CN1C(=S)NC2=C1C(=NN=C2O)O	9.6136	16.588	14.4746	2.1134	0.0001	YES	2822
#	CSC1=NC(=C2NC(=O)NC2=N1)O	11.8301	16.492	16.925	-0.433	0.0001	YES	2823
#	CS(=O)(=O)C1=NC(=C2N=CNC2=N1)O	11.6597	15.73	16.7366	-1.0066	0.0001	YES	2832
#	NC(=O)NN=CC1=CC=C(O1)[N+]([O-])=O	9.1874	12.509	14.0035	-1.4945	0.0001	YES	2836
#	CC1=NNC2=C1N=CN=C2S	6.156	9.09	10.6521	-1.5621	0.0001	YES	2841
#	CSC1=C2N=CNC2=NC=N1	7.2021	9.648	11.8086	-2.1606	0.0001	YES	2846
#	CC1=NC2=C(S)N=CN=C2N1	5.7387	9.082	10.1909	-1.1089	0.0001	YES	2847
#	CC(=O)C1=CC=CS1	2.1766	5.273	6.2528	-0.9798	0	YES	2858
#	OC1=C(O)C=CC=C1	3.5709	10.234	7.7942	2.4398	0	YES	2861
#	C=CC(=O)OC(=O)C=C	3.88	5.003	8.1359	-3.1329	0	YES	2873
#	CC1=CC=C(O1)C(O)=O	5.2222	6.924	9.6198	-2.6958	0	YES	2876
#	OC1=CC=C(C=C1)S(O)(=O)=O	5.984	12.582	10.462	2.12	0	YES	2884
#	OC1=CC=C(C=C1S(O)(=O)=O)S(O)(=O)=O	11.4658	18.914	16.5223	2.3917	0.0001	YES	2894
#	NC1=CC=CC=C1	2.2066	5.721	6.286	-0.565	0	YES	2898
#	NC1=CC(=CC=C1)O	4.4836	9.703	8.8033	0.8997	0	YES	2903
#	CC1=CC=[N+]([O-])C=C1	0.7092	10.109	4.6306	5.4784	0	YES	2905
#	OCC1=CC=CC=N1	1.3389	9.545	5.3266	4.2184	0	YES	2914
#	C=CCN1C(=O)CSC1=S	3.4068	7.124	7.6128	-0.4888	0	YES	2917
#	COC1=CC=[N+]([O-])C=C1	1.2996	11.38	5.2832	6.0968	0	YES	2924
#	OC(=O)CC1=CNC=C1	4.9864	10.128	9.3592	0.7688	0	YES	2925
#	CN1C=CC=C1C(O)=O	5.17	8.409	9.5621	-1.1531	0	YES	2928
#	NC1=CC=CC(=C1)S(O)(=O)=O	7.1887	12.051	11.7938	0.2572	0	YES	2939
#	CC1=C(C=NC=C1)S(O)(=O)=O	6.4018	11.44	10.924	0.516	0	YES	2941
#	COCC1=CC=C(O1)[N+]([O-])=O	3.7995	6.562	8.047	-1.485	0	YES	2945
#	NN=CC1=CC=CN=C1	3.6739	9.011	7.9081	1.1029	0	YES	2957
#	NC(=N)C1=CC=NC=C1	4.5108	10.62	8.8334	1.7866	0	YES	2958
#	NNC(=O)C1=CC=NC=C1	6.3904	13.917	10.9113	3.0057	0	YES	2959
#	NNC(=O)C1=CC=CN=C1	6.3904	13.917	10.9113	3.0057	0	YES	2964
#	ONC(=N)C1=CC=NC=C1	6.1255	13.318	10.6184	2.6996	0.0001	YES	2965
#	CSC1=NC(=NC(=N1)C=O)SC	6.3091	8.412	10.8214	-2.4094	0.0001	YES	2971
#	NC1=CC(=C(N)C=C1)[N+]([O-])=O	5.8578	10.236	10.3225	-0.0865	0.0001	YES	2974
#	NNC1=C(C=CC=C1)[N+]([O-])=O	5.3865	9.163	9.8014	-0.6384	0.0001	YES	2976
#	NNC(=O)C1=CC=[N+]([O-])C=C1	5.5928	18.917	10.0295	8.8875	0	YES	2980
#	COC(=O)NC1=NC=CC=N1	6.1582	7.377	10.6546	-3.2776	0	YES	2981
#	NC1=NC(=CC(=C1)C(O)=O)N	9.2744	16.752	14.0996	2.6524	0	YES	2982
#	COC1=CC(=NC(=N1)N)C(O)=O	8.0984	10.401	12.7995	-2.3985	0	YES	2992
#	CCC1=NC(=C(C(=N1)O)[N+]([O-])=O)O	8.3354	8.738	13.0616	-4.3236	0.0001	YES	2996
#	CC1=NNC2=NC=NC(=C12)N	8.6158	13.119	13.3716	-0.2526	0.0001	YES	3005
#	CNC1=C2N=CNC2=NC=N1	9.0709	12.812	13.8746	-1.0626	0.0001	YES	3011
#	CC1=C2N=CNC2=NC(=N1)N	8.212	9.561	12.9251	-3.3641	0.0001	YES	3016
#	CN1N=CNC2=C1N=CN=C2	7.7293	10.836	12.3915	-1.5555	0.0001	YES	3017
#	CN1N=CC2=C(O)N=C(N)N=C12	9.5899	12.265	14.4484	-2.1834	0.0001	YES	3018
#	CC1=NC2=C(O)N=C(N)N=C2N1	10.0321	13.544	14.9373	-1.3933	0.0001	YES	3023
#	COC1=NC2=C(N)N=CN=C2N1	8.5061	14.382	13.2503	1.1317	0.0001	YES	3025
#	CN1C(=O)N(C)C2=C(N=NN2)C1=O	9.8149	12.173	14.6972	-2.5242	0.0001	YES	3029
#	CN1C=NC2=C(S)N=C(N)N=C12	7.9854	7.699	12.6747	-4.9757	0.0001	YES	3036
#	CNC1=C2N=CNC2=NC(=N1)S	9.681	12.236	14.5492	-2.3132	0.0001	YES	3038
#	CC1=NC2=C(S)N=C(N)N=C2N1	7.4966	8.983	12.1343	-3.1513	0.0001	YES	3039
#	CSC1=C2N=NN(C)C2=NC=N1	6.7852	8.717	11.3477	-2.6307	0.0001	YES	3040
#	CN(C)C1=NC=NC2=NSN=C12	3.8901	9.777	8.1471	1.6299	0.0001	YES	3041
#	CC1=NC(=CC=C1)N	3.561	8.561	7.7833	0.7777	0	YES	3053
#	CC1=NC=C(C)N=C1	2.2638	5.45	6.3492	-0.8992	0	YES	3056
#	NC1=CC(=C(O)C=C1)N	6.7426	13.155	11.3006	1.8544	0	YES	3057
#	O=C1CCSC2=NCCN12	4.924	11.133	9.2902	1.8428	0.0001	YES	3062
#	CSC1=NC(=CC(=N1)O)C	5.9089	9.42	10.379	-0.959	0	YES	3065
#	CSC1=NC(=C(C)C=N1)O	5.0195	9.42	9.3957	0.0243	0	YES	3068
#	CC(=O)CC(=O)NCC#N	6.1634	14.164	10.6603	3.5037	0.0001	YES	3072
#	CC1=C(C)C(=NC(=N1)O)O	6.5443	13.415	11.0815	2.3335	0	YES	3076
#	O=C1NC(=O)N2CCC[CH]12	5.2486	8.572	9.649	-1.077	0.0001	YES	3077
#	CC1=C(C)C(=NN=C1O)O	5.3491	13.423	9.7602	3.6628	0	YES	3078
#	CCOC(=O)NC1=NC=CS1	6.4953	10.686	11.0273	-0.3413	0	YES	3081
#	OCCN1NC(=O)C=CC1=O	6.5959	14.55	11.1384	3.4116	0	YES	3091
#	CN1C(=O)NC(=O)[C]1(C)C=O	7.0107	11.376	11.5971	-0.2211	0	YES	3093
#	CCOC1=C(O)N=C(O)N=C1	7.5108	14.606	12.1499	2.4561	0	YES	3095
#	ON=C1CCCC(=NO)C1=O	5.2421	10.134	9.6418	0.4922	0.0001	YES	3098
#	NNC1=CC=C(C=C1)S(O)(=O)=O	8.8407	14.429	13.6202	0.8088	0	YES	3099
#	CCOC(=O)C1=C(O)NC(=N)S1	8.1206	12.924	12.8241	0.0999	0.0001	YES	3103
#	NC1=CC=C(C=C1)S(=O)(=O)NO	8.4933	12.524	13.2361	-0.7121	0.0001	YES	3105
#	OC(=O)CNC(=S)C(=S)NCC(O)=O	7.5313	16.346	12.1726	4.1734	0.0001	YES	3111
#	CC1=CC(=NC(=N1)S)C	2.3292	4.873	6.4215	-1.5485	0	YES	3113
#	CSC1=CC(=NC=N1)SC	3.8644	5.426	8.1187	-2.6927	0	YES	3119
#	CN1N=C(C)C(=C1N)C#N	5.8644	9.527	10.3298	-0.8028	0.0001	YES	3120
#	NC1=C(C=NN1CCO)C#N	7.6881	13.883	12.346	1.537	0.0001	YES	3121
#	CSC1=NC(=C(C(=N1)N)[N+]([O-])=O)C	7.2831	9.955	11.8982	-1.9432	0.0001	YES	3127
#	NC1=NC(=NC(=C1)N)SCC(O)=O	10.8443	17.513	15.8352	1.6778	0.0001	YES	3129
#	CN1C(=C(N=O)C(=O)N(C)C1=O)N	10.3124	11.442	15.2472	-3.8052	0	YES	3134
#	NC(=S)NNC1=CC=CN=C1	6.581	12.322	11.122	1.2	0.0001	YES	3138
#	CN1N=CC2=C(NN)N=CN=C12	9.2127	14.211	14.0314	0.1796	0.0001	YES	3140
#	NC1=NC(=NC(=N1)N)CCC#N	9.4277	12.488	14.2691	-1.7811	0.0001	YES	3141
#	CNNC1=C2N=CNC2=NC=N1	10.81	15.191	15.7973	-0.6063	0.0001	YES	3142
#	CN1N=CC2=C1N=C(NN)N=C2O	9.8592	14.644	14.7462	-0.1022	0.0001	YES	3147
#	CCN1N=NC2=C1N=C(N)N=C2S	8.141	7.975	12.8467	-4.8717	0.0001	YES	3150
#	CC=CC=CC=O	0.22	4.15	4.0897	0.0603	0	YES	3154
#	C[C](O)(C=C)C#C	2.2572	5.991	6.342	-0.351	0.0001	YES	3155
#	C=CCOC(=O)C=C	1.6412	3.917	5.6609	-1.7439	0	YES	3161
#	C[CH]1CC=CC(=O)O1	2.3494	4.072	6.4438	-2.3718	0	YES	3162
#	CC(=C)C(=O)OC=C	2.6449	3.016	6.7705	-3.7545	0	YES	3163
#	O=C1O[CH]2CC[CH]1C2	1.2597	4.099	5.2391	-1.1401	0	YES	3168
#	OC(=O)C1=CCCC1	1.7942	6.382	5.83	0.552	0	YES	3169
#	CC=CC=CC(O)=O	2.7889	6.243	6.9298	-0.6868	0	YES	3171
#	OC(=O)[CH]1CCC(=O)C1	2.4803	9.544	6.5886	2.9554	0	YES	3173
#	CC[CH]1C(=O)COC1=O	2.0419	6.311	6.1039	0.2071	0	YES	3174
#	CC1(C)OC(=O)CC1=O	3.2019	6.311	7.3863	-1.0753	0	YES	3175
#	OC(=O)CCC(=C)C(O)=O	4.5651	11.35	8.8934	2.4566	0	YES	3184
#	OC(=O)C(CC=C)C(O)=O	4.478	11.149	8.7971	2.3519	0	YES	3188
#	CC(C)=C(C(O)=O)C(O)=O	6.284	11.479	10.7936	0.6854	0	YES	3189
#	COC(=O)CC(=O)C(=O)OC	5.1755	8.78	9.5682	-0.7882	0	YES	3191
#	OC(=O)[CH]1CC[CH](O1)C(O)=O	6.2539	12.631	10.7604	1.8706	0	YES	3192
#	O[CH]1O[CH]2[CH](O)C(=O)O[CH]2[CH]1O	8.1697	10.733	12.8784	-2.1454	0.0001	YES	3198
#	CC(=O)O[CH](CC(O)=O)C(O)=O	9.6419	13.04	14.506	-1.466	0	YES	3199
#	CC1=C(CCO)SC=N1	2.3279	9.644	6.4201	3.2239	0	YES	3215
#	CC(C)OC(=O)CC#N	3.8591	6.893	8.1128	-1.2198	0.0001	YES	3216
#	CC(=O)C[C](C)(O)C#N	4.6896	8.058	9.031	-0.973	0.0001	YES	3221
#	CC(=O)C(=CN)C(C)=O	3.8092	11.623	8.0577	3.5653	0	YES	3222
#	CC(=O)N[CH]1CCSC1=O	4.1121	9.614	8.3925	1.2215	0	YES	3226
#	OC(=O)[CH]1CCCN1C(S)=S	2.5816	7.349	6.7005	0.6485	0.0001	YES	3227
#	CN1C(=O)OC(C)(C)C1=O	5.1928	5.733	9.5873	-3.8543	0	YES	3229
#	CC[C]1(C)OC(=O)NC1=O	5.4906	5.951	9.9165	-3.9655	0	YES	3230
#	CC[C]1(C)NC(=O)OC1=O	5.4906	6.562	9.9165	-3.3545	0	YES	3231
#	OC(=O)CC[CH](NC(S)=S)C(O)=O	5.5197	12.463	9.9487	2.5143	0.0001	YES	3239
#	NC1=CC(=C(O)C(=C1)N)N	8.9531	16.607	13.7445	2.8625	0	YES	3251
#	CC[CH](C#N)C(=O)NC(N)=O	8.0131	13.103	12.7052	0.3978	0.0001	YES	3257
#	CC1=NC=C(N1CCO)[N+]([O-])=O	5.7447	10.772	10.1975	0.5745	0.0001	YES	3269
#	CNC1=C(C)C=NC(=N1)S	5.2214	8.025	9.619	-1.594	0	YES	3277
#	CSC1=NC(=NC(=N1)C)SC	5.074	5.767	9.4559	-3.6889	0.0001	YES	3278
#	CSC1=NC(=NC(=N1)SC)SC	5.5985	5.754	10.0358	-4.2818	0.0001	YES	3282
#	CCOC1=C(N=O)C(=NC(=N1)N)N	8.6037	11.014	13.3582	-2.3442	0	YES	3284
#	CN(C)C1=C(C(=NC=N1)N)[N+]([O-])=O	7.8969	10.509	12.5768	-2.0678	0.0001	YES	3285
#	C[C]1(NC(=O)NC1=O)C=NNC(N)=O	13.1176	19.636	18.3485	1.2875	0.0001	YES	3288
#	C1C[CH]2C[CH]1C=C2	-0.0232	1.411	3.8209	-2.4099	0	YES	3293
#	CNC1=CC=C(N)C=C1	5.2163	8.83	9.6133	-0.7833	0	YES	3299
#	NNCC1=CC=CC=C1	3.7997	8.593	8.0472	0.5458	0	YES	3303
#	CC1=CN(CC=C)C=N1	2.9187	3.936	7.0733	-3.1373	0	YES	3304
#	CC1=NNC(=O)[CH]1CC=C	4.4566	7.516	8.7734	-1.2574	0	YES	3307
#	O=C1CCCC[CH](N1)C#N	3.2993	10.979	7.494	3.485	0.0001	YES	3308
#	CCSC1=NC(=CC(=N1)O)C	5.7628	9.297	10.2175	-0.9205	0	YES	3314
#	C[N+]1=CC=CC(=C1)C(=O)NO	11.6318	18.907	16.7058	2.2012	0.0001	YES	3318
#	CCC(C)=C1NC(=O)NC1=O	6.281	8.249	10.7903	-2.5413	0	YES	3323
#	CC(=O)N1CCN(C(C)=O)C1=S	5.3245	8.253	9.7329	-1.4799	0	YES	3327
#	CCOC(=O)C1=C(C)NC(=S)N1	4.4876	7.24	8.8077	-1.5677	0	YES	3328
#	CC1=C(C=C(N)C=C1)S(N)(=O)=O	6.8398	9.783	11.4082	-1.6252	0	YES	3332
#	CC1=C(CO)N=C(CO)N=C1O	6.1491	15.263	10.6445	4.6185	0	YES	3337
#	CCCC1C(=O)NC(=O)NC1=O	7.8023	12.565	12.4722	0.0928	0	YES	3338
#	CC[C]1(C=O)N(C)C(=O)NC1=O	7.1377	11.253	11.7375	-0.4845	0	YES	3341
#	CC(=O)N1C(=O)NC(=O)C1(C)C	7.4836	11.047	12.1198	-1.0728	0	YES	3345
#	CCOC(=O)[CH](NC(C)=O)C#N	6.5837	12.192	11.125	1.067	0.0001	YES	3346
#	CC1=CC(=C(N)C=C1N)S(O)(=O)=O	8.7965	15.46	13.5713	1.8887	0.0001	YES	3348
#	CCOC(=O)C[CH]1SC(=N)NC1=O	6.4328	13.959	10.9582	3.0008	0.0001	YES	3349
#	COC1=C(N)C=C(C=C1)S(N)(=O)=O	7.4302	11.054	12.0608	-1.0068	0	YES	3350
#	OC(=O)C[CH](NCCC#N)C(O)=O	8.9885	16.873	13.7836	3.0894	0.0001	YES	3352
#	CN1C=NC2=C1CNC(=O)N2C	9.9552	10.306	14.8523	-4.5463	0.0001	YES	3367
#	CCOC(=O)C1=C(N)N=C(N)N=C1	7.9116	10.955	12.593	-1.638	0	YES	3368
#	CC(=O)NNC1=NC(=CC(=N1)C)O	9.4667	14.245	14.3123	-0.0673	0	YES	3369
#	N=C1NC(=CS1)CSC2=NCCN2	8.0698	14.943	12.768	2.175	0.0001	YES	3376
#	CN1N=CC2=C(NN)N=C(C)N=C12	8.6427	14.168	13.4012	0.7668	0.0001	YES	3378
#	CN(C)C1=NC(=C2N=CNC2=N1)N	10.5549	11.402	15.5153	-4.1133	0.0001	YES	3381
#	CN(C)C1=C2N=CNC2=NC(=N1)N	10.5549	11.402	15.5153	-4.1133	0.0001	YES	3382
#	CSC1=NC(=C2N=NNC2=N1)N(C)C	9.7256	11.845	14.5984	-2.7534	0.0001	YES	3391
#	CCCSC1=NC(=NC2=C1N=NN2)N	8.8683	9.701	13.6507	-3.9497	0.0001	YES	3392
#	NNC(=O)CN1C=NC2=C1N=CN=C2NN	13.7238	23.401	19.0186	4.3824	0.0001	YES	3393
#	O=C[CH]1CCC=CC1	-0.3495	3.967	3.4602	0.5068	0	YES	3394
#	CC1=CC(=O)CCC1	0.8851	4.425	4.825	-0.4	0	YES	3397
#	O=C(C1CC1)C2CC2	0.4535	4.524	4.3479	0.1761	0	YES	3398
#	O[CH]1C[CH]2C[CH]1C=C2	0.7582	5.599	4.6847	0.9143	0	YES	3399
#	OCCCC1=CC=CO1	1.4105	6.418	5.4059	1.0121	0	YES	3402
#	OC1C2CC3C1C3C2O	3.5772	7.335	7.8013	-0.4663	0	YES	3405
#	CCOC(=S)SC(=S)SC(=S)OCC	-0.9922	9.274	2.7496	6.5244	0.0001	YES	3411
#	CC1=C(CCCO1)C(O)=O	3.8219	7.413	8.0717	-0.6587	0	YES	3412
#	CC1=CC(=O)OC(C)(C)O1	4.2281	5.103	8.5208	-3.4178	0	YES	3414
#	C=CCOC(=O)OCC=C	3.0605	2.971	7.23	-4.259	0	YES	3416
#	CC(=O)OC(C)=CC(C)=O	2.6811	6.111	6.8105	-0.6995	0	YES	3417
#	COC1=CC(=O)O[CH](C)C1	3.8191	5.103	8.0687	-2.9657	0	YES	3418
#	CC(=C)C(=O)OC[CH]1CO1	2.8223	6.503	6.9667	-0.4637	0	YES	3419
#	CCOC(=O)C(=O)CC(C)=O	2.6619	9.206	6.7893	2.4167	0	YES	3424
#	COC(=O)CC(=C)C(=O)OC	4.0737	6.462	8.3501	-1.8881	0	YES	3427
#	COC(=O)CC=CC(=O)OC	4.045	6.462	8.3184	-1.8564	0	YES	3433
#	COC(=O)[CH]1O[CH]1[CH]2O[CH]2C	3.8617	7.735	8.1158	-0.3808	0.0001	YES	3434
#	COC(=O)C=C(C)C(=O)OC	3.9866	6.664	8.2538	-1.5898	0	YES	3436
#	OC(=O)CCC(=O)CCC(O)=O	5.3749	14.316	9.7887	4.5273	0	YES	3443
#	COC(=O)C=C(O)CCC(O)=O	6.6996	12.382	11.2531	1.1289	0	YES	3444
#	OC(=O)CC(CC(O)=O)CC(O)=O	7.8568	16.149	12.5325	3.6165	0	YES	3446
#	CC1=CC=[N+](C)C=C1	6.7279	9.78	11.2844	-1.5044	0	YES	3450
#	CC=CC(=O)NCC=C	3.4523	7.575	7.6631	-0.0881	0	YES	3458
#	OCC[N+]1=CC=CC=C1	7.4623	14.137	12.0963	2.0407	0	YES	3459
#	C#CCN1CCOCC1	2.0609	7.263	6.1249	1.1381	0.0001	YES	3462
#	CC[C](C)(OC(C)=O)C#N	3.5685	2.951	7.7916	-4.8406	0.0001	YES	3463
#	CC(C)(C)OC(=O)CC#N	3.8273	6.77	8.0777	-1.3077	0.0001	YES	3464
#	C[CH]1C[CH](N=C1C)C(O)=O	3.2433	6.006	7.4321	-1.4261	0	YES	3468
#	NC(=O)[CH]1OC12CCCC2	3.8005	9.752	8.0481	1.7039	0.0001	YES	3469
#	CNC(=O)O[CH]1CCC=C1	5.1163	6.979	9.5027	-2.5237	0	YES	3471
#	C=COC(=O)CCN1CC1	3.1919	6.471	7.3753	-0.9043	0	YES	3473
#	CCCN1C(=O)CCC1=O	3.4256	7.009	7.6336	-0.6246	0	YES	3474
#	CCCCOC(=O)CSC#N	3.8406	6.613	8.0925	-1.4795	0.0001	YES	3477
#	CC(=O)NC(C(C)=O)C(C)=O	4.5605	12.654	8.8883	3.7657	0	YES	3481
#	CCC1(CC)OC(=O)NC1=O	5.6033	5.83	10.0411	-4.2111	0	YES	3482
#	CCC[CH]1OC(=O)N(C)C1=O	4.1758	5.609	8.463	-2.854	0	YES	3483
#	CCN1C(=O)OC(C)(C)C1=O	5.0468	5.609	9.4259	-3.8169	0	YES	3485
#	CCOC(=O)C[C](C)(O)C#N	5.1339	7.386	9.5222	-2.1362	0.0001	YES	3489
#	OC(=O)CSC(=S)N1CCOCC1	3.2612	11.225	7.4518	3.7732	0.0001	YES	3490
#	CCOC(=O)C(=C(C)C)[N+]([O-])=O	2.175	6.421	6.251	0.17	0	YES	3492
#	CC(=O)N([CH](CS)C(O)=O)C(C)=O	7.2359	12.055	11.846	0.209	0	YES	3493
#	CN(CCC#N)CCC#N	5.9579	10.955	10.4332	0.5218	0.0001	YES	3506
#	NCCNC1=CC=CC=N1	5.2234	12.127	9.6211	2.5059	0	YES	3507
#	CCCOC1=CN=C(N)N=C1	4.89	6.418	9.2525	-2.8345	0	YES	3510
#	CC(C)SC1=CC(=NC(=N1)N)O	6.5643	9.119	11.1036	-1.9846	0	YES	3513
#	CN(C)CC1=C(O)N=C(O)N=C1	9.2634	16.762	14.0875	2.6745	0	YES	3514
#	CCSC1=CC(=NC(=N1)N)C	5.4044	5.216	9.8212	-4.6052	0	YES	3515
#	CNC1=NC(=NC=C1C)SC	6.4129	8.548	10.9362	-2.3882	0	YES	3516
#	CN(C)C1=NC(=C(C(=N1)N)[N+]([O-])=O)C	8.5818	8.256	13.334	-5.078	0.0001	YES	3518
#	CC[C]1(NC(=O)NC1=O)C=NNC(N)=S	11.4833	13.676	16.5417	-2.8657	0.0001	YES	3519
#	NC1=NC(=C(NC=O)C(=N1)O)NCCO	13.6339	22.648	18.9192	3.7288	0.0001	YES	3521
#	CN1C(=O)N(C)C(=O)C(O)(NNC(N)=S)C1=O	14.7842	18.165	20.191	-2.026	0.0001	YES	3522
#	CN1C(=O)N(C)C(=O)C(O)(NNC(N)=O)C1=O	17.1411	24.001	22.7966	1.2044	0.0001	YES	3524
#	CCC(=C)C1CC1	-0.6154	0.807	3.1661	-2.3591	0	YES	3528
#	N#CCN1CCCCC1	2.9184	7.807	7.0729	0.7341	0.0001	YES	3531
#	CCCN1CCC(=O)NC1=S	4.4848	8.717	8.8046	-0.0876	0	YES	3536
#	CC(C)[C]1(C)NC(=O)NC1=O	6.3734	8.312	10.8925	-2.5805	0	YES	3539
#	CCC[C]1(C)NC(=O)NC1=O	6.3266	8.312	10.8408	-2.5288	0	YES	3540
#	CC1=CSC(=[N+]1CCC(O)=O)N	13.4825	18.502	18.7518	-0.2498	0	YES	3541
#	CCOC(=O)NC(=O)NC(=O)OCC	10.1243	11.112	15.0393	-3.9273	0	YES	3550
#	C=CCNC(=S)NCC=C	4.0083	5.883	8.2778	-2.3948	0	YES	3553
#	CCC1(CC)NC(=S)NC1=S	2.7402	6.175	6.8759	-0.7009	0.0001	YES	3554
#	C1CCC(CC1)C2=NN=NN2	3.6769	5.91	7.9114	-2.0014	0	YES	3556
#	C[CH](NC(=O)N[CH](C)C(N)=O)C#N	9.9878	17.409	14.8883	2.5207	0.0001	YES	3558
#	CC1=NN(CCO)C(=C1C(N)=O)N	9.3565	18.213	14.1904	4.0226	0	YES	3559
#	NC(=O)C(CC(C(N)=O)C(N)=O)C(N)=O	11.6447	24.963	16.7201	8.2429	0	YES	3561
#	NC(=O)CNS(=O)(=O)CC[CH]1NC(=O)NC1=O	12.2398	18.277	17.378	0.899	0.0001	YES	3562
#	O=C1CCCCCC1	-0.4905	4.168	3.3042	0.8638	0	YES	3571
#	CC(C)(CC=C)C=O	-0.1495	3.682	3.6812	0.0008	0	YES	3575
#	CC(C)(C)C=CC(O)=O	2.4195	5.975	6.5213	-0.5463	0	YES	3590
#	CC(C)(C)OC(=O)C=C	2.2467	3.666	6.3303	-2.6643	0	YES	3595
#	C[CH]1CCC[CH]1C(O)=O	2.2071	6.002	6.2866	-0.2846	0	YES	3596
#	CCCCC(=O)C(C)=O	0.8078	6.335	4.7395	1.5955	0	YES	3597
#	CCCCC(=O)OC=C	2.1909	2.564	6.2686	-3.7046	0	YES	3598
#	CC(C)OC(=O)C(C)=C	2.1611	3.593	6.2357	-2.6427	0	YES	3600
#	CC(=O)C(C)(C)C(C)=O	0.8636	7.231	4.8012	2.4298	0	YES	3602
#	CC(=O)S[CH]1CCC[CH]1O	1.7352	8.506	5.7648	2.7412	0	YES	3606
#	CC(=O)CCCOC(C)=O	1.3981	6.682	5.3922	1.2898	0	YES	3607
#	CCOC(=O)[CH](C)C(C)=O	1.3742	6.682	5.3657	1.3163	0	YES	3608
#	CCOC=CC(=O)OCC	2.7813	4.821	6.9213	-2.1003	0	YES	3611
#	COC(=O)CCCCC(O)=O	3.9385	8.516	8.2006	0.3154	0	YES	3625
#	COCCO[CH](C)C(=O)C=O	2.7382	9.335	6.8736	2.4614	0	YES	3627
#	CC(C)[CH](CC(O)=O)C(O)=O	5.8061	10.896	10.2653	0.6307	0	YES	3628
#	CCOC(=O)C(C)(C)C(O)=O	3.9943	8.516	8.2623	0.2537	0	YES	3632
#	CCOC(=O)CC1OCCO1	2.4244	7.029	6.5268	0.5022	0	YES	3633
#	OC(=O)CCCCCC(O)=O	4.1112	10.896	8.3915	2.5045	0	YES	3634
#	CO[CH]1CO[CH]2[CH](O)CO[CH]12	4.048	12.607	8.3217	4.2853	0.0001	YES	3636
#	C1OCC2(CO1)COCOC2	2.5514	8.625	6.6671	1.9579	0	YES	3638
#	C[CH]1CSC(C)(C)C(=O)N1	2.9185	9.569	7.073	2.496	0	YES	3662
#	C[CH]1CC(C)(C)NC(=S)O1	2.1704	5.467	6.2459	-0.7789	0	YES	3664
#	NC1(CCCCC1)C(O)=O	4.5163	8.69	8.8394	-0.1494	0	YES	3666
#	N[CH](C1CCCC1)C(O)=O	3.9073	8.69	8.1661	0.5239	0	YES	3668
#	CCC(=O)N1CCOCC1	2.5471	9.31	6.6624	2.6476	0	YES	3672
#	CN(C)CCOC(=O)C=C	3.7049	7.215	7.9424	-0.7274	0	YES	3676
#	C[CH]1CCC[C]1(N)C(O)=O	4.3153	8.69	8.6172	0.0728	0	YES	3682
#	C[C](N)(CCC=C)C(O)=O	4.3426	8.462	8.6474	-0.1854	0	YES	3684
#	CC(C)OC(=O)NCC=C	4.6799	6.697	9.0203	-2.3233	0	YES	3687
#	CC(C)C[CH](NC=O)C(O)=O	5.6118	10.81	10.0505	0.7595	0	YES	3689
#	C[CH](OC(C)=O)C(=O)N(C)C	5.1022	8.917	9.4871	-0.5701	0	YES	3691
#	CSCC[CH](NC(C)=O)C(O)=O	6.7431	13.164	11.3012	1.8628	0	YES	3699
#	CC(=O)N[CH](C(O)=O)C(C)(C)S	6.2627	12.519	10.7701	1.7489	0	YES	3701
#	CC(C)(CO)NC(=S)SCC(O)=O	5.6843	13.471	10.1307	3.3403	0.0001	YES	3702
#	CC(C)N(CC(O)=O)CC(O)=O	7.9534	11.848	12.6393	-0.7913	0	YES	3704
#	CC(=S)N1CCCCC1	-0.4001	4.495	3.4041	1.0909	0	YES	3715
#	O=C1NN(NO1)C2CCCCC2	6.9226	10.299	11.4997	-1.2007	0.0001	YES	3721
#	CC[CH](C)C1CC1	-1.12	0.47	2.6083	-2.1383	0	YES	3735
#	OCCN1CCN(CC1)C(S)=S	3.799	11.262	8.0464	3.2156	0.0001	YES	3746
#	C[CH](CNC(C)=O)NC(C)=O	6.0715	10.64	10.5588	0.0812	0	YES	3747
#	CCNC(=O)CC[CH](N)C(O)=O	8.2463	15.057	12.9631	2.0939	0	YES	3763
#	C[CH]1CN([CH](C)CN1)C(S)=S	2.8738	7.043	7.0236	0.0194	0.0001	YES	3773
#	CCOC(=O)NNC(=O)NNOC(=O)CC	12.447	16.775	17.607	-0.832	0.0001	YES	3777
#	CC1CCC(O)CC1	1.5585	5.187	5.5695	-0.3825	0	YES	3784
#	OCC1CCCCC1	-0.1603	5.187	3.6693	1.5177	0	YES	3785
#	CC(C)C[CH](C)OC=O	0.8256	3.004	4.7593	-1.7553	0	YES	3798
#	OCCC[CH]1CCCO1	0.4484	8.141	4.3422	3.7988	0	YES	3804
#	CCCCCOC(C)=O	0.1344	3.264	3.9951	-0.7311	0	YES	3807
#	CCOC(=O)CC(C)C	0.8782	3.264	4.8174	-1.5534	0	YES	3811
#	CC(C)CCOC(C)=O	0.0759	3.264	3.9304	-0.6664	0	YES	3812
#	CC(C)[CH](C)CC(O)=O	2.002	5.646	6.0598	-0.4138	0	YES	3814
#	CCCCSCCC(O)=O	3.1285	7.74	7.3052	0.4348	0	YES	3822
#	CCSCCOC(=O)CC	1.9808	5.359	6.0364	-0.6774	0	YES	3825
#	CCOCCC(=O)OCC	2.502	5.319	6.6125	-1.2935	0	YES	3830
#	CO[CH](C)CCOC(C)=O	1.5031	5.319	5.5082	-0.1892	0	YES	3833
#	CC(C)(O)C1(C)OCCO1	4.0318	8.597	8.3038	0.2932	0	YES	3837
#	CCOCCOC(=O)[CH](C)O	3.2411	6.126	7.4297	-1.3037	0	YES	3841
#	CCOC(=O)CCCS(C)(=O)=O	3.3591	7.458	7.5601	-0.1021	0	YES	3843
#	OC[CH](O)[CH](O)[CH](O)[CH](O)[CH](O)C=O	12.6878	11.545	17.8732	-6.3282	0.0001	YES	3859
#	OC[CH](O)[CH](O)[CH](O)[CH](O)[CH](O)C(O)=O	15.2568	13.638	20.7134	-7.0754	0.0001	YES	3862
#	C[CH]1CCC[CH](C)N1	0.3582	4.52	4.2425	0.2775	0	YES	3867
#	CCN(CC)C(=O)CC	2.8353	6.9	6.981	-0.081	0	YES	3873
#	CCCCCCC=NO	1.1251	4.616	5.0904	-0.4744	0.0001	YES	3875
#	CC(CC(C)(C)C)=NO	1.2096	4.616	5.1838	-0.5678	0.0001	YES	3879
#	OCC[CH]1CCCCN1	1.6834	8.955	5.7076	3.2474	0	YES	3884
#	CC(C)C(C)(C)C(N)=O	1.7233	7.336	5.7516	1.5844	0	YES	3890
#	COC1CCC(N)CC1	1.7904	6.793	5.8259	0.9671	0	YES	3893
#	CCN(CC)C[CH]1CO1	2.1743	6.857	6.2502	0.6068	0	YES	3901
#	CCC(=O)NC(C)(C)C	2.9496	7.117	7.1073	0.0097	0	YES	3902
#	CCCCNC(=O)OCC	4.8246	6.569	9.1803	-2.6113	0	YES	3905
#	CCC[CH](CC)OC(N)=O	3.0946	6.788	7.2677	-0.4797	0	YES	3920
#	C[N+](C)(C)[CH]1CS(=O)(=O)C=C1	9.1229	16.364	13.9322	2.4318	0	YES	3926
#	CS(=O)(=O)NC1CCCCC1	4.8488	5.074	9.207	-4.133	0	YES	3928
#	CCC[CH]([CH](O)CC)[N+]([O-])=O	2.3912	8.074	6.49	1.584	0	YES	3931
#	C[CH](O)CNC(=O)C(C)(C)O	7.3968	9.362	12.024	-2.662	0	YES	3932
#	C[CH](O)C(=O)N(C)CCCO	5.5765	9.143	10.0115	-0.8685	0	YES	3933
#	C[CH](O)C(=O)NC(C)(CO)CO	7.6216	10.799	12.2725	-1.4735	0	YES	3944
#	CCSC(=S)N(CC)CC	1.157	3.564	5.1256	-1.5616	0	YES	3949
#	CC(C)CC(C)=NNC(N)=S	3.4072	5.759	7.6133	-1.8543	0	YES	3957
#	NC(=S)NNC1CCCCC1	4.1508	8.58	8.4353	0.1447	0	YES	3959
#	CCCCCCN1N=NNC1=N	5.6062	9.435	10.0443	-0.6093	0	YES	3961
#	CC(C)C(C)(C)NC(N)=O	4.2707	8.481	8.5679	-0.0869	0	YES	3968
#	CCCCNC(=O)NCC	5.8067	8.263	10.266	-2.003	0	YES	3972
#	CCNC(=O)OCCN(C)C	7.3136	10.12	11.9319	-1.8119	0	YES	3978
#	CN(N=O)S(=O)(=O)CCCCCS(=O)(=O)N(C)N=O	12.9234	10.857	18.1338	-7.2768	0.0001	YES	3990
#	C[CH](CCCSC(N)=N)SC(N)=N	6.3982	15.606	10.9199	4.6861	0.0001	YES	3992
#	CCCCCCCO	-0.1544	4.631	3.6758	0.9552	0	YES	3997
#	CC(C)C(O)C(C)C	1.4475	4.631	5.4468	-0.8158	0	YES	3999
#	CC(C)C[CH](C)CO	-0.4095	4.631	3.3938	1.2372	0	YES	4005
#	OCCSCC(O)CSCCO	5.1789	11.896	9.5719	2.3241	0	YES	4019
#	COC(CC(OC)OC)OC	4.252	7.914	8.5472	-0.6332	0	YES	4022
#	OC[CH](O)[CH](O)[CH](O)[CH](O)[CH](O)CO	13.018	13.453	18.2383	-4.7853	0.0001	YES	4031
#	CCSC(SCC)SCC	1.1173	6.68	5.0817	1.5983	0	YES	4032
#	CCCCCCCN	0.9632	4.382	4.9114	-0.5294	0	YES	4036
#	C[N+]1(C)CCCCC1	5.6428	12.565	10.0848	2.4802	0	YES	4037
#	CCC[CH](O)[CH](N)CC	3.5842	8.818	7.809	1.009	0	YES	4042
#	CCC[CH](O)CN(C)C	3.9152	8.382	8.1749	0.2071	0	YES	4044
#	CCCN[CH](C)[CH](C)O	3.1475	8.6	7.3261	1.2739	0	YES	4048
#	CCC(CO)(CO)N(C)C	4.3925	9.818	8.7025	1.1155	0	YES	4056
#	CC(C)N(CCO)CCO	3.4759	9.818	7.6893	2.1287	0	YES	4057
#	CCCCCC[CH](N)S(O)(=O)=O	5.5109	8.479	9.939	-1.46	0	YES	4061
#	OCC(CO)(CO)NC[CH](S)CS	5.9786	14.375	10.456	3.919	0	YES	4062
#	CCCNN(CCC)C(N)=O	5.9541	10.642	10.4289	0.2131	0	YES	4064
#	CCN(CC)CCSC(N)=N	5.2541	11.551	9.6551	1.8959	0	YES	4065
#	CNCCCCCNC	4.9085	7.932	9.273	-1.341	0	YES	4067
#	CCN(CC)[C](C)(O)CN	5.9623	11.07	10.438	0.632	0	YES	4073
#	NCCCN(CCO)CCO	5.7806	13.807	10.2371	3.5699	0	YES	4076
#	C[CH](C[N+](C)(C)C)OC(N)=O	9.6698	18.604	14.5368	4.0672	0	YES	4078
#	[O-][N+](=O)C1=CC=C(C=C1)C#N	4.3126	6.688	8.6142	-1.9262	0.0001	YES	4084
#	[O-][N+](=O)C1=CC(=C(C=O)C=C1)[N+]([O-])=O	4.7053	9.68	9.0484	0.6316	0.0001	YES	4089
#	OC(=O)C1=C(C=CC(=C1)[N+]([O-])=O)[N+]([O-])=O	5.4672	11.772	9.8906	1.8814	0.0001	YES	4090
#	N#CC(CC(C#N)C#N)C#N	7.7385	14.416	12.4016	2.0144	0.0002	YES	4093
#	O=C1OS(=O)(=O)C2=CC=CC=C12	4.6666	6.833	9.0056	-2.1726	0.0001	YES	4098
#	O=CC1=NC(=CC=C1)C=O	2.7654	10.359	6.9038	3.4552	0	YES	4109
#	[O-][N+](=O)C1=C(C=O)C=CC=C1	3.1775	7.276	7.3593	-0.0833	0	YES	4113
#	[O-][N+](=O)C1=CC=C(C=O)C=C1	3.1775	7.276	7.3593	-0.0833	0	YES	4114
#	OC(=O)C1=CC=C(N=C1)C(O)=O	6.4758	14.544	11.0057	3.5383	0	YES	4121
#	[O-][N+](=O)C1=CC2=C(OCO2)C=C1	5.1461	7.607	9.5357	-1.9287	0	YES	4124
#	OC(=O)C1=CC=C(C=C1)[N+]([O-])=O	3.6474	9.369	7.8788	1.4902	0	YES	4126
#	OC(=O)C1=C(C=CC=C1)[N+]([O-])=O	3.6474	9.369	7.8788	1.4902	0	YES	4127
#	OC(=O)C1=C(O)C(=CC=C1)[N+]([O-])=O	6.2164	6.752	10.7189	-3.9669	0	YES	4132
#	OC(=O)C1=C(C=C(C=C1)[N+]([O-])=O)S(O)(=O)=O	8.8343	15.699	13.6132	2.0858	0.0001	YES	4139
#	[O-][N+](=O)C1=C2NC(=N)SC2=CC=C1	6.5897	9.979	11.1316	-1.1526	0.0001	YES	4158
#	CC1=C(C(=C(C=C1[N+]([O-])=O)[N+]([O-])=O)O)[N+]([O-])=O	7.5407	9.921	12.1829	-2.2619	0.0001	YES	4166
#	NC1=NC2=C(C=N1)N=C(C(O)=O)C(=N2)O	11.8947	15.292	16.9965	-1.7045	0.0001	YES	4169
#	NC1=NC(=C2N=C(C(O)=O)C(=NC2=N1)O)O	15.0314	19.275	20.4642	-1.1892	0.0001	YES	4170
#	CC1=C(C=NC=C1)C#N	3.6725	7.124	7.9066	-0.7826	0.0001	YES	4177
#	O=C1NC2=CC=CC=C2N1	4.3391	9.298	8.6435	0.6545	0	YES	4181
#	NC1=CC=C2OC(=O)NC2=C1	7.6538	10.886	12.308	-1.422	0	YES	4185
#	ON=CC1=CC(=CC=C1)[N+]([O-])=O	3.7503	8.851	7.9926	0.8584	0.0001	YES	4187
#	[O-][N+](=O)C1=CC=C(NC=O)C=C1	5.7249	10.478	10.1756	0.3024	0	YES	4191
#	NC(=O)C1=CC(=CC=C1)[N+]([O-])=O	4.8521	11.058	9.2107	1.8473	0	YES	4192
#	NC1=C(C=CC=C1[N+]([O-])=O)C(O)=O	7.1326	11.48	11.7319	-0.2519	0	YES	4193
#	NC1=CC(=CC(=C1)[N+]([O-])=O)C(O)=O	7.4211	12.821	12.0508	0.7702	0.0001	YES	4202
#	ON=CC1=CC(=CC=C1O)[N+]([O-])=O	5.3668	12.833	9.7797	3.0533	0.0001	YES	4203
#	CC1=C(O)C(=CC(=C1)[N+]([O-])=O)[N+]([O-])=O	6.0094	7.516	10.4901	-2.9741	0.0001	YES	4205
#	COC1=C(C=C(C=C1)[N+]([O-])=O)[N+]([O-])=O	3.9436	8.305	8.2063	0.0987	0.0001	YES	4207
#	CC1=C(C=C(C=C1[N+]([O-])=O)S(O)(=O)=O)[N+]([O-])=O	8.4259	13.365	13.1617	0.2033	0.0001	YES	4211
#	N=C1NC2=CC=CC=C2S1	3.3944	8.917	7.5991	1.3179	0.0001	YES	4213
#	OC(=O)CSC1=C2N=CNC2=NC=N1	9.0828	14.777	13.8878	0.8892	0.0001	YES	4223
#	OC1=NC(=C(C=N1)C2=CSC(=N)N2)O	9.4708	20.565	14.3167	6.2483	0.0001	YES	4225
#	OC(=O)CN1C=NC2=C1N=CN=C2O	9.174	17.484	13.9887	3.4953	0.0001	YES	4227
#	CC1=NC2=C(O)N=C(O)N=C2N=C1O	11.0475	21.717	16.0598	5.6572	0.0001	YES	4228
#	S=C1NNC(=N1)C2=CC=NC=C2	5.238	10.488	9.6373	0.8507	0.0001	YES	4232
#	C1CN2C=NC3=C2C(=NC=N3)S1	7.3778	8.674	12.0029	-3.3289	0.0001	YES	4234
#	NC1=NC(=NC(=N1)C2=CC=C(O2)[N+]([O-])=O)N	11.6596	12.79	16.7366	-3.9466	0.0001	YES	4240
#	OC1=CC=C(C=O)C=C1	2.1196	8.854	6.1898	2.6642	0	YES	4246
#	OC(=O)C1=CC=CC=C1	2.2067	6.967	6.2861	0.6809	0	YES	4248
#	OC(=O)C1=C(S)C=CC=C1	2.1531	7.979	6.2268	1.7522	0	YES	4252
#	OC(=O)C=CC1=CC=CS1	3.0729	8.153	7.2437	0.9093	0	YES	4253
#	OC(=O)C1=CC=C(S)C=C1	2.1531	7.979	6.2268	1.7522	0	YES	4255
#	OC(=O)C1=CC=C(O)C=C1	4.6886	10.947	9.0299	1.9171	0	YES	4258
#	OC(=O)C(=S)CC1=CC=CO1	1.5811	7.426	5.5945	1.8315	0	YES	4262
#	OC1=C(O)C(=C(C=O)C=C1)O	6.8785	13.721	11.4509	2.2701	0	YES	4269
#	OC(=O)C1=C(O)C(=CC=C1)O	6.9656	11.83	11.5472	0.2828	0	YES	4272
#	COC(=O)C1=COC(=O)C=C1	3.6088	6.336	7.8361	-1.5001	0	YES	4274
#	OC1=CC(=C(C=O)C(=C1)O)O	6.9656	10.62	11.5472	-0.9272	0	YES	4275
#	OC(=O)C1=C(O)C(=C(O)C=C1)O	9.4475	15.812	14.291	1.521	0	YES	4282
#	OC(=O)C1=C(O)C=C(O)C=C1O	8.4951	12.712	13.2381	-0.5261	0	YES	4283
#	OC(=O)C1=C(C=CC=C1)S(O)(=O)=O	7.1017	13.296	11.6976	1.5984	0	YES	4287
#	OC(=O)C1=C(O)C=CC(=C1)S(O)(=O)=O	9.6707	14.178	14.5377	-0.3597	0	YES	4288
#	O=CNC1=CC=CC=C1	3.5257	8.073	7.7442	0.3288	0	YES	4294
#	CC(=O)C1=CC=CC=N1	1.6935	7.893	5.7187	2.1743	0	YES	4296
#	NC1=CC=CC(=C1)C=O	3.0323	8.323	7.1989	1.1241	0	YES	4298
#	ON=CC1=CC=C(O)C=C1	4.7043	10.429	9.0473	1.3817	0.0001	YES	4300
#	ONC(=O)C1=CC=CC=C1	4.939	11.353	9.3067	2.0463	0.0001	YES	4304
#	NC1=CC=CC(=C1)C(O)=O	5.6013	10.417	10.039	0.378	0	YES	4314
#	CC1=C(C=CC(=C1)O)N=O	4.449	8.189	8.765	-0.576	0	YES	4316
#	CC1=C(C=NC=C1)C(O)=O	4.8145	9.804	9.1691	0.6349	0	YES	4317
#	OCC1=CC(=CC=C1)[N+]([O-])=O	2.4708	9.067	6.578	2.489	0	YES	4331
#	COC1=CC=C(C=C1)[N+]([O-])=O	2.2109	5.9	6.2908	-0.3908	0	YES	4334
#	CC1=NC(=C(C=C1)C(O)=O)O	7.3835	10.688	12.0092	-1.3212	0	YES	4335
#	CC1=CC=CC(=C1O)[N+]([O-])=O	3.3243	5.112	7.5216	-2.4096	0	YES	4338
#	COC(=O)C1=CC=[N+]([O-])C=C1	2.4173	12.343	6.5189	5.8241	0	YES	4341
#	CC1=C(C(=CC=C1)O)[N+]([O-])=O	4.1896	5.112	8.4782	-3.3662	0	YES	4345
#	NC(=O)C1=CC(=C(O)C(=C1)O)O	10.6522	20.604	15.6229	4.9811	0	YES	4349
#	COC1=CC(=C(C=C1)[N+]([O-])=O)O	4.7799	6.383	9.1309	-2.7479	0	YES	4350
#	NC1=CC(=C(C(O)=O)C(=C1)O)O	10.6522	12.182	15.6229	-3.4409	0	YES	4354
#	CC(=O)OCC1=CC=C(O1)[N+]([O-])=O	5.8923	7.254	10.3606	-3.1066	0	YES	4361
#	CN1N=C2C=CC=CC2=N1	3.6307	5.504	7.8603	-2.3563	0.0001	YES	4370
#	N=C1NNC2=C1C=CC=C2	4.8774	9.717	9.2386	0.4784	0	YES	4377
#	NC1=C2C=NNC2=CC=C1	6.2152	9.896	10.7176	-0.8216	0	YES	4378
#	NN1C=NC2=C1C=CC=C2	4.8774	9.303	9.2386	0.0644	0	YES	4379
#	NC1=CC=C2OC(=N)NC2=C1	7.5134	12.06	12.1528	-0.0928	0	YES	4381
#	NC(=O)NC(=O)C1=CC=CN=C1	8.3164	13.553	13.0406	0.5124	0	YES	4384
#	NN=CC1=CC=C(C=C1)[N+]([O-])=O	3.7877	8.532	8.0339	0.4981	0.0001	YES	4386
#	NS(=O)(=O)C1=NC2=CC=CC=C2N1	5.8782	10.542	10.3451	0.1969	0.0001	YES	4388
#	NNC(=O)C1=CC=C(C=C1)[N+]([O-])=O	6.5042	13.438	11.0371	2.4009	0.0001	YES	4391
#	OC(=O)CN(N=O)C1=CC=CN=C1	7.9271	12.028	12.6101	-0.5821	0	YES	4392
#	CC1=C(C=C(N)C=C1[N+]([O-])=O)[N+]([O-])=O	5.3624	10.485	9.7748	0.7102	0.0001	YES	4394
#	NC(=S)C1=NC(=CC=C1)C(N)=S	3.8424	13.428	8.0944	5.3336	0.0001	YES	4401
#	CC1=NC2=NC(=NC(=C2N=C1)O)N	10.1133	13.654	15.027	-1.373	0.0001	YES	4404
#	NC1=C2N=CNC2=NC(=N1)SCC(O)=O	11.9578	18.228	17.0663	1.1617	0.0001	YES	4413
#	NC(=N)C1=CC=CC=C1	3.1839	7.738	7.3664	0.3716	0	YES	4422
#	NNC(=O)C1=CC=CC=C1	5.0635	11.034	9.4443	1.5897	0	YES	4426
#	ONC(=N)C1=CC=CC=C1	4.7985	10.434	9.1514	1.2826	0.0001	YES	4430
#	NC(=O)CC1=CC=CC=N1	3.5742	11.928	7.7979	4.1301	0	YES	4432
#	OC1=C2CCCC2=NC=N1	3.329	9.666	7.5269	2.1391	0	YES	4433
#	CC1=C(C=NO)C=NC=C1	4.1472	9.287	8.4314	0.8556	0.0001	YES	4435
#	ONC=NC1=CC=CC=C1	5.1354	9.6	9.5239	0.0761	0.0001	YES	4437
#	NC(=O)C1=CC(=CC=C1)N	5.3784	12.106	9.7925	2.3135	0	YES	4438
#	CC1=C(NC=O)N=CC=C1	4.7193	10.914	9.0639	1.8501	0	YES	4441
#	OC1=C2CCCC2=NC(=N1)S	3.9392	9.088	8.2015	0.8865	0	YES	4443
#	NC(=S)NC1=C(O)C=CC=C1	5.9967	11.042	10.476	0.566	0	YES	4445
#	NNC1=C(C=CC=C1)C(O)=O	7.2534	12.796	11.8654	0.9306	0	YES	4447
#	NNC(=O)C1=C(O)C=CC=C1	7.5453	11.917	12.1881	-0.2711	0	YES	4450
#	CC1=C(C=C(N)C=C1)[N+]([O-])=O	3.744	8.081	7.9856	0.0954	0	YES	4457
#	CC1=CC(=C(C=C1)[N+]([O-])=O)N	3.9667	6.742	8.2318	-1.4898	0	YES	4463
#	COC(=O)NC1=CC=CC=N1	4.8313	10.544	9.1876	1.3564	0	YES	4464
#	COC(=O)C1=CC(=NC=C1)N	5.269	10.793	9.6716	1.1214	0	YES	4466
#	COC1=CC(=CC=C1N)[N+]([O-])=O	3.8091	9.353	8.0576	1.2954	0	YES	4472
#	CC1=CC(=CC(=[N+]1[O-])C)[N+]([O-])=O	2.1837	12.47	6.2607	6.2093	0.0001	YES	4473
#	COC1=CC=C(N)C(=C1)[N+]([O-])=O	4.4215	8.012	8.7346	-0.7226	0	YES	4474
#	COC1=NC(=C(C=C1)[N+]([O-])=O)C	4.2228	7.78	8.515	-0.735	0	YES	4477
#	CCOC(=O)C1=C(O)N=C(S)N=C1	6.093	7.91	10.5825	-2.6725	0	YES	4479
#	CC1C(=O)NC(=O)CC(=O)NC1=O	9.0661	16.903	13.8693	3.0337	0	YES	4485
#	CCOC(=O)C1=CC(=CN1)[N+]([O-])=O	5.2644	9.514	9.6665	-0.1525	0.0001	YES	4488
#	CC1=C(C=C(C=C1)[N+]([O-])=O)S(N)(=O)=O	6.4491	8.735	10.9762	-2.2412	0.0001	YES	4492
#	SC(=S)NNC1=CC=CC=C1	3.9642	6.73	8.229	-1.499	0.0001	YES	4499
#	COC1=C2C=NN(C)C2=NC=N1	5.9317	8.648	10.4042	-1.7562	0.0001	YES	4507
#	CCN1C=NC2=C1N=CN=C2O	7.1472	12.233	11.748	0.485	0.0001	YES	4513
#	NC(=S)NNC(=O)C1=CC=CN=C1	7.6987	15.256	12.3576	2.8984	0.0001	YES	4521
#	CSC1=NC2=C(O)N=C(C)N=C2N1	8.7484	15.177	13.5181	1.6589	0.0001	YES	4526
#	CSC1=NC2=C(O)N=C(SC)N=C2N1	9.2729	15.166	14.0979	1.0681	0.0001	YES	4528
#	COC1=NC(=C2N=CNC2=N1)OC	8.7065	10.238	13.4718	-3.2338	0.0001	YES	4530
#	OCCN1N=CC2=C1N=CN=C2O	6.9792	16.678	11.5622	5.1158	0.0001	YES	4532
#	CN1C(=O)N(C)C2=C(NC(=S)N2)C1=O	9.6558	10.402	14.5213	-4.1193	0.0001	YES	4534
#	CCS(=O)(=O)C1=C2N=CNC2=NC=N1	9.2366	11.625	14.0578	-2.4328	0.0001	YES	4536
#	CNC(=S)NNC(=O)C1=CC=C(O1)[N+]([O-])=O	10.4333	14.437	15.3809	-0.9439	0.0001	YES	4542
#	NC(=S)NN=CC1=CC=CC=N1	4.0511	10.351	8.3251	2.0259	0.0001	YES	4545
#	CSC1=C2N(C)C=NC2=NC=N1	6.632	8.319	11.1784	-2.8594	0.0001	YES	4552
#	CCN1C(=S)NC2=C1N=CN=C2	5.5954	8.492	10.0324	-1.5404	0.0001	YES	4558
#	CSC1=NC(=C2C=NNC2=N1)SC	7.873	9.6	12.5504	-2.9504	0.0001	YES	4559
#	CSC1=C2NC=NC2=C(SC)N=N1	7.1565	9.6	11.7583	-2.1583	0.0001	YES	4562
#	NNC(=O)CN1C=NC2=C1N=CN=C2	10.4849	17.57	15.4379	2.1321	0.0001	YES	4569
#	OCCSN=NC1=NC2=C(O)N=CN=C2N1	9.6994	19.767	14.5695	5.1975	0.0001	YES	4574
#	NC(=O)C1=NC2=C(N)N=C(N)N=C2N=C1N	13.505	23.003	18.7767	4.2263	0.0001	YES	4577
#	CC1=CC(=CC=C1)O	2.4569	6.208	6.5627	-0.3547	0	YES	4581
#	OCC1=C(O)C=CC=C1	3.4248	10.646	7.6328	3.0132	0	YES	4584
#	CC1=C(O)C=CC(=C1)O	4.9388	10.191	9.3065	0.8845	0	YES	4587
#	CC1=CC(=C(O)C=C1)O	4.9388	10.191	9.3065	0.8845	0	YES	4590
#	O=C1CCC2(CCC(=O)O2)O1	4.9895	6.845	9.3626	-2.5176	0	YES	4609
#	O=C1OCCC12CCOC2=O	2.6081	6.845	6.7298	0.1152	0	YES	4610
#	COC1=COC(=CC1=O)CO	3.7786	9.896	8.0239	1.8721	0	YES	4611
#	CC1=CC(=C(O)C=C1)S(O)(=O)=O	7.6439	12.539	12.297	0.242	0	YES	4615
#	O[CH](C1=CC=CC=C1)S(O)(=O)=O	6.6747	13.429	11.2256	2.2034	0	YES	4616
#	SCC1=CC=CC=C1	0.7708	3.676	4.6986	-1.0226	0	YES	4622
#	C=CCSC1=CSC=C1	2.2682	3.951	6.3541	-2.4031	0	YES	4624
#	CCC1=CC=CC=N1	0.4298	4.987	4.3216	0.6654	0	YES	4626
#	NCC1=CC=CC=C1	2.0606	6.213	6.1245	0.0885	0	YES	4635
#	CC1=CC(=CC=C1)N	2.234	5.678	6.3163	-0.6383	0	YES	4637
#	CNC1=CC=C(O)C=C1	5.5747	9.362	10.0096	-0.6476	0	YES	4645
#	OCCC1=CC=CN=C1	2.1239	9.423	6.1945	3.2285	0	YES	4649
#	CC1=[N+]([O-])C(=CC=C1)C	1.1022	10.066	5.065	5.001	0	YES	4651
#	CC1=CC(=C(C)N1)C=O	2.4303	7.561	6.5333	1.0277	0	YES	4652
#	CC1=C(CO)C=NC=C1	2.8677	9.503	7.0168	2.4862	0	YES	4653
#	CN1C(=O)SC2=C1CCC2	3.9401	4.983	8.2024	-3.2194	0	YES	4654
#	CC(=C)C(=O)OCCC#N	4.0794	7.098	8.3564	-1.2584	0.0001	YES	4661
#	OC(=O)C[N+]1=CC=CC=C1	8.7261	14.951	13.4934	1.4576	0	YES	4662
#	O=C1NC(=O)[CH]2CC[CH]1C2	3.2323	7.583	7.4199	0.1631	0	YES	4663
#	CC1=C(C=CC=C1)S(N)(=O)=O	4.7164	6.332	9.0607	-2.7287	0	YES	4666
#	CC(=O)CC(=O)SC1=NCCS1	4.7205	10.886	9.0652	1.8208	0.0001	YES	4674
#	OC(=O)CC1CC(=O)NC(=O)C1	6.1784	12.479	10.6769	1.8021	0	YES	4686
#	SCCC1=NC=CC=C1	1.9517	6.435	6.0042	0.4308	0	YES	4693
#	NC1=C2CCCC2=NC=N1	4.4467	9.134	8.7624	0.3716	0	YES	4696
#	NNC(=O)C1=CC=C(N)C=C1	7.1869	14.485	11.7918	2.6932	0	YES	4697
#	CC1=C(C=NC=C1)C(=O)NN	6.3307	13.873	10.8453	3.0277	0	YES	4703
#	NNC(=O)C1=C(O)C=CC(=C1)N	9.5995	15.369	14.459	0.91	0	YES	4711
#	CC(=NNC(N)=O)C1=CC=CO1	7.3211	9.983	11.9402	-1.9572	0	YES	4713
#	CCOC(=O)NC1=NC=CC=N1	6.0122	7.254	10.4932	-3.2392	0	YES	4714
#	CCOC(=O)C1=C(N)N=C(S)N=C1	5.7346	10.478	10.1863	0.2917	0	YES	4715
#	CCOC(=O)C1=C(N)N=C(O)N=C1	8.2701	15.037	12.9893	2.0477	0	YES	4718
#	CCOC(=O)C(=CNC(N)=O)C#N	9.463	14.206	14.3082	-0.1022	0.0001	YES	4719
#	OCCNOC1=CC(=O)C(=N)C(=O)N1	8.9742	17.735	13.7678	3.9672	0.0001	YES	4723
#	CN1N=C(C)C2=C(N)N=CN=C12	7.269	11.79	11.8827	-0.0927	0.0001	YES	4735
#	CNC1=C2N=C(C)NC2=NC=N1	8.5008	12.77	13.2444	-0.4744	0.0001	YES	4744
#	CNC1=CC(=NN2C=NN=C12)C	7.8498	11.495	12.5247	-1.0297	0.0001	YES	4745
#	CN1C=NC2=C(C=NN2C)C1=N	7.0653	10.012	11.6574	-1.6454	0.0001	YES	4747
#	OCCNC1=C2N=CNC2=NC=N1	9.6879	17.126	14.5568	2.5692	0.0001	YES	4749
#	CNC1=NC2=C(C=NN2C)C(=N1)O	9.9696	11.924	14.8682	-2.9442	0.0001	YES	4750
#	CCOC1=C2N=CNC2=NC(=N1)N	8.6563	9.75	13.4163	-3.6663	0.0001	YES	4755
#	CNC1=C2C=NNC2=NC(=N1)SC	9.7418	12.764	14.6164	-1.8524	0.0001	YES	4768
#	SCCNC1=C2N=CNC2=NC=N1	9.5157	14.139	14.3664	-0.2274	0.0001	YES	4776
#	CCN1C=NC2=C1N=C(N)N=C2S	7.7451	7.575	12.409	-4.834	0.0001	YES	4777
#	CSC1=NC2=C(SC)N=C(N)N=C2N1	8.9144	11.085	13.7017	-2.6167	0.0001	YES	4778
#	C1CNC2=C(N1)C=CC=C2	5.1585	8.845	9.5494	-0.7044	0	YES	4782
#	CC(=O)NNC1=CC=CC=C1	5.5842	10.588	10.02	0.568	0	YES	4788
#	CC(=O)NC1=CC(=CC=N1)C	4.6339	11.05	8.9694	2.0806	0	YES	4789
#	CNC(=O)C1=CC=C(N)C=C1	6.334	11.764	10.8489	0.9151	0	YES	4800
#	CC1=C(NNC=O)C=CC=C1	5.4971	10.41	9.9237	0.4863	0	YES	4803
#	N[CH](C(N)=O)C1=CC=CC=C1	4.798	11.733	9.1508	2.5822	0	YES	4804
#	CC1=CC(=C(O)C=C1)NC(N)=S	6.7572	11	11.3168	-0.3168	0	YES	4805
#	CSC1=NC(=C2CCCC2=N1)O	5.7412	9.611	10.1935	-0.5825	0.0001	YES	4806
#	NNC(=O)OCC1=CC=CC=C1	6.4828	10.876	11.0134	-0.1374	0	YES	4807
#	NC1=CC(=C(CC(O)=O)C=C1)N	7.7143	14.258	12.3749	1.8831	0	YES	4812
#	CNCC1=CC(=CC=C1)[N+]([O-])=O	4.4746	8.276	8.7934	-0.5174	0	YES	4816
#	C1C[CH]2N=C3OCC[CH]3N=C2O1	3.6343	8.955	7.8643	1.0907	0.0001	YES	4821
#	CCOC1=CC=C(N)C(=C1)[N+]([O-])=O	4.2754	7.889	8.5731	-0.6841	0	YES	4838
#	CC1=C(N)C(=C(C=N1)C(O)=O)CO	7.4548	17.652	12.088	5.564	0	YES	4841
#	CCOC=C(C#N)C(=O)NC(C)=O	6.5469	11.079	11.0843	-0.0053	0.0001	YES	4845
#	OC(=O)[CH]1CCC[C]12NC(=O)NC2=O	8.224	13.796	12.9384	0.8576	0.0001	YES	4857
#	CN(C)S(=O)(=O)C1=CC=CC(=C1)[N+]([O-])=O	6.7557	8.095	11.3152	-3.2202	0.0001	YES	4858
#	CC(=O)NC1=CC(=C(C=C1)S(O)(=O)=O)N	11.0861	17.991	16.1025	1.8885	0.0001	YES	4862
#	CNS(=O)(=O)C1=CC=C(C)C(=C1)[N+]([O-])=O	4.7638	8.394	9.113	-0.719	0.0001	YES	4865
#	NC1=CC=C(C=C1)S(=O)(=O)NCC(O)=O	10.6207	13.313	15.588	-2.275	0.0001	YES	4866
#	OC(=O)CO[CH]1NN(CC(O)=O)C(=O)C=C1	10.2102	18.947	15.1342	3.8128	0	YES	4868
#	CNC(=S)NC1=CC=CC=C1	4.4011	6.719	8.712	-1.993	0	YES	4870
#	CC1=CC=C(NC(N)=S)C=C1	3.6115	7.017	7.8392	-0.8222	0	YES	4874
#	CCCN1C(=O)NC=C(C#N)C1=N	8.5695	12.382	13.3203	-0.9383	0.0001	YES	4877
#	CN1C(=O)N(C)C2=C(N(C)C(=S)N2)C1=O	9.0858	10.061	13.8911	-3.8301	0.0001	YES	4891
#	CN1C(=O)N(C)C2=C(NC(=S)N2C)C1=O	9.6535	10.061	14.5187	-4.4577	0.0001	YES	4892
#	CC1=NC(=C2N=C(NC2=N1)SCCO)O	9.8087	19.491	14.6903	4.8007	0.0001	YES	4895
#	O=C1N[CH](CSSC[CH]2NC(=O)NC2=O)C(=O)N1	12.6984	21.213	17.885	3.328	0.0001	YES	4904
#	NC(=O)N(CCO)N=CC1=CC=C(O1)[N+]([O-])=O	10.845	16.48	15.836	0.644	0.0001	YES	4905
#	CCN1C=NC2=C(SC)N=CN=C12	6.4551	8.195	10.9829	-2.7879	0.0001	YES	4909
#	CC(C)SC1=C2N=CNC2=NC=N1	6.3319	9.401	10.8466	-1.4456	0.0001	YES	4911
#	CCCSC1=C2C=NNC2=NC=N1	6.6635	9.409	11.2132	-1.8042	0.0001	YES	4914
#	CC(C)SC1=C2C=NNC2=NC=N1	6.0854	9.409	10.5741	-1.1651	0.0001	YES	4915
#	CCSC1=C2N=C(NC2=NC=N1)SC	7.5208	11.06	12.161	-1.101	0.0001	YES	4918
#	CSC1=NC2=C(SC)N=C(SC)N=C2N1	7.111	11.128	11.7079	-0.5799	0.0001	YES	4920
#	CN(C)C1=NC(=C2N=CC=NC2=N1)N	8.9561	11.511	13.7478	-2.2368	0.0001	YES	4921
#	CC1=NC2=NC(=NC(=C2N=C1C)N)N	9.5035	13.079	14.3529	-1.2739	0.0001	YES	4922
#	CC(C)=NNC1=C2N=CNC2=NC=N1	9.0938	12.48	13.9	-1.42	0.0001	YES	4923
#	NC(=N)NC(=N)NC1=CC=C(C=C1)[N+]([O-])=O	10.6967	18.462	15.6721	2.7899	0.0001	YES	4924
#	CN1C(=O)N(C)C2=C(N=C(NC(N)=S)N2)C1=O	12.7279	16.567	17.9176	-1.3506	0.0001	YES	4925
#	ON(O)NC(=N)NN=CC1=C(C=CC=C1)[N+]([O-])=O	13.5908	21.476	18.8715	2.6045	0.0001	YES	4926
#	CCC1=NC2=C(N=CN2)C(=N1)NC(N)=S	9.5396	14.327	14.3928	-0.0658	0.0001	YES	4929
#	CC1=CC(=C(C)C=C1)O	2.2524	6.166	6.3366	-0.1706	0	YES	4933
#	CC1=CC(=CC(=C1)O)C	3.1418	6.166	7.3199	-1.1539	0	YES	4941
#	CC1=CC=CC(=C1)CO	1.3359	6.62	5.3234	1.2966	0	YES	4942
#	SCCOC1=CC=CC=C1	1.215	4.824	5.1898	-0.3658	0	YES	4947
#	CCOC1=C(O)C=CC=C1	3.1061	7.357	7.2804	0.0766	0	YES	4948
#	COC1=CC=C(CO)C=C1	2.1311	7.889	6.2025	1.6865	0	YES	4950
#	COC1=CC=C(OC)C=C1	2.1311	4.724	6.2025	-1.4785	0	YES	4955
#	CC=CC=CC=CC(O)=O	2.7761	6.141	6.9156	-0.7746	0	YES	4958
#	CC(=C)C[CH]1CC(=O)OC1=O	3.0327	4.367	7.1993	-2.8323	0	YES	4968
#	CC(=C)C(=O)OC(=O)C(C)=C	3.6452	4.613	7.8764	-3.2634	0	YES	4970
#	CCC(=O)OCC1=CC=CO1	3.3305	4.726	7.5285	-2.8025	0	YES	4971
#	COC1=CC(=C(C)C(=C1)O)O	5.4118	11.419	9.8294	1.5896	0	YES	4974
#	CCOS(=O)(=O)C1=CC=CC=C1	3.4145	5.971	7.6213	-1.6503	0	YES	4975
#	C=CC(=O)OCCOC(=O)C=C	4.1782	6.812	8.4657	-1.6537	0	YES	4980
#	COC1=C(O)C(=CC(=C1)O)OC	7.7794	12.69	12.4469	0.2431	0	YES	4983
#	OC(=O)C[CH]([CH](CC(O)=O)C(O)=O)C(O)=O	11.3527	21.278	16.3973	4.8807	0	YES	4985
#	CC1=C(N)C(=CC=C1)C	2.6963	5.635	6.8273	-1.1923	0	YES	4995
#	CNCC1=CC=CC=C1	2.9468	5.873	7.1043	-1.2313	0	YES	5001
#	C=CC[N+]1=CC=CC=C1	6.8325	9.703	11.4	-1.697	0	YES	5007
#	CC(=O)C1=C(C)NC=C1C	3.9124	7.697	8.1717	-0.4747	0	YES	5027
#	NC[CH](O)C1=CC=CC=C1	4.2582	10.527	8.5541	1.9729	0	YES	5037
#	[O-][N+](=O)[CH]1C[CH]2CC[CH]1C=C2	1.6188	4.281	5.6362	-1.3552	0.0001	YES	5048
#	CC1=[N+](CC(O)=O)C=CC=C1	10.386	14.91	15.3285	-0.4185	0	YES	5055
#	CC1=CC=C[N+](=C1)CC(O)=O	10.094	14.91	15.0057	-0.0957	0	YES	5056
#	CCC1=CC=C(C=C1)S(N)(=O)=O	4.5704	6.208	8.8992	-2.6912	0	YES	5066
#	NC[CH](O)C1=CC(=C(O)C=C1)O	9.0171	18.493	13.8152	4.6778	0	YES	5073
#	CCOC(=O)[CH](CC(C)=O)C#N	3.8903	10.064	8.1473	1.9167	0.0001	YES	5075
#	CN(C)C1=CC=C(C=C1)S(O)(=O)=O	7.4178	10.398	12.0471	-1.6491	0	YES	5081
#	CC1=CC(=C(C=C1N)S(O)(=O)=O)C	7.2709	11.967	11.8847	0.0823	0	YES	5082
#	CC1=CC=CC(=C1)NCS(O)(=O)=O	8.083	9.433	12.7826	-3.3496	0	YES	5087
#	OC(=O)C=CC(=O)N1CCOCC1	4.7071	15.04	9.0504	5.9896	0	YES	5092
#	CCCSC1=NC=CC=C1	2.2589	4.851	6.3438	-1.4928	0	YES	5097
#	CN(C)N=NC1=CC=CC=C1	4.7984	6.27	9.1513	-2.8813	0	YES	5099
#	NC1=NC2=C(CCCC2)C=N1	4.0985	5.461	8.3775	-2.9165	0	YES	5100
#	CN(C(N)=N)C1=CC=CC=C1	5.828	9.578	10.2896	-0.7116	0	YES	5101
#	CC1=CC=C(O1)C(C)=NNC(N)=O	7.7997	9.939	12.4693	-2.5303	0	YES	5115
#	CSC(=N)NS(=O)(=O)C1=CC=C(N)C=C1	7.2198	12.979	11.8282	1.1508	0.0001	YES	5121
#	CSC1=C2CCCC2=NC(=N1)N	5.5182	5.529	9.9471	-4.4181	0.0001	YES	5130
#	CCCNC1=C2C=NNC2=NC=N1	8.5323	12.573	13.2792	-0.7062	0.0001	YES	5135
#	CN(C)C1=NC=NC2=C1NN=C2C	8.5133	11.465	13.2583	-1.7933	0.0001	YES	5136
#	CN(CCO)C1=NC2=C(NC=N2)C=N1	9.3524	12.264	14.1859	-1.9219	0.0001	YES	5147
#	CN1C=NC2=C(NCCO)N=CN=C12	10.0434	15.796	14.9498	0.8462	0.0001	YES	5153
#	NC1=NC=NC(=C1[N+]([O-])=O)N2CCOCC2	9.1364	12.674	13.9471	-1.2731	0.0001	YES	5162
#	CSC1=NC2=C(N=CN=C2N1)N(C)C	9.1197	13.036	13.9287	-0.8927	0.0001	YES	5167
#	CCCSC1=NC(=NC2=C1N=CN2)N	8.7151	9.303	13.4813	-4.1783	0.0001	YES	5168
#	CC(C)SC1=C2N=CNC2=NC(=N1)N	8.386	9.303	13.1175	-3.8145	0.0001	YES	5169
#	CCN1C=NC2=C(SC)N=C(N)N=C12	8.213	8.097	12.9263	-4.8293	0.0001	YES	5170
#	NC(=N)NC(=N)NNC(=O)C1=CC=NC=C1	13.4398	24.255	18.7047	5.5503	0.0001	YES	5173
#	CC1=CC=CC(=C1NN)C	3.8231	8.014	8.073	-0.059	0	YES	5178
#	COC1=C(N)C=C(C)C(=C1)N	4.7433	10.358	9.0903	1.2677	0	YES	5190
#	NC1=[N+](CCC(O)=O)C=CC=C1	12.2666	18.28	17.4076	0.8724	0	YES	5201
#	O=C1NC(=O)C2(CCCCC2)N1	4.9181	8.545	9.2836	-0.7386	0	YES	5202
#	CC1=C(O)C(=C(CO)C=N1)CN	6.6921	17.431	11.2449	6.1861	0	YES	5204
#	CC(C)N1C=C(C)C(=O)NC1=O	5.6238	9.279	10.0638	-0.7848	0	YES	5211
#	NCCC1=CC=C(C=C1)S(N)(=O)=O	6.451	10.197	10.9783	-0.7813	0	YES	5214
#	CN(C)S(=O)(=O)C1=CC(=CC=C1)N	7.282	9.143	11.897	-2.754	0	YES	5215
#	CNS(=O)(=O)C1=C(C)C=CC(=C1)N	5.2901	9.441	9.6948	-0.2538	0.0001	YES	5216
#	CC1=CC(=C(C(=C1)N)S(N)(=O)=O)C	7.6119	9.74	12.2617	-2.5217	0.0001	YES	5218
#	CCC1(CC)C(=O)NC(=O)NC1=S	6.2148	9.682	10.7172	-1.0352	0	YES	5219
#	CCC1(CC)C(=O)NC(=O)NC1=O	7.7031	12.442	12.3625	0.0795	0	YES	5228
#	CC1(C)S[CH]2[CH](N)C(=O)N2[CH]1C(O)=O	7.6133	13.551	12.2633	1.2877	0.0001	YES	5233
#	CC(C)OC(=O)C=CC(=O)NC(N)=O	8.4409	12.824	13.1782	-0.3542	0	YES	5234
#	CCOC(=O)C(=CNC(N)=O)C(C)=O	7.9186	14.928	12.6008	2.3272	0	YES	5237
#	OC(=O)CSC(=S)NCCNC(=S)SCC(O)=O	8.8079	17.55	13.5839	3.9661	0.0001	YES	5241
#	NC1=CC=C(C=C1)S(=O)(=O)NCCS(O)(=O)=O	12.5816	16.128	17.7559	-1.6279	0.0001	YES	5242
#	CNC1=C2CCCC2=NC(=N1)N	7.387	8.695	12.0131	-3.3181	0.0001	YES	5245
#	CNC(=O)C1=NC(=NC(=C1)NC)SC	10.212	14.635	15.1362	-0.5012	0.0001	YES	5248
#	ON(O)NC(=N)NCC1=CC=CC=C1	11.8637	19.158	16.9622	2.1958	0.0001	YES	5249
#	CCCNC(=O)NC=C(C#N)C(N)=O	11.0514	17.936	16.0642	1.8718	0.0001	YES	5251
#	CC1=CC=C(C=C1)S(=O)(=O)NC(=N)NN(O)O	15.0025	19.277	20.4322	-1.1552	0.0001	YES	5254
#	CNC1=C2N=C(NC2=NC=N1)N(C)C	10.9885	14.611	15.9947	-1.3837	0.0001	YES	5259
#	CNC1=NC2=C(N=CN=C2N1)N(C)C	10.9885	14.611	15.9947	-1.3837	0.0001	YES	5260
#	CCNC1=C2N=NN(CC)C2=NC=N1	8.3619	11.635	13.0909	-1.4559	0.0001	YES	5263
#	CN1N=CC2=C1N=C(NCCO)N=C2N	9.7127	15.706	14.5843	1.1217	0.0001	YES	5266
#	CCOC1=NC(=NC2=C1N=NN2CC)N	8.4121	8.695	13.1464	-4.4514	0.0001	YES	5268
#	CN1C(=O)N(C)C2=C(N(C)C(=N2)NN)C1=O	13.0414	16.277	18.2642	-1.9872	0.0001	YES	5271
#	CCCCN1N=NC2=C1N=C(N)N=C2S	7.8489	7.726	12.5238	-4.7978	0.0001	YES	5272
#	C=C[CH]1CC[CH]2O[CH]2C1	0.8971	3.666	4.8383	-1.1723	0	YES	5280
#	C[CH]1CCC(=CC1)C(O)=O	2.6125	6.135	6.7347	-0.5997	0	YES	5283
#	O=C1C[CH]2CCCC[CH]2O1	1.1089	3.851	5.0724	-1.2214	0	YES	5289
#	C[CH]1CC=CC[CH]1C(O)=O	2.3404	5.936	6.4339	-0.4979	0	YES	5290
#	CCOC(=O)C=CC=CC	1.3492	3.614	5.338	-1.724	0	YES	5294
#	OC(=O)CC1=CCCCC1	1.5021	5.863	5.5072	0.3558	0	YES	5295
#	CC1=CO[C](C)(CC1)C=O	1.7808	4.147	5.8153	-1.6683	0	YES	5304
#	CC(=O)OC[CH]1CCC=CO1	2.6476	4.78	6.7735	-1.9935	0	YES	5312
#	CC(C)(C)[CH]1C(=O)COC1=O	1.9109	6.064	5.9591	0.1049	0	YES	5313
#	OC(=O)[CH]1CCCC[CH]1C(O)=O	4.1932	11.13	8.4822	2.6478	0	YES	5336
#	CC=CC(OC(C)=O)OC(C)=O	4.0132	6.066	8.2833	-2.2173	0	YES	5338
#	COC(=O)OCC=CCOC(=O)OC	6.0546	4.967	10.5401	-5.5731	0	YES	5342
#	CC(C)(C)CC1=CSSC1=S	0.3322	2.258	4.2138	-1.9558	0.0001	YES	5344
#	CC12SC3(C)SC(C)(S1)SC(C)(S2)S3	3.6064	13.907	7.8335	6.0735	0.0002	YES	5345
#	CC1=C(C)C=[N+](C)C=C1	6.5234	9.738	11.0583	-1.3203	0	YES	5347
#	CC(=O)N(CC=C)CC=C	2.8822	7.032	7.0329	-0.0009	0	YES	5356
#	N[CH]([CH]1CCCC=C1)C(O)=O	4.0076	8.622	8.277	0.345	0	YES	5358
#	C=CCOCCOCCC#N	2.2563	8.014	6.3409	1.6731	0.0001	YES	5360
#	CC[CH](C)N1C(=O)CCC1=O	2.7174	6.886	6.8507	0.0353	0	YES	5369
#	CC(=O)NC1(CCCC1)C(O)=O	6.3007	11.302	10.8122	0.4898	0	YES	5379
#	CCCCNC(=O)C=CC(O)=O	6.3943	12.848	10.9156	1.9324	0	YES	5383
#	CN(C)COC(=S)SC(=O)OCC=C	4.5555	7.668	8.8828	-1.2148	0.0001	YES	5385
#	CCOC(=O)C(=CN)C(=O)OCC	6.4751	10.28	11.0049	-0.7249	0	YES	5389
#	COC(=O)NC1(CCCC1)C(O)=O	6.8911	10.752	11.4648	-0.7128	0	YES	5392
#	COC(=O)CN(CC(=O)OC)C(C)=O	6.5701	9.914	11.11	-1.196	0	YES	5394
#	COC(=O)CCC(=O)[CH](N)C(=O)OC	7.0414	12.116	11.631	0.485	0	YES	5396
#	CC(=O)N[CH]1[CH](O)[CH](OC1=O)[CH](O)CO	10.848	16.231	15.8393	0.3917	0.0001	YES	5399
#	CCOC(=O)N[CH](CCC(O)=O)C(O)=O	9.5817	15.65	14.4394	1.2106	0	YES	5400
#	CC1=CC=[N+](CC(=O)NN)C=C1	11.7667	18.979	16.8549	2.1241	0	YES	5404
#	CCOCC1=C(N)N=C(SC)N=C1	4.8444	10.697	9.2022	1.4948	0	YES	5407
#	CCC1(CC)C(=N)NC(=S)NC1=O	5.2057	10.335	9.6016	0.7334	0.0001	YES	5409
#	CCN(CCO)C1=C(O)N=C(O)N=C1	10.6827	19.489	15.6566	3.8324	0	YES	5413
#	CCSC1=CC(=NC(=N1)N)SCC	5.7828	5.081	10.2396	-5.1586	0.0001	YES	5415
#	CCCNC1=C(NC=O)C(=NC(=N1)N)O	12.5893	18.088	17.7643	0.3237	0.0001	YES	5418
#	CC(C)C(=C)C1CC1	-0.8199	0.682	2.9401	-2.2581	0	YES	5425
#	C1CNC(N1)[CH]2CCC=CO2	5.2281	7.304	9.6264	-2.3224	0	YES	5435
#	CC(=O)N1CCN(CC1)C(C)=O	5.2715	10.437	9.6743	0.7627	0	YES	5445
#	CC(C)N1C[CH](C)C(=O)NC1=O	5.2064	9.271	9.6023	-0.3313	0	YES	5446
#	OC(=O)CN1CCN(CC1)CC(O)=O	8.9404	15.633	13.7304	1.9026	0	YES	5456
#	CN1C(=C(NCCO)C(=O)N(C)C1=O)N	12.0826	16.886	17.2042	-0.3182	0	YES	5471
#	OCN1C2C(N(CO)C1=O)N(CO)C(=O)N2CO	15.5857	17.592	21.077	-3.485	0.0001	YES	5473
#	CCOC(=O)N(CCN(C(=O)OCC)[N+]([O-])=O)[N+]([O-])=O	11.0121	10.854	16.0207	-5.1667	0.0001	YES	5474
#	CCCCNC1=CC(=NC(=N1)N)S	7.1984	7.6	11.8045	-4.2045	0	YES	5475
#	CC(=O)NNC(=O)CN(CC(=O)NNC(C)=O)N=O	16.3019	23.26	21.8687	1.3913	0.0001	YES	5478
#	CCCCN1N=NC2=C(NN)N=C(N)N=C12	11.8594	14.134	16.9575	-2.8235	0.0001	YES	5479
#	CCCC=C(CC)C=O	-0.4098	3.686	3.3934	0.2926	0	YES	5481
#	O=C1CCCCCCC1	-0.6366	4.045	3.1428	0.9022	0	YES	5483
#	CC(C)=CCCC(C)=O	-0.2941	3.674	3.5214	0.1526	0	YES	5485
#	CC[CH]1CCCC(=O)C1	0.0562	4.045	3.9086	0.1364	0	YES	5490
#	CC(C)=COC=C(C)C	0.0556	0.638	3.908	-3.27	0	YES	5495
#	CS(=O)(=O)OCC(=O)OCCOC(=O)COS(C)(=O)=O	10.9881	13.08	15.9942	-2.9142	0.0001	YES	5498
#	CC1(C)CC(=O)C(C)(C)O1	2.0188	5.25	6.0784	-0.8284	0	YES	5501
#	CC=C[CH]1O[CH](C)[CH](C)O1	2.2948	4.092	6.3835	-2.2915	0	YES	5502
#	CC(C)(O)C#CC(C)(C)O	3.7385	7.35	7.9796	-0.6296	0.0001	YES	5506
#	CC(C)C(C(C)=O)C(C)=O	0.5448	7.108	4.4488	2.6592	0	YES	5507
#	CCCCCOC(=O)C=C	1.0699	3.542	5.0293	-1.4873	0	YES	5512
#	C[CH]1CCCC[CH]1OC=O	0.239	3.237	4.1107	-0.8737	0	YES	5521
#	CC[C]1(C)CC(=O)O[CH]1C	1.9711	3.496	6.0257	-2.5297	0	YES	5536
#	CCC(=O)C(C)(C)C(C)=O	0.7176	7.108	4.6398	2.4682	0	YES	5540
#	CC(=O)CCSCCC(C)=O	1.7059	9.203	5.7324	3.4706	0	YES	5543
#	CCCCCCC(=O)C(O)=O	3.2021	8.046	7.3865	0.6595	0	YES	5545
#	CCOC(=O)[CH]1O[C]1(C)CC	1.8482	5.201	5.8898	-0.6888	0	YES	5550
#	O[CH]1CCCC[CH]1CC(O)=O	2.9807	10.316	7.1417	3.1743	0	YES	5551
#	CCOC(=O)[CH](C)C(=O)CC	2.0304	6.559	6.0912	0.4678	0	YES	5555
#	C1CO[CH](C1)COC[CH]2CO2	2.5808	8.547	6.6996	1.8474	0	YES	5557
#	C[C]1(COC[C]2(C)CO2)CO1	1.3165	7.646	5.302	2.344	0	YES	5558
#	CCCC(=O)CC(=O)OCC	3.0294	6.559	7.1956	-0.6366	0	YES	5560
#	CC(=O)OC[CH]1CCCCO1	2.3684	6.451	6.4648	-0.0138	0	YES	5562
#	CC(C)OC(=O)C(=O)OC(C)C	4.4778	5.115	8.7969	-3.6819	0	YES	5566
#	CC(C)OC(=O)[CH](C)OC(C)=O	3.71	5.161	7.9481	-2.7871	0	YES	5571
#	COC(=O)CCCCC(=O)OC	3.6197	6.01	7.8482	-1.8382	0	YES	5577
#	CO[CH]1CO[CH]2[CH](CO[CH]12)OC	3.3297	10.101	7.5276	2.5734	0.0001	YES	5580
#	CCOC(=O)CSCC(=O)OCC	4.6639	8.105	9.0026	-0.8976	0	YES	5584
#	CC(=O)OCCOCCOC(C)=O	3.4078	8.065	7.6139	0.4511	0	YES	5586
#	COC(=O)C[CH](O)[CH](O)CC(=O)OC	8.4798	11.883	13.2212	-1.3382	0	YES	5594
#	CS(=O)(=O)O[CH]1CO[CH]2[CH](CO[CH]12)OS(C)(=O)=O	9.5174	14.762	14.3683	0.3937	0.0001	YES	5601
#	C1CCC2(CC1)SCCS2	0.5483	5.173	4.4527	0.7203	0.0001	YES	5603
#	C1CC[CH]2CNC[CH]2C1	2.6058	4.752	6.7273	-1.9753	0	YES	5608
#	CCN(CC)CC#CC	1.8375	5.027	5.8779	-0.8509	0.0001	YES	5612
#	CC(=C)CNCC(C)=C	2.4653	4.152	6.572	-2.42	0	YES	5614
#	CC(=O)CN1CCCCC1	2.1763	6.296	6.2524	0.0436	0	YES	5621
#	CC[CH]1CSC(C)(C)C(=O)N1	2.7725	9.445	6.9116	2.5334	0	YES	5629
#	CC1(C)CSC(C)(C)C(=O)N1	2.9575	9.445	7.1161	2.3289	0	YES	5630
#	CCCC(=O)N1CCOCC1	2.4011	9.186	6.501	2.685	0	YES	5634
#	CCCCCC(=NO)C(C)=O	2.2715	6.611	6.3577	0.2533	0.0001	YES	5635
#	CCOC(=O)C1(N)CCCC1	3.0134	6.184	7.1779	-0.9939	0	YES	5636
#	O[CH](CN1CCCCC1)C=O	3.3971	8.143	7.6021	0.5409	0	YES	5640
#	CNC1(CCCCC1)C(O)=O	5.4025	8.348	9.8192	-1.4712	0	YES	5641
#	NC1(CCCCCC1)C(O)=O	4.3702	8.567	8.6779	-0.1109	0	YES	5643
#	N[CH](CC1CCCC1)C(O)=O	3.7612	8.567	8.0047	0.5623	0	YES	5644
#	C[CH]1CCCC[C]1(N)C(O)=O	4.1692	8.567	8.4557	0.1113	0	YES	5648
#	NC(=O)[CH](O)C1CCCCC1	4.5915	8.376	8.9225	-0.5465	0	YES	5649
#	CCOC(=O)[CH]1CCCCN1	2.7337	5.967	6.8687	-0.9017	0	YES	5656
#	CCN(CC)C(=O)CCC(O)=O	5.6911	12.028	10.1382	1.8898	0	YES	5657
#	CC(C)[CH](ON=C(C)C)C(O)=O	4.6423	6.511	8.9788	-2.4678	0.0001	YES	5660
#	C[CH]1CCCC[C]1(O)C[N+]([O-])=O	2.342	8.307	6.4357	1.8713	0	YES	5661
#	COC(=O)C=C(CN(C)C)OC	5.0657	8.176	9.4468	-1.2708	0	YES	5666
#	C[CH](O)CNC(=O)[CH](C)OC(C)=O	7.4598	13.451	12.0936	1.3574	0	YES	5671
#	CC(C)OC(=O)CC[CH](N)C(O)=O	6.6942	11.08	11.2472	-0.1672	0	YES	5672
#	C1CCN(CC1)C2=NCCN2	5.7847	9.607	10.2417	-0.6347	0	YES	5681
#	C[CH]1CCCCC1=NNC(N)=O	5.3056	8.627	9.7121	-1.0851	0	YES	5683
#	CCOC(=O)CCC(C)=NNC(N)=O	6.662	11.141	11.2115	-0.0705	0	YES	5689
#	CC(=O)NC(=O)NCN1CCOCC1	9.1252	12.595	13.9347	-1.3397	0	YES	5690
#	CC(=C)CC(C)(C)C	-0.6997	0.127	3.0729	-2.9459	0	YES	5694
#	CCC1CCCCC1	-1.0694	0.347	2.6643	-2.3173	0	YES	5695
#	CCC[CH](C)C1CC1	-1.266	0.347	2.4469	-2.0999	0	YES	5698
#	CC(C)[CH](C)C1CC1	-1.1518	0.347	2.5732	-2.2262	0	YES	5699
#	C[CH]1CCCC[CH]1C	-0.9407	0.347	2.8065	-2.4595	0	YES	5700
#	CN(C)CC#CCN(C)C	4.3264	8.578	8.6295	-0.0515	0.0001	YES	5703
#	CC(C)N(CC#N)C(C)C	3.4696	7.327	7.6823	-0.3553	0.0001	YES	5706
#	C1CCC2(CC1)NCCN2	4.2641	6.021	8.5606	-2.5396	0	YES	5708
#	CCC1(CC)CNC(=O)NC1	5.7016	8.495	10.1498	-1.6548	0	YES	5710
#	CCOC(=N)N1CCCCC1	2.2606	7.754	6.3457	1.4083	0	YES	5714
#	CC(C)CCCC(=O)NC(N)=O	5.3326	9.352	9.7419	-0.3899	0	YES	5720
#	CC[CH](C(C)C)C(=O)NC(N)=O	5.136	9.352	9.5245	-0.1725	0	YES	5721
#	NC(=O)NC1(CO)CCCCC1	6.2346	13.151	10.7391	2.4119	0	YES	5723
#	CCCCCC(=NO)C(C)=NO	3.8813	8.714	8.1374	0.5766	0.0001	YES	5728
#	CN(C)COC(=S)SSSC(=S)OCN(C)C	4.6922	10.987	9.0338	1.9532	0.0001	YES	5731
#	CCOC(=O)NC(C)NC(=O)OCC	8.6561	6.921	13.4161	-6.4951	0	YES	5733
#	OCCNC(=O)CCC(=O)NCCO	8.4505	16.391	13.1888	3.2022	0	YES	5738
#	CNC(=O)OCCS(=O)(=O)CCOC(=O)NC	12.3048	13.614	17.4499	-3.8359	0.0001	YES	5746
#	CCCCNC(=S)NCC=C	3.583	5.631	7.8077	-2.1767	0	YES	5750
#	C1CN(CCS1)SSN2CCSCC2	4.1074	9.6	8.3874	1.2126	0.0001	YES	5751
#	SC(=S)NCCCCCCNC(S)=S	2.8727	5.757	7.0223	-1.2653	0.0001	YES	5752
#	C[CH]1CCC[CH](C)[CH]1O	-0.1125	5.064	3.7221	1.3419	0	YES	5756
#	CCC(=O)CC(C)(C)C	0.2561	3.69	4.1296	-0.4396	0	YES	5762
#	CCCC(=O)C(C)(C)C	0.2561	3.69	4.1296	-0.4396	0	YES	5767
#	C[CH](O)C1CCCCC1	1.2743	5.064	5.2553	-0.1913	0	YES	5785
#	CC(C)C[CH](C)OC(C)=O	0.7082	3.141	4.6295	-1.4885	0	YES	5790
#	CCC(CC)(CC)C(O)=O	1.9942	5.523	6.0511	-0.5281	0	YES	5792
#	CCC[CH](O)C(=O)CCC	2.544	4.496	6.659	-2.163	0	YES	5795
#	CC[C]1(C)O[CH](C)[CH](C)O1	2.7603	4.036	6.8981	-2.8621	0	YES	5799
#	CCCCOC(=O)CCC	0.7906	3.141	4.7206	-1.5796	0	YES	5805
#	CCCCCC(=O)OCC	1.7656	3.141	5.7985	-2.6575	0	YES	5807
#	CC(C)[CH](O)C(=O)C(C)C	2.5998	4.496	6.7207	-2.2247	0	YES	5815
#	CC1(C)C[CH](O)C(C)(C)O1	3.0988	8.019	7.2723	0.7467	0	YES	5820
#	CCC(CC)CCC(O)=O	1.8799	5.523	5.9248	-0.4018	0	YES	5825
#	CC[CH]1C[CH](CC)S(=O)(=O)C1	1.3009	4.821	5.2846	-0.4636	0	YES	5832
#	CC(C)(C)S[CH]1CCS(=O)(=O)C1	2.4195	6.917	6.5213	0.3957	0.0001	YES	5833
#	CCCCOC(=O)C(C)(C)O	2.5845	3.947	6.7037	-2.7567	0	YES	5835
#	CC(C)C1OCCOCCO1	0.9562	6.091	4.9036	1.1874	0	YES	5836
#	COC[CH](C)OC(=O)C(C)C	2.1009	5.195	6.1691	-0.9741	0	YES	5841
#	CCOCC[CH](CC)C(O)=O	2.332	7.578	6.4246	1.1534	0	YES	5842
#	CC1(C)OC[CH](CCCO)O1	3.6333	8.474	7.8632	0.6108	0	YES	5843
#	CCOC(=O)[CH](CC)[CH](C)O	2.4808	7.578	6.5891	0.9889	0	YES	5844
#	OC[CH](O)[CH](O)[CH](O)[CH](O)[CH](O)[CH](O)C=O	15.0581	12.86	20.4938	-7.6338	0.0001	YES	5856
#	CC[CH]1CC[CH](C)NC1	1.1432	4.397	5.1104	-0.7134	0	YES	5863
#	CCCC1CCNCC1	1.8436	4.397	5.8847	-1.4877	0	YES	5868
#	C[CH]1CC[CH](C)[CH](N)C1	0.7537	4.614	4.6798	-0.0658	0	YES	5870
#	CCCCCCCC(N)=O	1.5799	7.213	5.5931	1.6199	0	YES	5879
#	CCCC(=O)N(CC)CC	2.3237	6.777	6.4154	0.3616	0	YES	5880
#	CCNC(=O)CC(C)(C)C	3.1691	6.996	7.35	-0.354	0	YES	5886
#	CCN(CC)[CH](CO)C=C	3.2462	8.387	7.4353	0.9517	0	YES	5888
#	CCC[CH]1CC[CH](O)CN1	3.118	8.833	7.2936	1.5394	0	YES	5891
#	CC(C)(C)CC(C)(C)[N+]([O-])=O	0.037	3.514	3.8874	-0.3734	0	YES	5908
#	CCCC[CH](N(C)C)C(O)=O	3.8651	7.775	8.1195	-0.3445	0	YES	5910
#	CCCCCC[CH](N)C(O)=O	3.9236	8.211	8.1841	0.0269	0	YES	5912
#	CCCC(O)(CCC)C(N)=O	4.176	8.02	8.4632	-0.4432	0	YES	5914
#	CC[N+]1(CC)CCOC(=O)C1	7.3509	14.012	11.9731	2.0389	0	YES	5920
#	CCCCCNC(=O)OCC	4.6786	6.446	9.0188	-2.5728	0	YES	5921
#	CCCC(N)(CCC)C(O)=O	4.176	8.211	8.4632	-0.2522	0	YES	5924
#	CCCC[C](N)(CC)C(O)=O	3.9173	8.211	8.1772	0.0338	0	YES	5925
#	CCOC(=O)[CH](N)CC(C)C	2.8901	5.83	7.0416	-1.2116	0	YES	5927
#	CCCCCCNCC(O)=O	4.8513	7.991	9.2098	-1.2188	0	YES	5929
#	CCC[C](C)(O)[CH](C)OC(N)=O	5.4587	11.101	9.8813	1.2197	0	YES	5931
#	CO[CH](CN(C)C)CC(=O)OC	5.6233	8.747	10.0632	-1.3162	0	YES	5933
#	CC(C)(CO)[CH](O)C(=O)NCCS(O)(=O)=O	11.848	16.005	16.9449	-0.9399	0.0001	YES	5936
#	NC(=N)NC(=N)NC1CCCCC1	8.1528	15.199	12.8597	2.3393	0	YES	5947
#	CCCCCC(C)C	-1.1219	-0.479	2.6062	-3.0852	0	YES	5949
#	CC(C)C(C)C(C)C	-1.2388	-0.479	2.4769	-2.9559	0	YES	5951
#	CCCCCCCC(=O)NN	3.4546	9.592	7.6656	1.9264	0	YES	5963
#	C[CH]1CCCCN1S(=O)(=O)N(C)C	6.3496	5.991	10.8662	-4.8752	0.0001	YES	5972
#	CCN(CC)S(=O)(=O)CC[CH](N)C(O)=O	9.1176	12.316	13.9263	-1.6103	0.0001	YES	5976
#	CC[N+]12CN3CN(CN(C3)C1)C2	14.7992	8.807	20.2075	-11.4005	0.0001	YES	5978
#	CN(C)NC(=O)CN(CC(=O)NN(C)C)N=O	14.1002	16.917	19.4347	-2.5177	0.0001	YES	5983
#	CCCCCC(C)(C)O	0.7304	4.509	4.654	-0.145	0	YES	5984
#	CCC(O)(CC)C(C)C	1.4742	4.509	5.4763	-0.9673	0	YES	5985
#	CCCCCCCCO	-0.3004	4.509	3.5144	0.9946	0	YES	5991
#	CCCCCC[CH](C)O	0.478	4.509	4.3749	0.1341	0	YES	5992
#	CS(=O)(=O)OC[CH](O)[CH](O)[CH](O)[CH](O)COS(C)(=O)=O	16.1979	17.788	21.7538	-3.9658	0.0001	YES	5998
#	CC[C](C)(O)[C](C)(O)CC	3.784	6.145	8.0299	-1.8849	0	YES	6004
#	C[CH](CCSCCO)SCCO	2.6369	10.335	6.7617	3.5733	0	YES	6008
#	CCS(=O)(=O)C(C(C)C)S(=O)(=O)CC	4.7494	8.662	9.0971	-0.4351	0.0001	YES	6020
#	CC(C)(C)SC(C)(C)C	-0.4273	2.367	3.3741	-1.0071	0	YES	6025
#	CCCCCCCCS	-0.4726	1.721	3.324	-1.603	0	YES	6028
#	CCCCSSCCCC	0.1226	2.178	3.9821	-1.8041	0	YES	6029
#	CC(C)(C)C(C)(C)CN	0.9288	4.259	4.8733	-0.6143	0	YES	6032
#	CC(C)CCC[CH](C)N	0.1966	4.259	4.0638	0.1952	0	YES	6034
#	C[CH](CCN(C)C)N(C)C	3.3523	7.373	7.5526	-0.1796	0	YES	6059
#	CN(C)S(=O)(=O)N1CCN(CC1)S(=O)(=O)N(C)C	13.5688	11.359	18.8472	-7.4882	0.0001	YES	6066
#	OCC[N+](CCO)(CCO)CCO	10.1685	20.836	15.0881	5.7479	0	YES	6071
#	CCN(CC)CCCNC(=N)NN(O)O	13.6028	20.876	18.8848	1.9912	0	YES	6073
#	OC1=CC=C(O)C(=C1C#N)C#N	8.0989	14.264	12.8001	1.4639	0.0001	YES	6077
#	[O-][N+](=O)C1=CC=C(SC2=CC=C(S2)[N+]([O-])=O)S1	5.2641	9.842	9.6661	0.1759	0.0001	YES	6083
#	OC1=NC2=C(C=C(C=C2C(=N1)O)[N+]([O-])=O)[N+]([O-])=O	9.4839	19.319	14.3313	4.9877	0.0001	YES	6086
#	O=C1OC(=O)C2=C1C=CC=C2	3.0258	5.197	7.1916	-1.9946	0	YES	6089
#	OC(=O)C1=C(C(O)=O)C(=C(O1)C(O)=O)C(O)=O	14.5353	21.055	19.9157	1.1393	0	YES	6091
#	O=C(N=C=S)C1=CC=CC=C1	0.381	6.042	4.2678	1.7742	0	YES	6093
#	O=CC1=NC2=CC=CC=C2S1	2.997	9.031	7.1598	1.8712	0.0001	YES	6095
#	O=C1NC(=O)C2=C1C=CC=C2	4.2609	7.991	8.557	-0.566	0	YES	6097
#	O=C1NC2=C(C=CC=C2)C1=O	4.0396	10.656	8.3124	2.3436	0	YES	6099
#	N#CC1=CC2=C(OCO2)C=C1	5.0389	7.218	9.4172	-2.1992	0.0001	YES	6100
#	O=C1NC(=O)C(S1)=CC2=CC=CO2	5.5681	6.983	10.0022	-3.0192	0.0001	YES	6108
#	[O-][N+](=O)C1=CC2=C(COC2=O)C=C1	4.4938	7.299	8.8146	-1.5156	0	YES	6109
#	OC(=O)C1=CC(=C(C=C1)C(O)=O)[N+]([O-])=O	7.3341	14.065	11.9546	2.1104	0.0001	YES	6115
#	OC1=NC=NC2=C(C=CC=C12)[N+]([O-])=O	5.8326	12.932	10.2946	2.6374	0.0001	YES	6120
#	OC1=NN=C(O)C2=C(C=CC=C12)[N+]([O-])=O	7.1407	16.921	11.7407	5.1803	0.0001	YES	6121
#	OC1=C2N=CC=CC2=NC=C1	3.7453	13.028	7.9871	5.0409	0	YES	6130
#	NC(=O)C1=C(C=CC=C1)C#N	5.49	10.67	9.9158	0.7542	0.0001	YES	6134
#	[O-][N+](=O)C1=CC2=C(NC(=O)C2)C=C1	6.4191	11.05	10.9431	0.1069	0.0001	YES	6157
#	O[CH](C#N)C1=C(C=CC=C1)[N+]([O-])=O	5.5425	8.629	9.974	-1.345	0.0001	YES	6159
#	[O-][N+](=O)C=CC1=CC(=CC=C1)[N+]([O-])=O	3.6619	7.863	7.8949	-0.0319	0.0001	YES	6163
#	[O-][N+](=O)C=CC1=CC=C(C=C1)[N+]([O-])=O	3.5748	7.863	7.7986	0.0644	0.0001	YES	6165
#	OC(=O)C(=O)NC1=CC(=CC=C1)[N+]([O-])=O	7.3996	14.971	12.0271	2.9439	0.0001	YES	6167
#	NC1=CC(=C(C=C1C(O)=O)[N+]([O-])=O)C(O)=O	10.8868	17.517	15.8822	1.6348	0.0001	YES	6171
#	CC(=O)OC1=CC(=C(O)C(=C1)[N+]([O-])=O)[N+]([O-])=O	8.6924	9.479	13.4563	-3.9773	0.0001	YES	6172
#	SC1=NC2=C(C=CC=C2)N=C1	3.9327	5.971	8.1942	-2.2232	0	YES	6175
#	S=C1NN(C(=S)S1)C2=CC=CC=C2	2.1827	3.943	6.2595	-2.3165	0.0001	YES	6179
#	NC1=NC(=C2N=C3C(=NC(=NC3=NC2=N1)O)O)N	17.455	25.407	23.1435	2.2635	0.0001	YES	6185
#	O=CC1=CC(=CC=C1)C=O	1.4385	7.475	5.4368	2.0382	0	YES	6188
#	OC(=O)C1=C(C=O)C=CC=C1	3.2373	9.569	7.4254	2.1436	0	YES	6193
#	OC1=C(O)C2=C(C=C1)C(=O)CO2	6.2301	13.83	10.7341	3.0959	0	YES	6208
#	OC(=O)C(=O)C1=C(O)C=C(O)C=C1	8.2882	14.231	13.0093	1.2217	0	YES	6209
#	COC1=CC=C(C=C1)C#N	2.9359	5.511	7.0922	-1.5812	0.0001	YES	6218
#	O=C1CNC2=C1C=CC=C2	3.9282	7.298	8.1892	-0.8912	0	YES	6221
#	N#CCOC1=CC=CC=C1	2.484	3.058	6.5927	-3.5347	0.0001	YES	6222
#	CC1=CC(=CC=C1O)SC#N	4.5737	8.996	8.9029	0.0931	0.0001	YES	6228
#	CC1=CC2=C(C=C1)C(=O)NS2	2.1215	8.117	6.1919	1.9251	0.0001	YES	6229
#	COC1=CC=C(C=C1)N=C=O	2.6035	4.86	6.7248	-1.8648	0	YES	6233
#	COC1=CC=C2OC(=O)NC2=C1	6.2174	8.664	10.7201	-2.0561	0	YES	6246
#	OC(=O)C1=CC=C(NC=O)C=C1	5.7847	12.77	10.2417	2.5283	0	YES	6249
#	CN1C(=O)C2=C(C=CC=C2)S1(=O)=O	6.4077	8.569	10.9305	-2.3615	0.0001	YES	6255
#	COC(=O)C1=CC(=CC=C1)[N+]([O-])=O	3.4158	6.863	7.6227	-0.7597	0	YES	6256
#	CC(=O)OC1=CC(=CC=C1)[N+]([O-])=O	4.3908	6.592	8.7006	-2.1086	0	YES	6269
#	OC(=O)COC1=C(C=CC=C1)[N+]([O-])=O	4.0917	10.179	8.37	1.809	0	YES	6283
#	CC1=NC2=CC=CC=C2S1	2.5642	6.384	6.6813	-0.2973	0.0001	YES	6287
#	CSC1=NC2=CC=CC=C2S1	3.6084	7.963	7.8357	0.1273	0.0001	YES	6290
#	NC1=NC2=C(C=CC=C2)N=C1	5.2225	9.996	9.6201	0.3759	0	YES	6293
#	NC1=CC=CC2=C(O)N=NC(=C12)O	9.9029	17.971	14.7945	3.1765	0.0001	YES	6296
#	O=C1NN(C(=O)N1)C2=CC=CC=C2	7.2976	10.51	11.9143	-1.4043	0.0001	YES	6299
#	CC(=O)NC1=C(C=C(C=C1)[N+]([O-])=O)[N+]([O-])=O	7.0184	11.678	11.6056	0.0724	0.0001	YES	6310
#	COC1=C(OC)C(=C(C(=C1)[N+]([O-])=O)[N+]([O-])=O)[N+]([O-])=O	7.2113	11.936	11.8189	0.1171	0.0001	YES	6316
#	N=C1NN=C(S1)C2=CC=CC=C2	3.6719	9.759	7.906	1.853	0.0001	YES	6318
#	CC1=NC2=CC=CC=C2N1	3.504	6.393	7.7202	-1.3272	0	YES	6326
#	NC1=CC=C(CC#N)C=C1	4.3826	9.059	8.6917	0.3673	0.0001	YES	6328
#	CC1=CC=C2OC(=N)NC2=C1	5.4867	8.565	9.9122	-1.3472	0	YES	6335
#	COC1=CC=C2NC(=N)SC2=C1	5.213	10.144	9.6096	0.5344	0	YES	6338
#	O=CNN(C=O)C1=CC=CC=C1	5.9299	8.635	10.4022	-1.7672	0	YES	6341
#	OC1=C[N+](=NO1)C2=CC=CC=C2	10.5698	17.059	15.5317	1.5273	0.0001	YES	6345
#	ON=CC(=O)NC1=CC=CC=C1	5.8876	11.131	10.3554	0.7756	0.0001	YES	6347
#	[O-][N+](=O)C[CH](N=O)C1=CC=CC=C1	3.7087	7.863	7.9466	-0.0836	0	YES	6354
#	NCC(=O)C1=CC=C(C=C1)[N+]([O-])=O	4.619	10.1	8.9529	1.1471	0	YES	6356
#	NC1=CC=CC(=C1)NC(=O)C(O)=O	9.2665	16.018	14.0909	1.9271	0	YES	6363
#	CC1=C(N)C(=C(C=N1)C(O)=O)C(O)=O	9.6936	17.955	14.5631	3.3919	0	YES	6369
#	CC1=C(C=C(C(=C1)C)[N+]([O-])=O)[N+]([O-])=O	3.2359	6.991	7.4239	-0.4329	0.0001	YES	6370
#	CCC1=C(C=C(C(=C1)O)[N+]([O-])=O)[N+]([O-])=O	5.7762	7.394	10.2323	-2.8383	0.0001	YES	6375
#	C[CH](O[N+]([O-])=O)C1=CC(=CC=C1)[N+]([O-])=O	5.5238	7.076	9.9532	-2.8772	0.0001	YES	6376
#	SCC1=NC2=CC=CC=C2N1	4.0948	7.842	8.3735	-0.5315	0	YES	6388
#	NC1=NC2=C(C=CC=C2)N=C1N	6.5772	13.449	11.1178	2.3312	0.0001	YES	6393
#	C=CCOC1=C2N=CNC2=NC=N1	6.7354	9.851	11.2927	-1.4417	0.0001	YES	6396
#	CC1=NC2=NC=NC(=C2N=C1C)O	7.5159	13.708	12.1556	1.5524	0.0001	YES	6398
#	CC(=O)CSC1=NC2=CN=CN=C2N1	8.1737	14.41	12.8828	1.5272	0.0001	YES	6400
#	NC(=S)NN=CC1=CC=C(C=C1)[N+]([O-])=O	5.0959	9.87	9.4802	0.3898	0.0001	YES	6410
#	NC1=CC=C(C=C1)S(=O)(=O)NC2=NN=CS2	10.0672	13.623	14.9761	-1.3531	0.0001	YES	6411
#	CC1=NC(=C2N=C(NC2=N1)SCC(O)=O)O	12.0474	20.306	17.1653	3.1407	0.0001	YES	6418
#	CN1C(=O)N(C)C2=C(N=C(O)C(=N2)O)C1=O	13.1138	19.851	18.3443	1.5067	0.0001	YES	6422
#	C=CCSC1=C2N=CNC2=NC=N1	7.1892	9.529	11.7944	-2.2654	0.0001	YES	6427
#	NC(=N)NC1=NC2=CC=CC=C2S1	8.1156	15.048	12.8186	2.2294	0.0001	YES	6428
#	C=CCSC1=NC2=CN=CN=C2N1	7.1892	11.119	11.7944	-0.6754	0.0001	YES	6429
#	CC(=NNC1=C2N=CNC2=NC=N1)C(O)=O	12.606	16.432	17.7828	-1.3508	0.0001	YES	6432
#	CC1=CC=C(C=O)C=C1	1.2105	4.83	5.1847	-0.3547	0	YES	6438
#	COC1=CC=C(C=O)C=C1	1.8008	6.1	5.8374	0.2626	0	YES	6450
#	COC(=O)C1=CC=CC=C1	1.8879	4.46	5.9337	-1.4737	0	YES	6454
#	CC1=CC2=C(OCO2)C=C1	3.1791	5.161	7.3611	-2.2001	0	YES	6456
#	OC(=O)CC1=CC=CC=C1	2.0607	7.355	6.1246	1.2304	0	YES	6460
#	CC1=CC(=O)C(=CC1=O)C	2.9526	8.523	7.1107	1.4123	0	YES	6462
#	COC1=CC=CC(=C1)C=O	1.596	6.1	5.6109	0.4891	0	YES	6463
#	O=CCOC1=CC=CC=C1	1.057	5.682	5.015	0.667	0	YES	6465
#	CC(=O)C1=C(O)C=CC=C1O	5.1041	6.775	9.4892	-2.7142	0	YES	6472
#	COC1=CC=CC(=C1O)C=O	3.2126	6.983	7.3981	-0.4151	0	YES	6474
#	COC1=C(C=CC=C1)C(O)=O	4.0779	8.193	8.3547	-0.1617	0	YES	6477
#	COC(=O)C1=CC=C(O)C=C1	4.3698	8.442	8.6775	-0.2355	0	YES	6478
#	OC(=O)COC1=CC=CC=C1	2.651	7.775	6.7773	0.9977	0	YES	6483
#	OC(=O)CC1=CC(=CC=C1)O	4.3377	11.337	8.642	2.695	0	YES	6486
#	C=CCOC(=O)C1=CC=CO1	2.6348	4.342	6.7593	-2.4173	0	YES	6490
#	C=CC(=O)OCC1=CC=CO1	3.6098	5.128	7.8372	-2.7092	0	YES	6491
#	COC1=CC=C(O)C(=C1)C=O	4.0779	6.983	8.3547	-1.3717	0	YES	6497
#	OCC1=C(C=CC=C1)C(O)=O	4.2506	11.359	8.5457	2.8133	0	YES	6498
#	COC(=O)C=CC1=CC=CO1	2.6348	5.384	6.7593	-1.3753	0	YES	6500
#	CC(=O)C1=C(O)C=C(O)C=C1	6.2614	9.873	10.7686	-0.8956	0	YES	6502
#	CC1=CC(=C(O)C=C1)C(O)=O	6.0565	7.804	10.5422	-2.7382	0	YES	6503
#	CC(=O)OC1=CC(=CC=C1)O	5.14	8.171	9.5289	-1.3579	0	YES	6504
#	CC(=O)OC1=CC=C(O)C=C1	5.3448	8.171	9.7554	-1.5844	0	YES	6506
#	COC1=CC(=CC=C1O)C=O	3.2126	10.082	7.3981	2.6839	0	YES	6507
#	OS(=O)(=O)C=CC1=CC=CC=C1	3.8665	8.801	8.121	0.68	0	YES	6513
#	OC(=O)CCC(=O)C1=CC=CS1	3.9113	10.279	8.1706	2.1084	0	YES	6514
#	COC1=CC(=O)C=C(OC)C1=O	4.2188	9.278	8.5106	0.7674	0	YES	6522
#	CS(=O)(=O)C1=CC=C(C=C1)C(O)=O	6.7122	10.6	11.2671	-0.6671	0	YES	6526
#	COC(=O)SS(=O)(=O)C1=CC=CC=C1	4.7349	6.267	9.0811	-2.8141	0	YES	6529
#	CC(=O)C1=CC(=CC=C1)N	3.3517	8.46	7.5519	0.9081	0	YES	6548
#	OC1=CC(=CC=C1)N2CC2	3.4482	8.406	7.6586	0.7474	0	YES	6552
#	CC(=O)CC1=CC=NC=C1	2.4785	8.281	6.5866	1.6944	0	YES	6556
#	CC(=O)CC1=CC=CC=N1	1.5475	8.281	5.5573	2.7237	0	YES	6557
#	CC1=CC=C(C=C1)C=NO	2.5283	6.405	6.6416	-0.2366	0.0001	YES	6560
#	CC(=O)NC1=CC=C(S)C=C1	3.7914	9.223	8.038	1.185	0	YES	6562
#	COC1=CC=C(C=C1)C=NO	3.1186	7.676	7.2942	0.3818	0.0001	YES	6564
#	CC1=C(N)C=C(C=C1)C(O)=O	5.6109	10.374	10.0496	0.3244	0	YES	6565
#	CCC1=CC=C(C=C1)[N+]([O-])=O	1.4746	4.507	5.4767	-0.9697	0	YES	6566
#	ONC(=O)CC1=CC=CC=C1	4.7929	11.742	9.1452	2.5968	0.0001	YES	6569
#	CC(=O)NC1=C(O)C=CC=C1	6.3269	12.192	10.8411	1.3509	0	YES	6573
#	CC(=O)NC1=CC(=CC=C1)O	6.1221	12.192	10.6146	1.5774	0	YES	6574
#	CC1=CC=CC(=C1C)[N+]([O-])=O	1.4564	4.587	5.4566	-0.8696	0	YES	6577
#	NC(=O)[CH](O)C1=CC=CC=C1	5.6947	9.851	10.1422	-0.2912	0	YES	6588
#	[O-][N+](=O)CCC1=CC=CC=C1	1.8548	5.346	5.8971	-0.5511	0	YES	6589
#	COC1=CC=C(NC=O)C=C1	4.3482	9.301	8.6536	0.6474	0	YES	6592
#	COC(=O)C1=CC=C(C)N=C1	2.6449	7.3	6.7705	0.5295	0	YES	6594
#	N[CH](C(O)=O)C1=CC=CC=C1	5.1564	10.042	9.5471	0.4949	0	YES	6598
#	CC1=CC(=C(C=C1)C(O)=O)N	5.8336	10.374	10.2957	0.0783	0	YES	6603
#	NCC1=CC=C(C=C1)C(O)=O	5.3682	10.91	9.7812	1.1288	0	YES	6605
#	CC1=CC(=C(N)C=C1)C(O)=O	5.6981	10.374	10.1459	0.2281	0	YES	6609
#	NC1=CC=C(SCC(O)=O)C=C1	6.1846	12.384	10.6838	1.7002	0	YES	6611
#	CCOC1=CC=C(C=C1)[N+]([O-])=O	2.0649	5.777	6.1293	-0.3523	0	YES	6620
#	NCC(=O)C1=CC(=C(O)C=C1)O	7.9372	15.662	12.6213	3.0407	0	YES	6627
#	COC1=CC(=CC=C1C)[N+]([O-])=O	2.0467	5.857	6.1092	-0.2522	0	YES	6630
#	N[CH](C(O)=O)C1=CC=C(O)C=C1	7.6383	14.025	12.2909	1.7341	0	YES	6631
#	O=C1NC(=O)[CH]2[CH]3CC[CH](O3)[CH]12	5.2244	10.77	9.6222	1.1478	0.0001	YES	6638
#	C[CH](O)C1=C(C=CC=C1)[N+]([O-])=O	3.8183	8.943	8.0677	0.8753	0	YES	6639
#	COC1=C(OC)C=C(C=C1)[N+]([O-])=O	3.5718	7.128	7.7952	-0.6672	0	YES	6650
#	OC(=O)CC[C]1(CCC(=O)O1)C#N	6.1012	8.433	10.5916	-2.1586	0.0001	YES	6654
#	OCCOC1=CC=C(C=C1)[N+]([O-])=O	2.8279	10.215	6.9729	3.2421	0	YES	6656
#	CCOS(=O)(=O)C1=CC=C(C=C1)[N+]([O-])=O	4.8552	8.375	9.2141	-0.8391	0.0001	YES	6664
#	CN(C(S)=S)C1=CC=CC=C1	1.4345	3.04	5.4324	-2.3924	0	YES	6668
#	CC1=C(NC(S)=S)C=CC=C1	1.4345	4.309	5.4324	-1.1234	0	YES	6669
#	CC1=CC(=CC=C1)NC(S)=S	2.0983	4.309	6.1663	-1.8573	0	YES	6670
#	CC1=NC=C2CNC(=O)C2=C1N	7.7015	15.041	12.3607	2.6803	0	YES	6686
#	CC(=NN)C1=CC=C(C=C1)[N+]([O-])=O	4.337	8.409	8.6412	-0.2322	0.0001	YES	6695
#	O=C1OCCN1N=CC2=CC=CN2	5.9795	10.857	10.457	0.4	0.0001	YES	6699
#	NC(=N)NC1=NC2=CC=CC=C2N1	9.0554	15.057	13.8575	1.1995	0.0001	YES	6712
#	C=CCNC1=C2N=CNC2=NC=N1	9.058	12.695	13.8605	-1.1655	0.0001	YES	6713
#	CN1N=CC2=C1N=CN=C2N3CC3	7.2732	10.535	11.8872	-1.3522	0.0001	YES	6714
#	CC1=NC2=NC(=NC(=C2N=C1C)O)N	9.862	13.611	14.7492	-1.1382	0.0001	YES	6717
#	C[CH](SC1=C2N=CNC2=NC(=N1)N)C(O)=O	11.9163	14.554	17.0204	-2.4664	0.0001	YES	6725
#	NC1=C2N=C(NC2=NC=N1)SCC=C	8.6366	14.57	13.3945	1.1755	0.0001	YES	6729
#	CC1=NC2=NC(=NC(=C2N=C1C)N)S	8.0596	12.6	12.7566	-0.1566	0.0001	YES	6731
#	CC(=C)C1=CC=CC=C1	0.1957	2.364	4.0629	-1.6989	0	YES	6735
#	C=CCC1=CC=CC=C1	0.1671	2.107	4.0312	-1.9242	0	YES	6736
#	CC1=NC2=CC=C(C)C=C2N1	3.2995	6.351	7.4942	-1.1432	0	YES	6740
#	O=C1CCNC2=C(N1)C=CC=C2	5.4453	11.676	9.8665	1.8095	0	YES	6746
#	O=C1CCN(N1)C2=CC=CC=C2	5.0798	9.633	9.4623	0.1707	0	YES	6749
#	CC(=O)NC1=CC=C(C=C1)C(N)=S	5.3059	12.348	9.7124	2.6356	0	YES	6752
#	CC(=O)NC1=CC=C(C=C1)C=NO	6.1934	12.388	10.6935	1.6945	0.0001	YES	6754
#	CC(=NO)C(=NO)C1=CC=CC=C1	5.6348	10.423	10.076	0.347	0.0001	YES	6756
#	CC1=C(C=CC=C1)N=CC[N+]([O-])=O	2.2505	5.991	6.3345	-0.3435	0	YES	6761
#	CC1=C(NC(=O)C=NO)C=CC=C1	6.4854	11.088	11.0163	0.0717	0.0001	YES	6762
#	COCC1=CC(=C(C#N)C(=N1)O)C	6.3041	12.996	10.8159	2.1801	0.0001	YES	6763
#	CC1=CC=C(NC(=O)C=NO)C=C1	6.4854	11.088	11.0163	0.0717	0.0001	YES	6769
#	NC(=O)CNC(=O)C1=CC=CC=C1	7.2089	10.633	11.8162	-1.1832	0	YES	6772
#	OC1=C[N+](=NO1)CC2=CC=CC=C2	10.4237	14.384	15.3703	-0.9863	0.0001	YES	6774
#	CC(=O)NC1=C(C=C(C)C=C1)[N+]([O-])=O	5.0812	9.231	9.464	-0.233	0.0001	YES	6782
#	COC1=C(NC(=O)C=NO)C=CC=C1	7.0757	12.359	11.6689	0.6901	0.0001	YES	6791
#	CC(=O)NC1=CC(=CC=C1C)[N+]([O-])=O	5.1215	10.57	9.5085	1.0615	0.0001	YES	6792
#	CCOC(=O)C(=O)CC1=CN=CC=N1	4.4365	10.393	8.7511	1.6419	0	YES	6796
#	COC1=CC=C(C=C1)C=NNC(O)=O	7.1312	11.801	11.7303	0.0707	0	YES	6797
#	OC(=O)CN(CC1=CC=CC=C1)N=O	6.1621	10.609	10.6589	-0.0499	0	YES	6800
#	NC(=O)SCC(=O)NC1=CC(=CC=C1)O	9.6449	13.971	14.5093	-0.5383	0	YES	6802
#	NC(=O)SCC(=O)NC1=CC=C(O)C=C1	9.8498	13.971	14.7358	-0.7648	0	YES	6803
#	OC(=O)[CH]1CCC2=C(C1)C(=NC(=N2)S)O	6.1145	14.094	10.6063	3.4877	0.0001	YES	6804
#	N[CH](CC1=CC=C(C=C1)[N+]([O-])=O)C(O)=O	6.4511	12.323	10.9784	1.3446	0.0001	YES	6811
#	OC(=O)[CH]1CCC2=C(C1)C(=NC(=N2)O)O	8.65	18.654	13.4093	5.2447	0.0001	YES	6813
#	N[CH](CC1=CC(=CC=C1)[N+]([O-])=O)C(O)=O	6.5382	12.323	11.0747	1.2483	0.0001	YES	6814
#	OCCNC(=O)C1=CC=C(C=C1)[N+]([O-])=O	6.2683	15.031	10.7763	4.2547	0.0001	YES	6822
#	CC(=O)OC(OC(C)=O)[CH](CSC#N)SC#N	10.3213	12.583	15.2571	-2.6741	0.0001	YES	6825
#	NC(=S)NC(=N)NC(=O)C1=CC=CC=C1	8.1572	15.163	12.8646	2.2984	0.0001	YES	6837
#	CCC=NNC1=C(C=C(C=C1)[N+]([O-])=O)[N+]([O-])=O	6.2605	8.514	10.7677	-2.2537	0.0001	YES	6846
#	OS(=O)(=O)C1=CC=C(C=C1)N2C(=N)NC(=N)NC2=N	14.2378	22.738	19.5869	3.1511	0.0001	YES	6859
#	OCC=CC1=CC=CC=C1	0.9301	6.801	4.8748	1.9262	0	YES	6865
#	CC(=O)CC1=CC=CC=C1	1.1516	5.398	5.1196	0.2784	0	YES	6869
#	CCC(=O)C1=CC=CC=C1	1.1516	4.886	5.1196	-0.2336	0	YES	6870
#	CC(=O)C1=CC(=CC=C1)C	1.6906	4.967	5.7155	-0.7485	0	YES	6875
#	CCOC1=C(C=O)C=CC=C1	1.6548	5.979	5.6759	0.3031	0	YES	6880
#	CC(=O)OC1=CC(=CC=C1)C	3.2559	4.146	7.446	-3.3	0	YES	6885
#	CC(=O)OC1=C(C)C=CC=C1	2.6584	4.146	6.7855	-2.6395	0	YES	6887
#	COC(=O)C1=C(C)C=CC=C1	1.6834	4.417	5.7076	-1.2906	0	YES	6890
#	CC1=C(CC(O)=O)C=CC=C1	3.6334	7.312	7.8634	-0.5514	0	YES	6892
#	COC(=O)C1=CC(=CC=C1)C	2.2809	4.417	6.3681	-1.9511	0	YES	6893
#	COC(=O)C1=CC=C(C)C=C1	1.6834	4.417	5.7076	-1.2906	0	YES	6895
#	CCC(=O)C1=CC=C(O)C=C1	3.6334	8.866	7.8634	1.0026	0	YES	6898
#	CC(=O)OC1=CC=C(C)C=C1	2.6584	4.146	6.7855	-2.6395	0	YES	6901
#	CC(=O)C1=C(O)C(=CC=C1)C	4.1724	5.848	8.4593	-2.6113	0	YES	6902
#	CSCC1=CC2=C(OCO2)C=C1	4.0772	7.133	8.354	-1.221	0	YES	6907
#	COC1=CC(=CC=C1O)C(C)=O	3.0952	10.219	7.2683	2.9507	0	YES	6911
#	COC1=C(OC(C)=O)C=CC=C1	3.2488	5.417	7.4381	-2.0211	0	YES	6914
#	CCOC(=O)C=CC1=CC=CO1	2.4887	5.261	6.5979	-1.3369	0	YES	6915
#	C[CH](O)C1=CC2=C(OCO2)C=C1	5.3767	9.475	9.7907	-0.3157	0	YES	6922
#	COC1=C(CC(O)=O)C=CC=C1	4.2238	8.582	8.516	0.066	0	YES	6929
#	OC[CH](C(O)=O)C1=CC=CC=C1	4.2583	11.668	8.5542	3.1138	0	YES	6930
#	COC1=CC=CC(=C1)OC(C)=O	3.0439	5.417	7.2117	-1.7947	0	YES	6931
#	COC(=O)COC1=CC=CC=C1	2.3322	5.27	6.4249	-1.1549	0	YES	6939
#	CC1=CC=CC(=C1)OCC(O)=O	4.9939	7.733	9.3675	-1.6345	0	YES	6943
#	OC(=O)CCC1=CC=C(O)C=C1	4.3965	11.214	8.707	2.507	0	YES	6948
#	COC1=CC=CC(=C1O)C(C)=O	3.0952	7.119	7.2683	-0.1493	0	YES	6951
#	COC1=C(C(O)=O)C(=CC=C1)OC	6.3281	9.421	10.8424	-1.4214	0	YES	6963
#	C1CC2=C(CN1)C=CC=C2	2.4651	6.185	6.5717	-0.3867	0	YES	6989
#	CCC(=O)C1=CC=C(N)C=C1	3.275	8.337	7.4671	0.8699	0	YES	6996
#	CC1=[N+](C)C2=C(O1)C=CC=C2	9.2977	10.79	14.1254	-3.3354	0	YES	7002
#	NCCC(=O)C1=CC=CC=C1	3.0322	8.873	7.1987	1.6743	0	YES	7005
#	CNC(=O)C1=C(C)C=CC=C1	4.0061	8.27	8.2753	-0.0053	0	YES	7007
#	CCNC(=O)C1=CC=CC=C1	4.0645	8.19	8.34	-0.15	0	YES	7009
#	CCC(=O)CC1=CC=CC=N1	1.4014	8.158	5.3958	2.7622	0	YES	7014
#	CCN(C=O)C1=CC=CC=C1	3.6119	6.638	7.8395	-1.2015	0	YES	7015
#	CC1=C(C)C=C(NC=O)C=C1	3.5534	7.987	7.7749	0.2121	0	YES	7019
#	CSC1=C(NC(C)=O)C=CC=C1	4.6847	9.745	9.0256	0.7194	0	YES	7023
#	NCCSC(=O)C1=CC=CC=C1	4.0764	8.772	8.3531	0.4189	0	YES	7024
#	O=C1NC(=S)SC1=C2CCCCC2	2.0726	6.932	6.1378	0.7942	0.0001	YES	7026
#	COC1=CC=CC(=C1)NC(C)=O	4.026	9.438	8.2974	1.1406	0	YES	7030
#	CN(C(C)=O)C1=C(O)C=CC=C1	6.1224	10.879	10.615	0.264	0	YES	7031
#	OCCN=CC1=C(O)C=CC=C1	4.5929	11.703	8.9242	2.7788	0	YES	7032
#	CCOC(=O)C1=C(N)C=CC=C1	3.8653	7.788	8.1197	-0.3317	0	YES	7033
#	CC(C)C1=CC=C(C=C1)[N+]([O-])=O	1.2701	4.384	5.2506	-0.8666	0	YES	7045
#	CN[CH](C(O)=O)C1=CC=CC=C1	6.0427	9.701	10.5269	-0.8259	0	YES	7054
#	NC1=CC=C(CCC(O)=O)C=C1	5.5141	10.684	9.9425	0.7415	0	YES	7059
#	OC(=O)CNCC1=CC=CC=C1	4.8276	9.701	9.1835	0.5175	0	YES	7060
#	CC(=O)OCCC1=NC=CC=C1	3.8978	7.609	8.1557	-0.5467	0	YES	7061
#	CCOC(=O)C1=CC(=CC=C1)N	3.796	7.788	8.0431	-0.2551	0	YES	7073
#	CN(C)C1=C(C=CC=C1)C(O)=O	5.8305	8.764	10.2923	-1.5283	0	YES	7076
#	CC1=CC=C(NCC(O)=O)C=C1	6.1809	9.164	10.6796	-1.5156	0	YES	7080
#	N[CH](CSC1=CC=CC=C1)C(O)=O	5.7626	11.498	10.2172	1.2808	0	YES	7081
#	CNCC(=O)C1=CC(=C(O)C=C1)O	8.8234	15.32	13.6011	1.7189	0	YES	7084
#	C[CH]([CH](O)C1=CC=CC=C1)[N+]([O-])=O	3.7067	9.66	7.9444	1.7156	0.0001	YES	7090
#	COC1=CC(=CC(=C1)OC)C(N)=O	5.2545	11.111	9.6555	1.4555	0	YES	7091
#	COC1=CC(=C(C=C1)C=NO)OC	5.3689	8.903	9.7819	-0.8789	0.0001	YES	7093
#	COC1=CC=CC(=C1OC)C=NO	3.7013	8.903	7.9384	0.9646	0.0001	YES	7094
#	COC1=C(OC)C=C(C=C1)C=NO	4.4795	8.903	8.7987	0.1043	0.0001	YES	7095
#	COC1=CC(=C(OC)C=C1)NC=O	5.5042	10.529	9.9316	0.5974	0	YES	7096
#	ON[CH](CC(O)=O)C1=CC=CC=C1	6.625	13.917	11.1707	2.7463	0.0001	YES	7098
#	NC1=C(OCCC(O)=O)C=CC=C1	7.0794	11.955	11.6731	0.2819	0	YES	7104
#	COC1=CC(=C(C=C1)C(N)=O)OC	5.9696	11.111	10.4461	0.6649	0	YES	7105
#	N[CH](CC1=CC(=C(O)C=C1)O)C(O)=O	9.7693	17.886	14.6468	3.2392	0	YES	7111
#	CCOC(=O)C1=C(C)C(=CN1)C(O)=O	6.9269	11.764	11.5044	0.2596	0	YES	7112
#	N[CH](CS(=O)(=O)C1=CC=CC=C1)C(O)=O	7.9431	13.597	12.6279	0.9691	0.0001	YES	7118
#	COC1=C(OC)C=C(C=C1)C=NS(O)(=O)=O	5.9827	9.113	10.4606	-1.3476	0.0001	YES	7122
#	CCSC(=N)C1=CC=CC=C1	2.0553	5.597	6.1187	-0.5217	0	YES	7126
#	COC1=C(C=CC=C1)C=NNC(N)=O	6.7727	11.332	11.334	-0.002	0	YES	7136
#	CS(=O)(=O)C1=CC=C(C=C1)C=NNC(N)=S	7.9188	11.103	12.601	-1.498	0.0001	YES	7146
#	NC1=CC=C(C=C1)S(=O)(=O)NC2=NCCS2	9.6348	12.991	14.4981	-1.5071	0.0001	YES	7147
#	NC(=O)SCC(=O)NC1=CC=C(C=C1)S(N)(=O)=O	11.9044	14.094	17.0072	-2.9132	0.0001	YES	7151
#	COC1=C(C=C(C=C1)C=NNC(N)=S)S(O)(=O)=O	9.6028	15.026	14.4627	0.5633	0.0001	YES	7152
#	OC(=O)CCN1C(=O)NC(=O)N(CCC(O)=O)C1=O	14.899	23.387	20.3178	3.0692	0.0001	YES	7155
#	CCN1C=NC2=C1N=CN=C2N3CC3	8.0582	10.405	12.7551	-2.3501	0.0001	YES	7160
#	CC(=O)NCCSC1=C2N=CNC2=NC=N1	10.5751	16.001	15.5376	0.4634	0.0001	YES	7163
#	CC[CH](NC1=C2N=CNC2=NC=N1)C(O)=O	11.5827	16.395	16.6515	-0.2565	0.0001	YES	7165
#	CN1C(=C(NC(=O)CC#N)C(=O)N(C)C1=O)N	14.1616	18.785	19.5026	-0.7176	0.0001	YES	7167
#	NS(=O)(=O)C1=CC=C(C=C1)N2C(=N)NC(=N)NC2=N	12.9127	20.513	18.122	2.391	0.0001	YES	7169
#	CC1=C(C)C(=CC=C1)C	0.3683	2.14	4.2537	-2.1137	0	YES	7172
#	CC1=CC2=C(NCCN2)C=C1	5.174	8.801	9.5666	-0.7656	0	YES	7180
#	CN(C)C(=O)C1=CC=C(N)C=C1	5.764	11.424	10.2187	1.2053	0	YES	7192
#	CCCON=CC1=CN=CC=C1	2.9386	6.578	7.0952	-0.5172	0.0001	YES	7196
#	CCCC(=O)CC1=CN=CC=N1	2.5824	8.418	6.7014	1.7166	0	YES	7200
#	CCNC(=O)NC1=CC=CC=C1	6.6119	9.231	11.1562	-1.9252	0	YES	7204
#	CCOC1=CC=C(NC(N)=S)C=C1	4.0558	8.165	8.3304	-0.1654	0	YES	7208
#	NN[CH](CC1=CC=CC=C1)C(O)=O	6.4576	12.298	10.9856	1.3124	0	YES	7212
#	COC1=CC=C(NC(=O)CN)C=C1	6.7783	12.126	11.3401	0.7859	0	YES	7213
#	N[CH](CC1=CC=C(N)C=C1)C(O)=O	6.8418	13.371	11.4104	1.9606	0	YES	7218
#	ON=C1SC(=S)N(C2CCCCC2)C1=O	4.7218	9.903	9.0666	0.8364	0.0001	YES	7222
#	C[CH](CC1=CC=CO1)C(=O)NC(N)=O	7.1236	10.815	11.7219	-0.9069	0	YES	7224
#	C[CH](NS(=O)(=O)C1=CC=CC=C1)C(N)=O	5.7399	11.428	10.1921	1.2359	0.0001	YES	7228
#	CC(=O)NC1=CC(=C(C=C1)S(N)(=O)=O)C	9.0665	12.272	13.8698	-1.5978	0.0001	YES	7232
#	CC(=O)NCC1=CC=C(C=C1)S(N)(=O)=O	8.2355	12.81	12.9511	-0.1411	0.0001	YES	7233
#	CCOC(=O)C1=C(C)C(=C(C)N1)[N+]([O-])=O	4.4899	9.428	8.8102	0.6178	0.0001	YES	7236
#	CCCCOC(=O)C1=CC(=NC(=N1)O)O	8.0187	15.322	12.7115	2.6105	0	YES	7238
#	NC(=N)SCCC1=CC=CC=C1	3.4163	9.585	7.6233	1.9617	0	YES	7250
#	CSC1=NC2=C(N1C)C(=O)N(C)C(=O)N2C	11.0229	11.983	16.0327	-4.0497	0.0001	YES	7264
#	CC1=C(O)C(=C(CO)C=N1)C=NNC(N)=S	9.0199	18.684	13.8183	4.8657	0.0001	YES	7269
#	CN(C)NC(=O)NC1=C(C=CC=C1)[N+]([O-])=O	10.1761	12.456	15.0965	-2.6405	0.0001	YES	7274
#	CN1C(=O)N(C)C2=C(N(C)C(=N2)CO)C1=O	10.5397	14.842	15.4984	-0.6564	0.0001	YES	7277
#	CC(=O)NC1=CC=C(C=C1)S(=O)(=O)NC(N)=N	12.0418	17.484	17.1591	0.3249	0.0001	YES	7280
#	CN(C)C(=O)N(C)N=CC1=CC=C(O1)[N+]([O-])=O	9.7419	11.484	14.6165	-3.1325	0.0001	YES	7281
#	CCCCSC1=C2C=NNC2=NC=N1	6.5174	9.286	11.0517	-1.7657	0.0001	YES	7292
#	NC(=N)NC(=N)NC1=CC=C(C=C1)C(N)=O	12.2052	22.445	17.3397	5.1053	0.0001	YES	7296
#	CC1=CC=C(CCO)C=C1	1.3947	6.496	5.3884	1.1076	0	YES	7310
#	CC1=CC(=C(O)C(=C1)C)C	2.9373	6.123	7.0938	-0.9708	0	YES	7312
#	CCC1=CC(=CC(=C1)O)C	2.9958	6.043	7.1585	-1.1155	0	YES	7316
#	OCCCC1=CC=CC=C1	0.6509	6.417	4.5661	1.8509	0	YES	7317
#	O=CC=C[CH]1CCC=CC1	-0.3623	4.048	3.446	0.602	0	YES	7319
#	CO[CH](C)C1=CC=CC=C1	1.2565	4.034	5.2356	-1.2016	0	YES	7321
#	CC[CH](O)C1=CC=CC=C1	2.2315	6.417	6.3135	0.1035	0	YES	7323
#	C[CH](O)C1=CC=C(C)C=C1	2.173	6.496	6.2489	0.2471	0	YES	7324
#	OC[CH](O)CC1=CC=CC=C1	2.9946	7.854	7.1571	0.6969	0	YES	7326
#	COC1=C(OC)C=C(C)C=C1	1.9266	4.682	5.9764	-1.2944	0	YES	7328
#	CCCCC(=O)C1=CC=CO1	1.6191	4.64	5.6365	-0.9965	0	YES	7333
#	CC(C)CC(=O)C1=CC=CO1	1.5607	4.64	5.5719	-0.9319	0	YES	7334
#	O=COC[CH]1C[CH]2C[CH]1C=C2	0.5697	3.526	4.4763	-0.9503	0	YES	7340
#	CCCCOC(=O)C1=CC=CO1	2.2095	4.092	6.2891	-2.1971	0	YES	7342
#	COC1=C(OC)C(=CC=C1)OC	4.0893	5.951	8.3674	-2.4164	0	YES	7344
#	CC1=CC(=C(O)C(=C1)CO)CO	5.2657	11.996	9.6679	2.3281	0	YES	7345
#	CC(C)C(=O)OCC1=CC=CO1	3.126	4.604	7.3024	-2.6984	0	YES	7347
#	C=CCOC(=O)[CH]1CCC=CO1	1.9111	3.936	5.9593	-2.0233	0	YES	7348
#	CS(=O)(=O)C[CH](O)C1=CC=CC=C1	5.4562	10.611	9.8785	0.7325	0	YES	7351
#	COC(=O)C(=O)[CH]1CCCCC1=O	2.9728	9.315	7.133	2.182	0	YES	7355
#	CS(=O)(=O)OCCOC1=CC=CC=C1	5.2682	7.635	9.6707	-2.0357	0	YES	7363
#	CCSC1=CC=C(C)C=C1	0.8735	3.638	4.8122	-1.1742	0	YES	7367
#	CC(C)C1=C(S)C=CC=C1	-0.2243	2.991	3.5986	-0.6076	0	YES	7368
#	CC1=CC(=C(N)C(=C1)C)C	2.5789	5.592	6.6975	-1.1055	0	YES	7369
#	CN(C)C1=C(C)C=CC=C1	2.3183	4.025	6.4095	-2.3845	0	YES	7373
#	CCN(C)C1=CC=CC=C1	2.3768	3.943	6.4741	-2.5311	0	YES	7376
#	CNCCC1=CC=CC=C1	2.8008	5.75	6.9429	-1.1929	0	YES	7386
#	CC[CH](N)C1=CC=CC=C1	1.873	5.967	5.9172	0.0498	0	YES	7392
#	C[N+](C)([O-])CC1=CC=CC=C1	0.2983	12.625	4.1763	8.4487	0	YES	7405
#	OCCNCC1=CC=CC=C1	3.5638	10.186	7.7864	2.3996	0	YES	7406
#	CN(C)CC1=C(O)C=CC=C1	4.8587	9.513	9.2179	0.2951	0	YES	7407
#	N[CH](CO)CC1=CC=CC=C1	2.7716	10.405	6.9106	3.4944	0	YES	7410
#	CO[CH](CN)C1=CC=CC=C1	3.8039	8.022	8.0519	-0.0299	0	YES	7411
#	CCOC1=C(N)C=C(C)C=C1	2.5431	6.783	6.658	0.125	0	YES	7419
#	CN(C)C1=CC=C(CO)C=C1	3.8837	8.461	8.14	0.321	0	YES	7426
#	CCOC(=O)C1=C(C)C=C(C)N1	2.9621	7.025	7.1212	-0.0962	0	YES	7430
#	CNC[CH](O)C1=CC(=CC=C1)O	7.4215	14.169	12.0512	2.1178	0	YES	7434
#	CCOC(=O)C1=CNC(=C1C)C	4.8093	7.025	9.1634	-2.1384	0	YES	7436
#	CCCC(C)=C(C#N)C(=O)OC	4.3956	6.05	8.706	-2.656	0.0001	YES	7443
#	CC1(C)CC(=O)C(C(N)=O)C(=O)C1	4.7461	14.282	9.0934	5.1886	0	YES	7454
#	C[CH](NCC1=CC=CC=C1)S(O)(=O)=O	7.192	9.845	11.7975	-1.9525	0	YES	7457
#	NCCSCC1=CC=CC=C1	2.8126	8.062	6.956	1.106	0	YES	7464
#	CN(C)NC(=O)NC1=CC=CC=C1	8.7354	11.393	13.5037	-2.1107	0	YES	7469
#	COC1=C(NCC(=O)NN)C=CC=C1	8.1519	14.504	12.8587	1.6453	0	YES	7474
#	CCOC(=O)C1=CNC(=S)N(CC)C1=N	6.225	9.917	10.7284	-0.8114	0.0001	YES	7475
#	CCC(=N)NS(=O)(=O)C1=CC=C(N)C=C1	6.0296	10.762	10.5124	0.2496	0.0001	YES	7477
#	CN1C=C(C(=O)NCCO)C(=O)N(C)C1=O	10.8543	20.371	15.8463	4.5247	0	YES	7482
#	OCCN(CCO)C(=O)C1=CC(=NC(=N1)O)O	12.2458	24.83	17.3846	7.4454	0	YES	7484
#	CC[CH](COC(=O)C=CC(=O)NC(N)=O)[N+]([O-])=O	8.9728	15.943	13.7663	2.1767	0.0001	YES	7485
#	CCN1C=NC2=C(N=CN=C12)N(C)C	8.3107	10.049	13.0342	-2.9852	0.0001	YES	7496
#	CCCCN1C=NC2=C1N=CN=C2N	6.809	11.456	11.3741	0.0819	0.0001	YES	7499
#	NC(=N)NC(=N)NCC1=CC=CC=C1	9.11	16.551	13.9179	2.6331	0	YES	7500
#	CC(C)CN1C=NC2=C1N=C(N)N=C2O	8.5546	11.889	13.3038	-1.4148	0.0001	YES	7506
#	C[CH](O)CNC1=C2C=NN(C)C2=NC=N1	10.3059	15.682	15.24	0.442	0.0001	YES	7515
#	CN(C)C1=NC2=C(N1)N(C)C(=O)N(C)C2=O	12.1621	13.573	17.2921	-3.7191	0.0001	YES	7518
#	CCN1C(=N)NC2=C1C(=O)N(C)C(=O)N2C	12.3479	13.767	17.4975	-3.7305	0.0001	YES	7519
#	COC1=C(C=CC=C1)C=NNC(=N)NN(O)O	13.3937	20.3	18.6536	1.6464	0.0001	YES	7525
#	CSC1=NC(=C2N=C(C)NC2=N1)N(C)C	9.0024	11.403	13.7989	-2.3959	0.0001	YES	7528
#	N#CCCCCCCCC#N	2.5101	7.159	6.6216	0.5374	0.0001	YES	7540
#	CCN(CC)C1=CC=CC=N1	2.6267	6.703	6.7504	-0.0474	0	YES	7541
#	CCNCCC1=CC=CC=N1	3.0507	8.509	7.2191	1.2899	0	YES	7542
#	CN(N)C1=C(C)C=CC=C1C	4.9053	6.703	9.2694	-2.5664	0	YES	7545
#	CNN(C)C1=C(C)C=CC=C1	4.0575	6.403	8.3322	-1.9292	0	YES	7546
#	CC1CCC2(CC1)NC(=O)NC2=O	6.8394	8.421	11.4077	-2.9867	0	YES	7553
#	O=C1NC(=O)C2(CCCCCC2)N1	4.7721	8.421	9.1222	-0.7012	0	YES	7555
#	O=C(CCCC(=O)N1CC1)N2CC2	4.6617	10.67	9.0002	1.6698	0	YES	7560
#	CC(C)CN1C=C(C)C(=O)NC1=O	5.8433	9.156	10.3065	-1.1505	0	YES	7561
#	NC(=O)C1CC2(C1)CC(C2)C(N)=O	5.7169	11.544	10.1667	1.3773	0	YES	7563
#	CN(C)S(=O)(=O)C1=CC(=C(C)C=C1)N	7.0775	9.1	11.6709	-2.5709	0	YES	7566
#	CN(C)S(=O)(=O)C1=C(C)C=CC(=C1)N	7.0775	9.1	11.6709	-2.5709	0	YES	7567
#	CCC[C]1(CC)C(=O)NC(=O)NC1=S	5.81	9.559	10.2697	-0.7107	0.0001	YES	7568
#	COC1=C(N)C=C(C=C1)S(=O)(=O)N(C)C	7.8819	10.371	12.5602	-2.1892	0.0001	YES	7575
#	CC[CH](C)OC(=O)C=CC(=O)NC(N)=O	8.1567	12.701	12.864	-0.163	0	YES	7577
#	CCOC(=O)[CH]1NC(=O)N[CH]1C(=O)OCC	8.5637	11.511	13.314	-1.803	0.0001	YES	7579
#	CCOCCOC(=O)C=CC(=O)NC(N)=O	7.9687	14.754	12.6562	2.0978	0	YES	7580
#	CN(C)C1=NC(=C2C=NNC2=N1)N(C)C	10.6247	9.757	15.5924	-5.8354	0.0001	YES	7592
#	CCCCNC1=C2N=CNC2=NC(=N1)N	10.6869	12.345	15.6612	-3.3162	0.0001	YES	7595
#	CC1=CC(=O)CC(C)(C)C1	0.6488	4.179	4.5638	-0.3848	0	YES	7603
#	CC(C)=CC(=O)C=C(C)C	0.583	4.08	4.491	-0.411	0	YES	7615
#	CCCC1=CC(=O)CCC1	0.593	4.179	4.5021	-0.3231	0	YES	7617
#	OC[CH]1[CH]2C[CH](C=C2)[CH]1CO	1.3522	6.79	5.3414	1.4486	0.0001	YES	7624
#	C1COC(O1)[CH]2CCC=CC2	2.0382	4.325	6.0998	-1.7748	0	YES	7626
#	CC(C)OC(=S)SC(=S)SC(=S)OC(C)C	-0.4262	9.028	3.3753	5.6527	0.0001	YES	7627
#	CCOC(=O)[CH](CC=C)C(C)=O	1.3614	6.564	5.3516	1.2124	0	YES	7629
#	CCOC(=O)[C]1(C)CCCC1=O	1.6353	6.79	5.6544	1.1356	0	YES	7631
#	CCC1(CC)OC(=O)C=C1OC	3.0916	4.857	7.2644	-2.4074	0	YES	7635
#	CCOC(=O)C1(CC1)C(=O)OCC	4.0249	6.243	8.2962	-2.0532	0	YES	7642
#	OC(=O)CC1(CCCC1)CC(O)=O	4.3703	11.007	8.678	2.329	0	YES	7647
#	CCOC(=O)CC(=O)CC(=O)OCC	4.7374	9.305	9.0839	0.2211	0	YES	7657
#	CC1(C)O[CH]2O[CH]([CH](O)[CH]2O1)[CH]3CO3	8.3256	14.57	13.0507	1.5193	0.0001	YES	7663
#	CC(CCC(O)=O)(CCC(O)=O)C(O)=O	9.4563	15.903	14.3007	1.6023	0	YES	7666
#	COC(=O)CC1(CC(=O)OC)OCCO1	5.8267	9.652	10.2882	-0.6362	0	YES	7667
#	CC1=CC(CC(C)(C)C1)=NO	1.9666	4.71	6.0207	-1.3107	0.0001	YES	7678
#	CCCCCN1C(=O)CCC1=O	3.1335	6.762	7.3107	-0.5487	0	YES	7682
#	C[CH](O)C(=O)N(CC=C)CC=C	5.0799	7.714	9.4625	-1.7485	0	YES	7683
#	CNC(=O)OC[CH]1CCC=CC1	4.6677	6.735	9.0068	-2.2718	0	YES	7684
#	CC1(COC2(CCCC2)OC1)[N+]([O-])=O	3.1789	7.511	7.3609	0.1501	0.0001	YES	7692
#	COC(=O)C[CH](CN1CC1)C(=O)OC	5.7633	9.793	10.2181	-0.4251	0	YES	7695
#	CCN(CC)CC(=O)NC1=NC=CS1	7.9558	13.116	12.6419	0.4741	0.0001	YES	7705
#	CN1C(=O)NC=C(N(CCO)CCO)C1=O	11.1559	17.032	16.1797	0.8523	0	YES	7710
#	OCCN(CCO)CC1=C(O)N=C(O)N=C1	11.2997	22.39	16.3387	6.0513	0	YES	7711
#	O=C1N[CH](CCS(=O)(=O)N2CCOCC2)C(=O)N1	9.8472	14.582	14.7329	-0.1509	0.0001	YES	7713
#	CC(C)CNC1=C(NC=O)C(=NC(=N1)N)O	12.3848	17.967	17.5383	0.4287	0.0001	YES	7717
#	CCNC(=S)NC1=C(N)N(C)C(=O)N(C)C1=O	12.4338	13.788	17.5925	-3.8045	0.0001	YES	7719
#	NNC(=O)C1=C(N)N(C=N1)[CH]2O[CH](CO)[CH](O)[CH]2O	16.6603	26.442	22.265	4.177	0.0001	YES	7721
#	CCCC1(CCC)NC(=O)NC1=O	6.2933	8.066	10.8039	-2.7379	0	YES	7738
#	CCCC[C]1(CC)NC(=O)NC1=O	6.0345	8.066	10.5179	-2.4519	0	YES	7739
#	CC(C)C1(NC(=O)NC1=O)C(C)C	6.9787	8.066	11.5616	-3.4956	0	YES	7741
#	NC(=O)OC[CH]1CCCC[CH]1OC(N)=O	7.0132	10.089	11.5998	-1.5108	0	YES	7745
#	CCC[C]1(NC(=O)NC1=O)C(OC)OC	9.909	11.475	14.8013	-3.3263	0	YES	7746
#	NCCNCCCC1=CC=CS1	5.2684	9.754	9.6709	0.0831	0	YES	7750
#	CC(C)C(O)(C#C)C(C)C	1.6817	5.492	5.7057	-0.2137	0.0001	YES	7755
#	CCCC[C](O)(CC)C#C	1.5399	5.492	5.5489	-0.0569	0.0001	YES	7756
#	CC[CH]1CCCCCC1=O	-0.2503	3.921	3.5698	0.3512	0	YES	7759
#	OCC=C1CCCCCC1	-0.1731	4.924	3.6551	1.2689	0	YES	7761
#	O[CH]1CC[CH]2CCC[CH]2C1	0.3281	5.297	4.2093	1.0877	0	YES	7767
#	CC(C)[CH]1CCCCC1=O	-0.2035	3.921	3.6215	0.2995	0	YES	7768
#	CCC(O)(CC=C)CC=C	1.9452	4.64	5.997	-1.357	0	YES	7771
#	OC(C1CCC1)C2CCC2	0.4917	5.297	4.3901	0.9069	0	YES	7772
#	CCOC(=O)C1CCCCC1	0.6387	3.374	4.5526	-1.1786	0	YES	7779
#	CC(C)C(=O)OC1CCCC1	1.5552	3.374	5.5658	-2.1918	0	YES	7783
#	C[CH]1OC2(CCCC2)O[CH]1C	2.0746	4.269	6.1401	-1.8711	0	YES	7785
#	CC=CC1OCC(C)(C)CO1	0.6133	3.971	4.5246	-0.5536	0	YES	7786
#	CCCO[CH]1CCC[CH]2O[CH]12	0.9657	5.469	4.9141	0.5549	0.0001	YES	7798
#	CCCCCCC=CC(O)=O	2.0716	5.728	6.1367	-0.4087	0	YES	7800
#	CCCCOCCOC(=O)C=C	1.5142	5.474	5.5205	-0.0465	0	YES	7807
#	CCOC(=O)C1(O)CCCCC1	3.2258	4.18	7.4128	-3.2328	0	YES	7810
#	CCOC(=O)[CH](C)C(=O)C(C)C	1.826	6.437	5.8652	0.5718	0	YES	7811
#	CO[CH](C)CCOC(=O)C(C)=C	2.3212	5.401	6.4127	-1.0117	0	YES	7814
#	CCCCCOC(=S)SC(=O)OCC	1.6413	5.166	5.661	-0.495	0	YES	7820
#	CC[C](C)(CC(O)=O)CC(=O)OC	5.2207	8.269	9.6182	-1.3492	0	YES	7823
#	CCOC(=O)C[C]1(C)OC[CH](C)O1	3.5172	6.783	7.7349	-0.9519	0	YES	7824
#	OC(=O)CCCCCCCC(O)=O	3.8191	10.652	8.0687	2.5833	0	YES	7829
#	CCOC(=O)C(C)(C)C(=O)OCC	3.5295	5.886	7.7485	-1.8625	0	YES	7832
#	CC(=O)OC[CH]1COCOC1(C)C	3.108	6.783	7.2825	-0.4995	0	YES	7833
#	CO[CH]1[CH](C)OCO[CH]2COCO[CH]12	3.6203	10.433	7.8488	2.5842	0.0001	YES	7839
#	CCCOC(=O)CC(=O)C(OC)OC	4.9805	8.996	9.3527	-0.3567	0	YES	7847
#	C1CC[CH]2NCCC[CH]2C1	1.5324	4.629	5.5407	-0.9117	0	YES	7851
#	CC(C)N(CC#C)C(C)C	1.209	4.606	5.1831	-0.5771	0.0001	YES	7856
#	CCCN(CCC)CC#C	1.6914	4.606	5.7165	-1.1105	0.0001	YES	7857
#	NC[CH]1CC2CCC1CC2	1.4243	4.848	5.4211	-0.5731	0	YES	7858
#	C1CC[CH]2CNCC[CH]2C1	2.4597	4.629	6.5658	-1.9368	0	YES	7859
#	CC(C)(C)CC(C)(C)N=C=O	0.4296	2.172	4.3214	-2.1494	0	YES	7861
#	CC1(C)CC(=O)CC(C)(C)N1	1.7673	7.693	5.8003	1.8927	0	YES	7866
#	CCCCCCC=CC(N)=O	1.7131	7.419	5.7404	1.6786	0	YES	7871
#	OC[CH]1CN1C2CCCCC2	2.2886	8.848	6.3766	2.4714	0	YES	7872
#	CCC(CC)(SCC=C)C(N)=O	2.2934	9.312	6.382	2.93	0	YES	7874
#	N[CH](CC1CCCCC1)C(O)=O	3.6152	8.444	7.8432	0.6008	0	YES	7882
#	OC(=O)CCCN1CCCCC1	2.7933	9.306	6.9346	2.3714	0	YES	7886
#	CCNC1(CCCCC1)C(O)=O	5.2565	8.225	9.6577	-1.4327	0	YES	7888
#	CCOC(=O)NC1CCCCC1	3.1861	6.678	7.3688	-0.6908	0	YES	7889
#	CCC[CH]1CCC[C]1(N)C(O)=O	4.0232	8.444	8.2943	0.1497	0	YES	7899
#	C[CH]1CCC[CH](C)N1CC(O)=O	3.473	8.007	7.686	0.321	0	YES	7907
#	OCCOC(=O)NC1CCCCC1	3.9491	11.115	8.2124	2.9026	0	YES	7916
#	CCC(C)(C)N(CC(O)=O)CC(O)=O	7.7756	11.602	12.4427	-0.8407	0	YES	7918
#	CCCCOC(=O)CC[CH](N)C(O)=O	5.6316	10.959	10.0724	0.8866	0	YES	7921
#	CCOC(=O)[CH](C)[CH](N)C(=O)OCC	5.6077	8.575	10.046	-1.471	0	YES	7924
#	CCC(=O)N[CH]1[CH](O)O[CH](CO)[CH](O)[CH]1O	11.6926	18.928	16.773	2.155	0.0001	YES	7928
#	O=CNCCCN(CCCNC=O)C=O	9.2061	16.121	14.0241	2.0969	0	YES	7932
#	CC(C)N1CSC(=S)NCCNC(=S)SC1	5.1852	5.489	9.5789	-4.0899	0.0001	YES	7936
#	C[CH]1CC[CH](C)[CH](C)C1	-1.5742	0.224	2.1062	-1.8822	0	YES	7937
#	CCCC[CH](C)C1CC1	-1.4121	0.224	2.2854	-2.0614	0	YES	7938
#	CN1CCN[CH]2CCCC[CH]12	3.3413	8.18	7.5404	0.6396	0.0001	YES	7944
#	C[CH]1CC[CH]2NCCN[CH]2C1	3.3799	8.398	7.5831	0.8149	0	YES	7946
#	CO[CH]1CC[CH]2NCCN[CH]2C1	4.1268	10.452	8.4088	2.0432	0	YES	7947
#	C[CH](CC(C)(C)C)C(=O)NC(N)=O	5.1042	9.228	9.4893	-0.2613	0	YES	7948
#	CCCC(CCC)C(=O)NC(N)=O	5.1866	9.228	9.5804	-0.3524	0	YES	7951
#	OCCN(CCCN(CCO)C(S)=S)C(S)=S	3.9866	11.07	8.2538	2.8162	0.0001	YES	7957
#	OCCOC(=O)N1CCN(CCO)CC1	7.0724	15.886	11.6652	4.2208	0	YES	7965
#	NC(=O)CCN(CCC(N)=O)CCC(N)=O	10.5129	21.324	15.4688	5.8552	0	YES	7970
#	CC(C)(C)C(=O)C(C)(C)C	0.1659	3.567	4.0299	-0.4629	0	YES	7972
#	CC[CH]1CC[CH](CC)[CH]1O	-0.2586	4.939	3.5607	1.3783	0	YES	7982
#	CCCCC1(O)CCCC1	1.3717	4.939	5.363	-0.424	0	YES	7983
#	CCC1(C)OCC(C)(C)CO1	1.1994	3.914	5.1725	-1.2585	0	YES	8001
#	CCC[CH]1O[CH](C)C[CH](C)O1	1.6968	3.914	5.7224	-1.8084	0	YES	8002
#	CC(C)COC(=O)CC(C)C	0.5277	3.018	4.4299	-1.4119	0	YES	8003
#	CCCCCC[CH](C)C(O)=O	1.5957	5.4	5.6106	-0.2106	0	YES	8017
#	CCCCCCSCCC(O)=O	2.8365	7.495	6.9823	0.5127	0	YES	8022
#	CO[CH](C)CCOC(=O)C(C)C	1.9548	5.073	6.0076	-0.9346	0	YES	8030
#	CC(C)OC[CH]1COC(C)(C)O1	2.5213	5.967	6.6338	-0.6668	0	YES	8039
#	CCC1OC(CC)OC(CC)O1	2.7017	5.967	6.8333	-0.8663	0	YES	8040
#	CCCCOCCOCCOC=O	0.9943	6.866	4.9457	1.9203	0	YES	8048
#	CCOCCOC(=O)OCCOCC	3.3906	6.578	7.5949	-1.0169	0	YES	8051
#	C[CH](O)CNC1CCCCC1	4.0412	8.71	8.3142	0.3958	0	YES	8060
#	CC(C)(C)C(C)(C)CC(N)=O	1.5455	7.09	5.5551	1.5349	0	YES	8065
#	CCC[CH](C)[CH](CC)C(N)=O	1.2133	7.09	5.1878	1.9022	0	YES	8070
#	CCCCC[CH](C)NC(C)=O	1.6027	6.873	5.6184	1.2546	0	YES	8072
#	CC(C)CNC(=O)CC(C)C	2.8503	6.873	6.9976	-0.1246	0	YES	8074
#	C[CH]1CCCCCN1CCO	1.7964	8.492	5.8325	2.6595	0	YES	8079
#	C[CH]1CCCN(CCO)CC1	2.7007	8.492	6.8322	1.6598	0	YES	8081
#	CC(C)NC[CH]1CCCCO1	1.8822	7.228	5.9273	1.3007	0	YES	8083
#	OCCN1CCCCCCC1	1.5295	8.492	5.5375	2.9545	0	YES	8085
#	CCCCCCC[CH](N)C(O)=O	3.7775	8.088	8.0227	0.0653	0	YES	8091
#	CN(C)CCOC(=O)C(C)(C)C	3.1894	6.569	7.3724	-0.8034	0	YES	8098
#	CCCC[C](N)(CCC)C(O)=O	3.7712	8.088	8.0157	0.0723	0	YES	8101
#	CCOC(=O)[CH](CCSC)N(C)C	3.7882	7.364	8.0345	-0.6705	0	YES	8105
#	CCCCCCCCN1N=NNC1=N	5.3141	9.19	9.7214	-0.5314	0	YES	8110
#	CCCC[CH](CC)CN1N=NNC1=N	5.1175	9.19	9.504	-0.314	0	YES	8111
#	CNCCCN1CCCCC1	3.6795	7.824	7.9143	-0.0903	0	YES	8119
#	CCN(CC)CCCC(C)=NO	3.3507	7.921	7.5508	0.3702	0.0001	YES	8122
#	CN(C)CCC(=O)CCN(C)C	5.0322	10.668	9.4097	1.2583	0	YES	8125
#	CCN(CC)C(=O)OCCN(C)C	6.5975	9.656	11.1403	-1.4843	0	YES	8127
#	CCC(CC)(CNC(N)=O)CNC(N)=O	10.7612	19.521	15.7434	3.7776	0	YES	8133
#	CCCCC[C](C)(O)CC	1.1279	4.385	5.0934	-0.7084	0	YES	8138
#	CCCCCCC[CH](C)O	0.3319	4.385	4.2134	0.1716	0	YES	8143
#	CCCCC[CH](O)[CH](C)CO	1.8733	6.022	5.9175	0.1045	0	YES	8150
#	OCCCCCCCCCO	0.3166	6.022	4.1965	1.8255	0	YES	8151
#	CCCCCCC[CH](O)CO	1.8972	6.022	5.944	0.078	0	YES	8155
#	CC(C)O[CH](C)COC[CH](C)O	3.2075	8.695	7.3925	1.3025	0	YES	8158
#	CC(C)OCC(O)COC(C)C	3.3111	8.695	7.5071	1.1879	0	YES	8162
#	COC(CCCC(OC)OC)OC	3.9599	7.668	8.2243	-0.5563	0	YES	8163
#	CCOC(OCC)(OCC)OCC	4.1327	7.668	8.4153	-0.7473	0	YES	8164
#	CC(C)(C)S(=O)(=O)CS(=O)(=O)C(C)(C)C	4.8319	8.538	9.1883	-0.6503	0.0001	YES	8168
#	CCOCCS(=O)(=O)CS(=O)(=O)CCOCC	6.4206	12.648	10.9447	1.7033	0.0001	YES	8170
#	CCCCCC[CH](C)NC	1.1413	3.917	5.1082	-1.1912	0	YES	8174
#	CC(=O)OCC(C)(C)[N+](C)(C)C	8.4233	14.833	13.1587	1.6743	0	YES	8180
#	C[CH](O)CN(C[CH](C)O)C[CH](C)O	7.5083	11.01	12.1471	-1.1371	0	YES	8182
#	CC(C)CNN(CC(C)C)C(N)=O	5.5451	10.396	9.9767	0.4193	0	YES	8185
#	C[N+](C)(C)CCCSC1=NCCN1	10.1114	19.488	15.025	4.463	0	YES	8189
#	CN(C)CC(=O)OCC[N+](C)(C)C	10.6837	17.084	15.6577	1.4263	0	YES	8195
#	OCCNCCNC(=S)NCCNCCO	10.5098	18.793	15.4654	3.3276	0.0001	YES	8198
#	CCCC[N+](C)(N)CCCC	7.5476	14.562	12.1906	2.3714	0	YES	8199
#	O=C1C(=O)C2=C(C=CC=C2)C1=O	3.1754	9.854	7.357	2.497	0	YES	8204
#	OC(=O)C#CC1=C(C=CC=C1)[N+]([O-])=O	3.7673	10.53	8.0114	2.5186	0.0001	YES	8206
#	[O-][N+](=O)C1=CC=C(C=C1)N=NC(C#N)C#N	8.7642	13.401	13.5356	-0.1346	0.0001	YES	8210
#	O=C1CSC2=NC3=C(C=CC=C3)N12	5.9803	8.796	10.4579	-1.6619	0.0001	YES	8213
#	[O-][N+](=O)C1=C2C=CN=CC2=CC=C1	4.4036	8.565	8.7148	-0.1498	0.0001	YES	8216
#	CC1=CC=C(C=C1N=C=O)N=C=O	3.5261	4.955	7.7447	-2.7897	0	YES	8219
#	O=C1NN=C(C(=O)O1)C2=CC=CC=C2	6.1699	7.939	10.6675	-2.7285	0.0001	YES	8222
#	ON=C1C(=O)ON=C1C2=CC=CC=C2	6.5875	7.91	11.1292	-3.2192	0.0001	YES	8226
#	N#CC(=NNC1=CC=CC=C1)C#N	7.3458	8.237	11.9675	-3.7305	0.0001	YES	8233
#	O=C(C1=CC=CS1)C2=CC=CS2	2.6197	6.242	6.7426	-0.5006	0.0001	YES	8238
#	OC(=O)C#CC1=CC=CC=C1	2.3266	8.126	6.4186	1.7074	0.0001	YES	8241
#	OC1=CC(=O)OC2=C1C=CC=C2	4.5732	8.695	8.9023	-0.2073	0	YES	8246
#	OC(=O)C1=CC(=CC(=C1)C(O)=O)C(O)=O	9.2881	16.358	14.1148	2.2432	0	YES	8249
#	C=CC1=CC(=CC=C1)C#N	2.5659	4.573	6.6832	-2.1102	0.0001	YES	8254
#	O=CC1=CNC2=C1C=CC=C2	4.3268	8.656	8.63	0.026	0	YES	8261
#	[O-][N+]1=C2C=CC=CC2=CC=C1	1.1785	11.162	5.1494	6.0126	0	YES	8263
#	O=C(CSC#N)C1=CC=CC=C1	3.8329	8.234	8.0839	0.1501	0.0001	YES	8267
#	O=C1CSC(=S)N1C2=CC=CC=C2	2.4365	6.873	6.5402	0.3328	0.0001	YES	8270
#	CC1=CC=CC2=C1NC(=O)C2=O	4.8434	10.613	9.201	1.412	0	YES	8272
#	ON=C1CC2=C(C=CC=C2)C1=O	3.5214	8.243	7.7395	0.5035	0.0001	YES	8279
#	CN1C(=O)C2=C(C=CC=C2)C1=O	4.7245	7.65	9.0695	-1.4195	0	YES	8284
#	O=C1CSC(=O)N1C2=CC=CC=C2	4.7934	5.167	9.1458	-3.9788	0.0001	YES	8285
#	OCN1C(=O)C2=C(C=CC=C2)C1=O	5.4875	10.785	9.9131	0.8719	0	YES	8294
#	OS(=O)(=O)C1=C2C=CC=NC2=CC=C1	6.1359	12.492	10.63	1.862	0.0001	YES	8296
#	OC(=O)C1=CC(=CC=C1O)CSC#N	6.9741	11.03	11.5567	-0.5267	0.0001	YES	8297
#	OC(=O)C(=O)CC1=C(C=CC=C1)[N+]([O-])=O	4.6191	12.158	8.953	3.205	0.0001	YES	8305
#	CC(=O)C1=C(C=CC=C1[N+]([O-])=O)C(O)=O	6.2236	12.108	10.7269	1.3811	0	YES	8307
#	CC(=O)OC1=CC2=C(OCO2)C=C1[N+]([O-])=O	7.1886	9.527	11.7937	-2.2667	0.0001	YES	8309
#	CCOC(=O)C1=CN=C2SC(=CN2C1=O)[N+]([O-])=O	9.163	16.17	13.9764	2.1936	0.0001	YES	8316
#	NC1=CC2=C(C=CC=C2)N=C1	3.8955	9.614	8.1531	1.4609	0	YES	8323
#	NC1=C2C=CC=NC2=CC=C1	4.4632	9.614	8.7808	0.8332	0	YES	8324
#	N#C[CH]1[CH]2C[CH](C=C2)[CH]1C#N	3.5457	7.924	7.7664	0.1576	0.0002	YES	8326
#	NC1=C2C=CN=CC2=CC=C1	4.4632	9.614	8.7808	0.8332	0	YES	8327
#	NC(=O)[CH](C#N)C1=CC=CC=C1	5.5349	12.426	9.9655	2.4605	0.0001	YES	8331
#	CC1=NC2=C(C=CC=C2)N=C1O	4.5204	10.485	8.844	1.641	0	YES	8334
#	C[CH]1SC(=NC1=O)C2=CC=NC=C2	5.3347	11.449	9.7442	1.7048	0.0001	YES	8338
#	CC1=CC2=C(C=C1)N=C(O)C(=N2)O	7.0274	14.469	11.6155	2.8535	0	YES	8346
#	CC1=C[N+](=C2C=CC=CC2=[N+]1[O-])[O-]	2.9452	16.503	7.1025	9.4005	0.0001	YES	8350
#	OC(=O)CN1C(=N)SC2=C1C=CC=C2	6.0929	11.433	10.5824	0.8506	0.0001	YES	8351
#	OC(=O)CSC1=NC2=CC=CC=C2N1	6.4289	13.1	10.9538	2.1462	0.0001	YES	8352
[truncated: 5,446 more rows]

## Sheet: Table S4
Validation set	ID	SMILES	DCW	Expr	Calc	Expr-Calc	DefectSMILES	Applicability
*	6	N1C=NN=N1	2.899	6.214	7.0514	-0.8374	0	YES
*	15	ONC=N	3.882	9.342	8.1382	1.2038	0.0001	YES
*	17	NC(=O)NO	6.233	10.266	10.7373	-0.4713	0.0001	YES
*	20	NC(=N)NN=O	5.9501	11.539	10.4246	1.1144	0	YES
*	24	COS(O)(=O)=O	5.0775	8.09	9.4598	-1.3698	0	YES
*	30	NC(S(O)(=O)=O)S(O)(=O)=O	11.4695	15.983	16.5264	-0.5434	0.0001	YES
*	34	NNC(N)=S	4.7337	9.18	9.0798	0.1002	0	YES
*	40	NNC(NN)=NN	9.6954	17.77	14.5651	3.2049	0	YES
*	51	N=C1NN=CO1	3.2499	8.627	7.4394	1.1876	0	YES
*	56	N=C1NNC(=S)S1	3.2092	8.656	7.3944	1.2616	0.0001	YES
*	57	C=NN=C	1.5594	2.228	5.5704	-3.3424	0	YES
*	61	CC([N+]([O-])=O)[N+]([O-])=O	2.5343	7.495	6.6482	0.8468	0.0001	YES
*	62	NC(=S)C(N)=S	1.7554	9.372	5.7871	3.5849	0	YES
*	70	NC(=O)N=NC(N)=O	7.8761	15.467	12.5538	2.9132	0	YES
*	71	NN1C(=O)NNC1=O	9.1492	13.6	13.9613	-0.3613	0	YES
*	72	O=C1NNC(=O)NN1	8.58	17.521	13.332	4.189	0	YES
*	74	N=C1NNC(=N)S1	5.4257	12.654	9.8447	2.8093	0.0001	YES
*	83	OS(=O)(=O)C=C	3.6454	7.452	7.8766	-0.4246	0	YES
*	85	OC(=O)CS(O)(=O)=O	6.8023	13.029	11.3667	1.6623	0	YES
*	87	CC=NO	1.8553	5.231	5.8976	-0.6666	0.0001	YES
*	91	CC(=O)NO	4.2063	10.65	8.4967	2.1533	0.0001	YES
*	99	NOCC(O)=O	5.1049	9.932	9.4901	0.4419	0.0001	YES
*	106	N=C1NNC(=N)N1	6.6955	14.329	11.2486	3.0804	0	YES
*	115	NC(=N)CO	3.5798	10.959	7.8041	3.1549	0	YES
*	116	NCC(=O)NO	6.087	13.337	10.5758	2.7612	0.0001	YES
*	120	CNC(N)=S	3.8808	6.46	8.1369	-1.6769	0	YES
*	124	NC(=O)NNC(N)=O	9.8871	18.991	14.777	4.214	0	YES
*	128	NNC(=S)SSC(=S)NN	5.167	10.697	9.5588	1.1382	0.0001	YES
*	145	CCS(O)(=O)=O	4.7755	7.777	9.126	-1.349	0	YES
*	149	OS(=O)(=O)CCS(O)(=O)=O	8.3289	14.544	13.0544	1.4896	0.0001	YES
*	154	CCN	1.6934	4.996	5.7186	-0.7226	0	YES
*	160	CNOC	3.1354	5.313	7.3128	-1.9998	0.0001	YES
*	162	NCCOS(O)(=O)=O	6.8121	11.955	11.3775	0.5775	0	YES
*	164	NCCS	2.2843	6.447	6.3719	0.0751	0	YES
*	170	CNC(=N)NN(O)O	11.99	18.065	17.1019	0.9631	0	YES
*	172	CN(N)C(=N)NN(O)O	13.7479	20.444	19.0453	1.3987	0	YES
*	179	ON(O)NC(=N)NCCS	12.0874	19.393	17.2095	2.1835	0.0001	YES
*	189	O=C1OC=CO1	1.8666	1.963	5.9101	-3.9471	0	YES
*	195	O=C1CSC(=O)N1	4.0179	5.879	8.2884	-2.4094	0	YES
*	221	OS(=O)(=O)NC1=NC=CS1	8.6327	11.777	13.3902	-1.6132	0.0001	YES
*	222	N=C1NC=CS1	3.2161	7.983	7.402	0.581	0	YES
*	224	NC1=CNC(=S)S1	4.2525	4.983	8.5478	-3.5648	0.0001	YES
*	225	NC1=NC(=NC(=N1)O)O	10.1025	13.785	15.0151	-1.2301	0	YES
*	226	NC1=NC(=NC(=N1)S)S	5.9001	4.668	10.3693	-5.7013	0.0001	YES
*	234	O=C1OCCS1	1.7067	4.012	5.7333	-1.7213	0	YES
*	238	OC(=O)CC(O)=O	4.6953	11.39	9.0373	2.3527	0	YES
*	239	OC(C(O)=O)C(O)=O	7.1772	12.197	11.7811	0.4159	0	YES
*	242	OCCC#N	2.2896	8.83	6.3777	2.4523	0	YES
*	244	NC(=O)C=C	3.0904	8.229	7.263	0.966	0	YES
*	246	S=C1NCCO1	1.3341	5.959	5.3214	0.6376	0	YES
*	250	OC(=O)CNC(S)=S	3.5845	7.582	7.8093	-0.2273	0	YES
*	256	S=C1NCCS1	1.4535	4.631	5.4533	-0.8223	0.0001	YES
*	261	NN1CC(=O)NC1=O	7.264	11.183	11.8771	-0.6941	0	YES
*	262	NC(=O)NN=CC(O)=O	8.6468	12.839	13.4058	-0.5668	0	YES
*	267	NC1=NC(=NC(=N1)O)N	9.8796	13.254	14.7687	-1.5147	0	YES
*	268	NC(=O)C1=C(N)NN=N1	8.557	15.662	13.3066	2.3554	0	YES
*	270	CN(C)C#N	4.0155	3.796	8.2858	-4.4898	0.0001	YES
*	272	NCCC#N	3.4072	8.38	7.6133	0.7667	0.0001	YES
*	275	N=C1NCCO1	2.8175	8.588	6.9613	1.6267	0	YES
*	283	NC(=N)SCC(O)=O	6.197	13.745	10.6975	3.0475	0	YES
*	284	NC(=O)NCOC(S)=S	4.9269	11.372	9.2934	2.0786	0	YES
*	289	CCC([N+]([O-])=O)[N+]([O-])=O	2.3882	7.373	6.4868	0.8862	0.0001	YES
*	291	CC(CO)([N+]([O-])=O)[N+]([O-])=O	4.0678	11.81	8.3436	3.4664	0.0001	YES
*	295	CC=NC(N)=S	2.282	3.873	6.3693	-2.4963	0	YES
*	297	CCC1=NN=NN1	3.6619	6.048	7.8948	-1.8468	0	YES
*	301	NC(=O)NC(=O)NC(N)=O	11.8131	17.91	16.9062	1.0038	0	YES
*	302	NC(=N)N(CS(O)(=O)=O)C#N	12.419	13.403	17.5761	-4.1731	0.0001	YES
*	306	CCC=O	0.0995	4.045	3.9565	0.0885	0	YES
*	312	CCOC(S)=S	-0.7649	4.585	3.0009	1.5841	0	YES
*	314	CCOC=O	0.6899	3.496	4.6092	-1.1132	0	YES
*	323	C1OCOCO1	1.7448	6.706	5.7755	0.9305	0	YES
*	325	C[CH](O)C(O)=O	5.0122	6.947	9.3877	-2.4407	0	YES
*	328	OC[CH](O)C(O)=O	5.7753	8.382	10.2313	-1.8493	0	YES
*	331	OC(=O)CCS(O)(=O)=O	6.6563	12.907	11.2053	1.7017	0	YES
*	334	SCC=C	0.5369	2.465	4.44	-1.975	0	YES
*	337	C1SCSCS1	2.4374	7.527	6.5411	0.9859	0.0001	YES
*	338	NCC=C	1.8267	5.002	5.8659	-0.8639	0	YES
*	343	CCC(N)=O	2.3101	7.83	6.4004	1.4296	0	YES
*	355	N[CH](CS)C(O)=O	4.5115	10.276	8.8341	1.4419	0	YES
*	362	CC(=O)NCS(O)(=O)=O	8.4407	11.708	13.1779	-1.4699	0	YES
*	376	CCN(N=O)C(N)=O	6.8495	9.879	11.4189	-1.5399	0	YES
*	379	ON(O)NC1=NCCN1N=O	12.6152	18.987	17.793	1.194	0.0001	YES
*	383	CCC(=O)NN	4.1848	10.208	8.4729	1.7351	0	YES
*	385	NC(=O)NCCS	5.9494	10.424	10.4238	0.0002	0	YES
*	386	NC(=O)NCCO	6.1216	13.41	10.6141	2.7959	0	YES
*	393	CNC(=S)NC	4.034	6.119	8.3062	-2.1872	0	YES
*	395	NNC(=O)CC(=O)NN	9.0683	16.328	13.8718	2.4562	0	YES
*	396	ON(O)NC1=NCCN1	11.5274	18.079	16.5904	1.4886	0.0001	YES
*	413	COCCO	1.0201	7.378	4.9743	2.4037	0	YES
*	421	C[CH](CO)S(O)(=O)=O	5.4785	12.091	9.9032	2.1878	0	YES
*	422	CS(=O)(=O)CS(C)(=O)=O	5.3139	9.277	9.7212	-0.4442	0	YES
*	425	CCNC	2.5797	4.656	6.6984	-2.0424	0	YES
*	428	C[CH](O)CN	3.8911	9.312	8.1482	1.1638	0	YES
*	435	NCCSC(N)=N	5.23	12.48	9.6284	2.8516	0	YES
*	438	ON(O)NC(=N)NCCO[N+]([O-])=O	13.878	20.511	19.1891	1.3219	0.0001	YES
*	439	C1CNCCN1	4.4096	8.658	8.7215	-0.0635	0	YES
*	440	CCC1(C)NN1	2.9171	4.767	7.0715	-2.3045	0	YES
*	441	CCN(CC)N=O	3.2579	5.44	7.4482	-2.0082	0	YES
*	450	NNC(=O)CCCO	5.1673	14.521	9.5591	4.9619	0	YES
*	453	CCN(CC)[N+]([O-])=O	2.9985	5.249	7.1614	-1.9124	0	YES
*	455	NCC[CH](N)C(O)=O	6.3884	12.69	10.9091	1.7809	0	YES
*	457	C[CH](CO)OC(=O)NN	6.9727	13.971	11.5551	2.4159	0	YES
*	460	ONC(=N)CCC(=N)NO	8.3924	17.181	13.1246	4.0564	0.0001	YES
*	473	CC(C)(C)O	1.3146	5	5.2998	-0.2998	0	YES
*	476	CSCCCO	1.3279	7.296	5.3145	1.9815	0	YES
*	481	C[CH](O)CCO	2.6274	6.638	6.7512	-0.1132	0	YES
*	482	CCOCCO	0.8741	7.255	4.8128	2.4422	0	YES
*	485	OCCSCCO	2.091	8.733	6.1581	2.5749	0	YES
*	491	CCCCS(O)(=O)=O	4.4835	7.53	8.8031	-1.2731	0	YES
*	495	CCCOS(C)(=O)=O	2.099	5.149	6.1671	-1.0181	0	YES
*	508	CC(CS)CS	0.5776	3.664	4.4851	-0.8211	0	YES
*	510	SCCSCCS	1.7466	5.759	5.7774	-0.0184	0	YES
*	513	CSSC(SSC)SSC	1.9811	6.483	6.0367	0.4463	0.0001	YES
*	523	CC[CH](N)CO	2.269	9.188	6.3549	2.8331	0	YES
*	526	C[CH](N)[CH](C)O	3.2201	9.188	7.4064	1.7816	0	YES
*	529	CC(N)(CO)CO	4.0868	10.625	8.3646	2.2604	0	YES
*	535	CN(C)CCS(O)(=O)=O	6.9724	11.081	11.5547	-0.4737	0	YES
*	545	CNCCNC	5.3466	8.302	9.7574	-1.4554	0	YES
*	553	CN(C)N=NN(C)C	5.6004	7.708	10.0379	-2.3299	0	YES
*	554	NN1CCN(N)CC1	6.8744	13.416	11.4464	1.9696	0	YES
*	563	N#CC=CC#N	3.5196	6.513	7.7375	-1.2245	0.0001	YES
*	570	OC1=NC(=C2N=NOC2=N1)O	8.1677	16.879	12.8761	4.0029	0.0001	YES
*	579	OC(=O)C1=NC(=NC(=N1)O)O	10.1026	18.58	15.0152	3.5648	0	YES
*	581	O=NC1C(=O)NC(=O)NC1=O	9.8542	14.151	14.7406	-0.5896	0	YES
*	584	OC1=C2N=NNC2=NC=N1	7.2202	14.082	11.8286	2.2534	0.0001	YES
*	587	N=C1N=CN=C2NSN=C12	1.5333	8.194	5.5416	2.6524	0.0001	YES
*	594	O=C1CC=NC(=S)N1	1.931	6.842	5.9813	0.8607	0	YES
*	596	OC1=CC(=NC=N1)S	3.4221	8.939	7.6297	1.3093	0	YES
*	603	OC1=CC(=NC=N1)O	5.0889	13.5	9.4724	4.0276	0	YES
*	612	O=C1CC(=O)NC(=O)N1	6.6389	12.936	11.186	1.75	0	YES
*	613	OS(=O)(=O)C1=CN=CC=N1	5.6022	10.276	10.0399	0.2361	0	YES
*	617	SC1=CC=NC=N1	2.6397	4.959	6.7647	-1.8057	0	YES
*	620	SC1=CC(=NC=N1)S	3.2499	4.382	7.4393	-3.0573	0	YES
*	649	N#CC[CH]1CO1	1.9832	7.179	6.039	1.14	0.0001	YES
*	652	CN1C(=O)CSC1=S	3.4196	7.242	7.627	-0.385	0	YES
*	653	COC(=O)CC#N	3.2346	7.138	7.4225	-0.2845	0.0001	YES
*	659	O=C1CCC(=O)N1	2.8277	7.597	6.9726	0.6244	0	YES
*	661	O=C1CSCC(=O)N1	3.8718	9.69	8.127	1.563	0	YES
*	662	NS(=O)(=O)C1=CC=CS1	3.4332	6.64	7.642	-1.002	0.0001	YES
[truncated: 7,292 more rows]
